# Supplementary material for: Environmental context of phenotypic plasticity in flowering time in sorghum and rice
Source: J Exp Bot. 2023 Oct 11;75(3):1004–15. doi: 10.1093/jxb/erad398 (PMC10837014; doi:10.1093/jxb/erad398)
Supplement: erad398_suppl_Supplementary_Tables_S2-S9 [file erad398_suppl_supplementary_tables_s2-s9.xlsx]

## Sheet: Table S2 Sorghum-phenotype
Table S2. Flowering time measured as the accumulated growing degree days in nine environments each having two replications in sorghum.
Entry_ID	Entry_name	IA13_Rep1	IA13_Rep2	IA14_Rep1	IA14_Rep2	KS11_Rep1	KS11_Rep2	KS12_Rep1	KS12_Rep2	PR11_Rep1	PR11_Rep2	PR12_Rep1	PR12_Rep2	PR14_Rep1	PR14_Rep2	IA16_Rep1	IA16_Rep2	IA15_Rep1	IA15_Rep2
1	RIL5	1890.5	1829.5	1566	1626.5	2358.15	2204.75	2482.15	2459.1	1612.8	1451.7	1622.25	1487.25	1953	1832.4	1748	1860.5	1840.5	1812
2	RIL6	1748	1923	1566	1596.5	2358.15	2328.75	2432.6	2400	1639.8	1479.6	1649.25	1541.25	1983.6	1832.4	1940.5	1860.5	1840.5	1868.5
3	RIL7	2107	2048	1626.5	1649.5	3087.45	2749.9	3050.85	3050.85	1429.2	1429.2	1487.25	1487.25	2573.1	2507.4	2140	2140	1981.5	1999.5
4	RIL8	1985.5	1923	1626.5	1668.5	2987.3	2204.75	2586.1	2559.65	1504.8	1532.7	1487.25	1487.25	1953	1866.6	2013	2081	1840.5	1958
5	RIL9	1829.5	1890.5	1649.5	1668.5	2269.85	1994.15	2144.35	2198.35	1696.5	1639.8	1791.45	1649.25	1953	1794.6	1803.5	1748	1706	1898.5
6	RIL10	2017.5	2048	1626.5	1649.5	NA	2881.35	3029.9	3175.4	1451.7	1451.7	1300.05	1460.25	2745.45	2639.7	2140	2081	1958	1958
7	RIL11	1748	1829.5	1596.5	1596.5	2514.65	2022.65	2330.9	2482.15	1532.7	1479.6	1514.25	1430.55	2016	1926	1803.5	1940.5	1721	1812
8	RIL12	2130.5	2212	1711	1711	3293.25	2900.75	3029.9	2966.35	1451.7	1451.7	1487.25	1487.25	2745.45	2474.1	2140	2175	1999.5	2094.5
9	RIL13	1859	NA	1566	1566	2328.75	1965.05	2350.9	2311.95	1532.7	1612.8	1678.05	1487.25	1926	1866.6	1748	1860.5	1785	1840.5
10	RIL14	1890.5	1859	1538.5	1626.5	1994.15	1798.95	2482.15	2350.9	1532.7	1451.7	1430.55	1514.25	1926	1866.6	1723	1748	1643	1663.5
11	RIL15	1923	1890.5	1434	1459.5	2123.5	1898.65	2375.4	2559.65	1451.7	1451.7	1541.25	1430.55	1794.6	1697.4	1676	1723	1591.5	1737
12	RIL16	1673.5	NA	1459.5	1538.5	1965.05	1654.35	1975.45	1918.05	1584.9	NA	1678.05	1541.25	1926	1762.2	1676	1723	1578.5	1675.5
13	RIL17	2212	2238	1815.5	1778	3450.75	3274.25	3347.8	3347.8	1584.9	1612.8	1568.25	1541.25	2842.65	3006.45	2235.5	2312.5	2164	2184.5
14	RIL18	1555	1555	1459.5	1434	1798.95	1798.95	2003.4	1782.85	1557.9	1532.7	1541.25	1460.25	1866.6	1762.2	1654	1591	1525	1653
15	RIL19	1954.5	1923	1538.5	1668.5	3450.75	3199.25	3260.3	3347.8	1429.2	1451.7	1487.25	1430.55	2542.5	2385.9	1940.5	1940.5	1958	2094.5
16	RIL20	1829.5	1802	1459.5	1459.5	2849.4	2485.65	2733.75	2794.2	1400.4	1429.2	1430.55	1430.55	2385.9	2143.8	1860.5	2081	1653	1812
17	RIL21	1611	1494.5	1434	1510.5	2204.75	1798.95	1883.85	2100.9	1557.9	1451.7	1622.25	1541.25	1697.4	1627.2	NA	NA	1610	1737
18	RIL22	2048	NA	1510.5	1566	3344.15	3121.9	3201.4	3347.8	1696.5	1639.8	1541.25	1487.25	2111.4	2212.2	2110	2175	1868.5	1898.5
19	RIL23	1923	NA	1649.5	1649.5	2545.7	2171.75	2432.6	2508.7	1532.7	1451.7	1622.25	1487.25	2016	2050.2	2013	2013	1868.5	1868.5
20	RIL24	1777	1777	1566	1626.5	NA	2171.75	2375.4	2245.35	1504.8	1639.8	1487.25	1487.25	2016	2050.2	1723	1860.5	1812	1663.5
21	RIL25	1693.5	1673.5	1566	1538.5	2022.65	1798.95	1883.85	2144.35	1612.8	1750.5	1594.35	1514.25	1730.7	1555.2	1723	1676	1675.5	1663.5
22	RIL27	1555	1579	1408.5	1434	1965.05	1798.95	2350.9	2144.35	1429.2	1429.2	1430.55	1430.55	1697.4	1762.2	1723	1676	1629.5	1653
23	RIL28	1985.5	1954.5	1711	NA	3171.3	3246.8	2966.35	3029.9	1429.2	1429.2	1430.55	1487.25	2710.35	NA	2081	2081	1958	1928.5
24	RIL29	1693.5	1656	1385.5	1364.5	1725.45	1585.8	2003.4	1782.85	1557.9	1584.9	1514.25	1514.25	1627.2	1555.2	1591	1591	1429	1578.5
25	RIL30	1693.5	1611	1459.5	1459.5	1965.05	1798.95	2036.9	2036.9	1532.7	1696.5	1541.25	1514.25	1627.2	1555.2	1723	1676	1721	1653
26	RIL31	2017.5	NA	1566	1566	3099.4	2849.4	2966.35	2863.25	1429.2	NA	1430.55	1377.45	2385.9	2385.9	2081	2013	1737	1898.5
27	RIL32	1985.5	1777	1538.5	1566	2269.85	2146	2459.1	2292.85	1639.8	1639.8	1487.25	1460.25	1926	1983.6	1940.5	1860.5	1721	1785
28	RIL33	1802	1693.5	1510.5	1538.5	1868.25	1762.95	2144.35	2003.4	1639.8	1721.7	1594.35	1487.25	1832.4	1762.2	1676	1676	1591.5	1675.5
29	RIL34	1954.5	1890.5	1538.5	1510.5	3111.9	2577.75	2988.4	3029.9	1429.2	1451.7	1430.55	1404.45	2385.9	2143.8	2013	2013	1663.5	1721
30	RIL35	1777	1693.5	1566	1596.5	2269.85	1965.05	2375.4	2275.85	1557.9	1557.9	1514.25	1514.25	1866.6	1762.2	2013	2175	1785	1785
31	RIL36	2130.5	2048	1626.5	1668.5	NA	2787.45	2922.3	3080.85	1696.5	1557.9	1541.25	1541.25	NA	NA	2235.5	2081	1840.5	1999.5
32	RIL37	1829.5	1673.5	1566	1459.5	2269.85	1898.65	2173.3	2198.35	1504.8	1451.7	1460.25	1460.25	1832.4	1762.2	1748	1723	1568	1629.5
33	RIL38	1829.5	1802	1596.5	1626.5	2328.75	2047.65	2245.35	2375.4	1584.9	1451.7	1649.25	1594.35	1555.2	1663.2	1860.5	2081	1785	1868.5
34	RIL39	1611	1452	1482.5	1459.5	1836.95	1585.8	2003.4	1818.4	1451.7	1584.9	1487.25	1404.45	1627.2	1627.2	1591	1591	1500.5	1578.5
35	RIL40	1693.5	1555	1482.5	1510.5	2047.65	1898.65	2003.4	2003.4	NA	1868.4	1791.45	1649.25	1794.6	1697.4	1676	1700.5	1525	1653
36	RIL41	1859	1890.5	1538.5	1566	2269.85	1836.95	2218.35	2198.35	1557.9	1639.8	1514.25	1487.25	1730.7	1697.4	1860.5	1860.5	1675.5	1760
37	RIL42	1719.5	1719.5	1566	1566	2097.05	1762.95	2003.4	2068.9	1696.5	1750.5	NA	1622.25	1762.2	1762.2	1654	1723	1653	1663.5
38	RIL43	1890.5	1859	1408.5	1434	2900.75	2485.65	2896.3	2922.3	1504.8	1451.7	1594.35	1404.45	2111.4	2050.2	1940.5	1940.5	1550.5	1568
39	RIL44	1923	1802	1649.5	1596.5	2299.25	2022.65	2330.9	2350.9	1639.8	1584.9	1568.25	1487.25	2016	2016	1860.5	1860.5	1812	1812
40	RIL45	1579	1494.5	1510.5	1482.5	1798.95	1868.25	1818.4	1975.45	1612.8	1504.8	1649.25	1541.25	1663.2	1521.9	1591	1676	1591.5	1706
41	RIL46	1859	1985.5	1510.5	1510.5	2849.4	2462.15	2794.2	2794.2	1451.7	1429.2	1430.55	1460.25	2143.8	2143.8	1940.5	2013	1812	1898.5
42	RIL47	1802	1777	1510.5	1596.5	2236.25	1836.95	2245.35	2311.95	1451.7	1451.7	1541.25	1460.25	1794.6	1832.4	1654	1803.5	1643	1578.5
43	RIL48	1693.5	1533.5	1434	1510.5	2123.5	1836.95	2275.85	2245.35	1612.8	1504.8	1487.25	1430.55	1663.2	1730.7	1654	1860.5	1610	1643
44	RIL49	1777	1639.5	1434	1434	1965.05	1725.45	1782.85	1782.85	1612.8	1612.8	1766.25	1487.25	1663.2	1762.2	1676	1723	1663.5	1675.5
45	RIL50	1954.5	1923	1482.5	1538.5	3087.45	2638	2766.25	2766.25	1451.7	1557.9	1460.25	1514.25	2111.4	2111.4	1940.5	1940.5	1958	1958
46	RIL51	1829.5	1802	1596.5	1596.5	2358.15	2047.65	2198.35	2508.7	1429.2	1504.8	1430.55	1460.25	1762.2	1762.2	2013	2013	1868.5	1840.5
47	RIL52	2107	2076.5	1711	1711	2545.7	2072.15	2350.9	2534.75	1809.9	1721.7	NA	1649.25	1794.6	1762.2	2013	1940.5	1898.5	1898.5
48	RIL53	1693.5	1673.5	1324.5	1385.5	2545.7	2328.75	2670.1	2766.25	1429.2	1429.2	1377.45	1404.45	2111.4	1983.6	1803.5	1723	1476	1450
49	RIL54	1923	1829.5	1538.5	1626.5	3111.9	2819.4	3092.8	3050.85	1429.2	1451.7	1487.25	1460.25	2282.4	NA	2081	2081	1812	1898.5
50	RIL55	1639.5	1693.5	1538.5	1566	1932.55	1762.95	2003.4	2003.4	1612.8	1584.9	1594.35	1487.25	1697.4	1832.4	1676	1676	1721	1760
51	RIL56	1829.5	1829.5	1626.5	1649.5	2269.85	2022.65	2245.35	2218.35	1696.5	1557.9	1594.35	1541.25	1697.4	1627.2	1748	1803.5	1840.5	1653
52	RIL57	1673.5	1597.5	1510.5	1434	2204.75	1725.45	1975.45	1952.5	1557.9	1557.9	1514.25	1377.45	1697.4	1555.2	1676	1723	1629.5	1868.5
53	RIL58	1859	1923	1596.5	1649.5	2236.25	1932.55	2311.95	2311.95	1780.2	1780.2	1541.25	1514.25	1521.9	1762.2	1748	1860.5	1721	1785
54	RIL59	1515	1693.5	1459.5	1510.5	1836.95	1623.3	1918.05	1782.85	1612.8	1479.6	1594.35	1460.25	1794.6	1697.4	1654	1676	1550.5	1760
55	RIL60	1777	1777	1364.5	1364.5	2947.3	2545.7	2642.15	2766.25	1400.4	1400.4	1487.25	1460.25	1762.2	2143.8	1940.5	1940.5	1476	1591.5
56	RIL61	1719.5	1777	1408.5	1385.5	3073.95	2605.25	2794.2	2863.25	1429.2	1400.4	1430.55	1404.45	2282.4	2282.4	2013	2013	1629.5	1578.5
57	RIL62	1639.5	1611	1538.5	1538.5	2204.75	1965.05	2292.85	2173.3	1504.8	1451.7	1487.25	1430.55	1926	1866.6	1748	1803.5	1568	1675.5
58	RIL63	1802	1748	1385.5	1385.5	2787.45	2429.15	2733.75	2863.25	1479.6	1429.2	1487.25	1404.45	2111.4	2050.2	1748	1748	1476	1653
59	RIL64	1777	1777	1343	1324.5	2429.15	2204.75	2508.7	2559.65	1429.2	1429.2	1430.55	1377.45	1953	1926	1748	1723	1450	1450
60	RIL65	1802	1802	1596.5	1566	2393.6	2022.65	2245.35	2330.9	1696.5	1504.8	1487.25	1404.45	1953	1832.4	1748	1940.5	1643	1840.5
61	RIL66	1859	2048	1434	1482.5	1965.05	1725.45	2988.4	2977.85	1504.8	1479.6	1487.25	1460.25	1521.9	1555.2	2013	1940.5	1578.5	1610
62	RIL68	1748	1719.5	1596.5	1626.5	2047.65	1798.95	2036.9	2218.35	1839.6	1721.7	1568.25	1622.25	1730.7	1762.2	1676	1940.5	1760	1868.5
63	RIL69	2048	NA	1596.5	1668.5	3384.65	2849.4	2966.35	3347.8	1429.2	1451.7	1430.55	1430.55	NA	NA	1940.5	1940.5	1629.5	1868.5
64	RIL70	1719.5	1693.5	1434	1459.5	1994.15	1687.95	2068.9	1852.45	1612.8	1504.8	1541.25	1487.25	1697.4	1762.2	1676	1723	1578.5	1610
65	RIL71	1673.5	1693.5	1434	1510.5	2022.65	1762.95	2036.9	1818.4	1612.8	1612.8	1568.25	1622.25	1730.7	1762.2	1700.5	1676	1578.5	1737
66	RIL72	1802	1802	1538.5	NA	2269.85	1994.15	2459.1	2330.9	1612.8	1479.6	1541.25	1514.25	1697.4	1555.2	1860.5	1940.5	1721	1721
67	RIL73	2130.5	1890.5	1649.5	1668.5	2393.6	2204.75	2733.75	2375.4	1839.6	1809.9	1701.45	1701.45	1832.4	1832.4	2081	2140	1812	1868.5
68	RIL74	2130.5	2107	1755	1755	3450.75	3111.9	3260.3	3283.25	1451.7	1429.2	1487.25	1487.25	3226.95	3006.45	2235.5	2175	2094.5	2070.5
69	RIL75	1890.5	1859	1408.5	1408.5	2947.3	2819.4	2877.3	2821.65	1504.8	1429.2	1487.25	1514.25	2282.4	2143.8	2013	2081	1868.5	1868.5
70	RIL76	1985.5	2017.5	1668.5	1687.5	3007.45	2462.15	2877.3	2988.4	1612.8	1750.5	1594.35	1541.25	1926	1762.2	2140	2175	1999.5	1928.5
71	RIL77	NA	NA	1459.5	1510.5	2749.9	2328.75	2616.1	2847.25	1429.2	1429.2	1377.45	1377.45	2143.8	2247.3	1940.5	1940.5	1578.5	1653
72	RIL78	1719.5	1777	1566	1538.5	2123.5	1932.55	2245.35	2245.35	1612.8	1639.8	1541.25	1514.25	1832.4	1762.2	1676	NA	1663.5	1663.5
73	RIL79	1802	1777	1538.5	1538.5	2328.75	1932.55	2350.9	2330.9	1696.5	1639.8	1594.35	1487.25	1953	1926	1748	1803.5	1737	1840.5
74	RIL80	1829.5	1777	1408.5	1408.5	3041.05	2429.15	2586.1	2508.7	1451.7	1451.7	1487.25	1460.25	2016	2111.4	1940.5	1940.5	1578.5	1629.5
75	RIL81	1777	1693.5	1510.5	1538.5	2545.7	2204.75	2375.4	2330.9	1557.9	1721.7	1622.25	1514.25	1762.2	1794.6	NA	NA	1812	1737
76	RIL82	1748	2017.5	1538.5	1566	2358.15	2047.65	2375.4	2173.3	1696.5	1696.5	1678.05	1649.25	1697.4	1697.4	1803.5	1860.5	1690	1675.5
77	RIL83	1656	NA	1459.5	1459.5	1932.55	1868.25	2122.85	1975.45	1451.7	1557.9	1568.25	1460.25	1697.4	1627.2	1676	1676	1550.5	1550.5
78	RIL84	1777	1859	1434	1408.5	1965.05	1836.95	2330.9	2198.35	1429.2	1451.7	1487.25	1487.25	1627.2	1697.4	1676	1723	1525	1525
79	RIL85	1802	1748	1343	1408.5	NA	2485.65	2586.1	2459.1	1504.8	1639.8	1430.55	1487.25	2111.4	2111.4	1803.5	1803.5	1550.5	1610
80	RIL86	1954.5	2107	1668.5	1668.5	2429.15	2299.25	2534.75	2733.75	1780.2	1780.2	1649.25	1649.25	1926	1832.4	1860.5	2235.5	1785	1898.5
81	RIL87	1890.5	1859	1668.5	1668.5	2514.65	2299.25	2586.1	2400	1809.9	1750.5	1622.25	1622.25	2050.2	2111.4	2081	1940.5	1812	1958
82	RIL88	1985.5	1923	1626.5	1649.5	2393.6	2204.75	2508.7	2534.75	1721.7	1612.8	1622.25	1649.25	2111.4	2143.8	1940.5	1940.5	1840.5	1868.5
83	RIL89	2017.5	1859	1596.5	1649.5	NA	2787.45	2949.75	2949.75	1750.5	1532.7	1541.25	1430.55	2573.1	2474.1	2013	2013	1760	1958
84	RIL90	2092.5	2092.5	1649.5	1668.5	3187.3	2819.4	2949.75	3029.9	1612.8	1479.6	1487.25	1404.45	2639.7	2542.5	2140	2140	2034	2094.5
85	RIL91	1693.5	1777	1566	1510.5	2328.75	2047.65	2375.4	2508.7	1451.7	1504.8	1430.55	1460.25	1832.4	1866.6	1860.5	1940.5	1721	1663.5
86	RIL92	1954.5	2184	1711	1755	2429.15	2123.5	2375.4	2375.4	1809.9	1780.2	1678.05	1594.35	1953	1983.6	2013	2081	1898.5	1999.5
87	RIL93	1890.5	1890.5	1626.5	1649.5	2393.6	2097.05	2330.9	2863.25	1780.2	1868.4	1701.45	1541.25	2385.9	1866.6	2013	2081	1812	1840.5
88	RIL94	1985.5	1693.5	1596.5	1649.5	2393.6	2462.15	2330.9	2863.25	1780.2	1696.5	1622.25	1541.25	2016	1866.6	1940.5	2013	1958	1840.5
89	RIL95	1923	1954.5	1538.5	1538.5	NA	3041.05	3050.85	3347.8	1429.2	1451.7	1487.25	1487.25	2111.4	2177.1	2081	2081	1868.5	1721
90	RIL96	1802	1777	1482.5	1459.5	2299.25	1994.15	2245.35	2375.4	1451.7	1451.7	1487.25	1460.25	1794.6	1832.4	1803.5	1803.5	1785	1675.5
91	RIL97	1748	1777	1538.5	1538.5	2429.15	2097.05	2311.95	2616.1	1584.9	1639.8	1568.25	1487.25	2050.2	1926	1860.5	1723	1737	1675.5
92	RIL98	1673.5	1673.5	1434	1510.5	2328.75	1965.05	2068.9	2794.2	1451.7	1504.8	1430.55	1377.45	1762.2	1555.2	1803.5	1748	1812	1706
93	RIL99	1954.5	1985.5	1434	1434	3099.4	2605.25	2821.65	3005.85	1504.8	1429.2	1487.25	1430.55	2111.4	2177.1	1676	1860.5	1840.5	1737
94	RIL100	NA	1829.5	1626.5	1649.5	2358.15	1932.55	2198.35	2245.35	1868.4	1868.4	1622.25	1622.25	NA	2050.2	1723	1723	1898.5	1785
95	RIL101	1777	1859	1566	1596.5	2806.45	2269.85	2670.1	2733.75	1612.8	1612.8	1568.25	1460.25	2050.2	2143.8	1803.5	2013	1868.5	1840.5
96	RIL102	1611	1777	1434	1434	2577.75	1994.15	2375.4	2245.35	1504.8	1451.7	1514.25	1487.25	1926	1926	1748	NA	1785	1653
97	RIL103	2107	2092.5	1649.5	1649.5	3450.75	3274.25	3502.75	3502.75	1429.2	1557.9	1430.55	1377.45	2474.1	2573.1	2235.5	2235.5	1999.5	1898.5
98	RIL104	1923	1954.5	1510.5	1538.5	3477.3	2900.75	2896.3	2896.3	1451.7	1451.7	1487.25	1514.25	2050.2	2111.4	2081	2175	1840.5	1785
99	RIL105	1890.5	1985.5	1566	1596.5	2299.25	1965.05	2350.9	2766.25	1696.5	1780.2	1594.35	1594.35	1697.4	1555.2	1723	1860.5	1812	1840.5
100	RIL106	1954.5	1954.5	1649.5	1668.5	2849.4	2269.85	2733.75	2922.3	1750.5	1639.8	1568.25	1487.25	2050.2	2177.1	2140	2175	1958	1981.5
101	RIL107	2048	1923	1687.5	1687.5	2638	2358.15	2733.75	2699.2	1639.8	1639.8	1568.25	1541.25	1926	2050.2	2140	2175	1999.5	1928.5
102	RIL108	1859	1802	1566	1626.5	2328.75	1994.15	2198.35	2508.7	1750.5	1780.2	1594.35	1649.25	1762.2	1794.6	1940.5	1940.5	1675.5	1840.5
103	RIL109	1802	1923	1538.5	1510.5	2819.4	2429.15	2642.15	2733.75	1451.7	1429.2	1487.25	1487.25	2385.9	2177.1	1940.5	2013	1663.5	1760
104	RIL110	1777	1748	1538.5	1538.5	2171.75	1798.95	2198.35	2036.9	1839.6	1780.2	1649.25	1594.35	1697.4	1832.4	1723	1723	1663.5	1675.5
105	RIL111	2017.5	2017.5	1596.5	1566	3344.15	3073.95	3164.85	3256.35	1479.6	1429.2	1460.25	1430.55	2573.1	2907.45	2140	2140	1928.5	1958
106	RIL112	1802	1748	1566	1538.5	2299.25	1932.55	2173.3	2218.35	NA	1750.5	1404.45	1594.35	1832.4	1832.4	1723	1803.5	1690	1812
107	RIL113	1611	1693.5	1364.5	1364.5	2269.85	1725.45	1975.45	2122.85	1451.7	1504.8	1460.25	1430.55	1627.2	1521.9	1591	1676	1500.5	1643
108	RIL114	1748	1719.5	1626.5	1596.5	2236.25	1836.95	2245.35	2173.3	1451.7	1504.8	1430.55	1430.55	1762.2	1762.2	1654	1803.5	1737	1840.5
109	RIL115	2158	2269	1711	1778	2921.3	2328.75	2988.4	3018.4	1809.9	1750.5	1622.25	1487.25	2111.4	1983.6	2140	2140	1898.5	2034
110	RIL116	1985.5	1923	1538.5	1510.5	3398.25	3087.45	3347.8	3347.8	1451.7	1451.7	1487.25	1487.25	2385.9	2385.9	2081	2175	1868.5	1898.5
111	RIL117	1693.5	1639.5	1668.5	1649.5	2299.25	1898.65	2003.4	2068.9	1584.9	1612.8	1701.45	1594.35	1832.4	1832.4	1654	1803.5	1760	1721
112	RIL118	1555	1626	1538.5	1510.5	1932.55	1508.3	1818.4	1883.85	1504.8	1429.2	1487.25	1541.25	1555.2	1521.9	1654	1676	1610	1663.5
113	RIL119	1923	1923	1538.5	1538.5	3344.15	2849.4	3103.35	2896.3	NA	1504.8	1541.25	1460.25	2111.4	2143.8	2081	2175	1721	1840.5
114	RIL120	2048	2107	1732	1711	3427.8	3228.25	3502.75	3502.75	1429.2	1451.7	1514.25	1487.25	2842.65	2745.45	2081	2235.5	2020	2020
115	RIL121	1693.5	1639.5	1459.5	1482.5	2146	1687.95	2100.9	2036.9	1451.7	1504.8	1430.55	1460.25	1555.2	1627.2	1654	1723	1675.5	1737
116	RIL122	1656	1611	1324.5	1343	2947.3	2462.15	2847.25	2534.75	1429.2	1400.4	1460.25	1430.55	1983.6	1953	1803.5	1803.5	1429	1386
117	RIL123	1859	1923	1510.5	1538.5	2514.65	2204.75	2733.75	2432.6	1504.8	1429.2	1594.35	1514.25	1866.6	1926	1860.5	1860.5	1785	1812
118	RIL124	NA	1656	1596.5	1596.5	1898.65	1654.35	2036.9	2122.85	1584.9	1696.5	1487.25	1430.55	1697.4	1762.2	1723	1940.5	1629.5	1653
119	RIL125	NA	1829.5	1596.5	1596.5	2358.15	2022.65	2330.9	2508.7	1504.8	1429.2	1568.25	1460.25	1697.4	1832.4	1860.5	1940.5	1840.5	1868.5
120	RIL126	1555	1494.5	1364.5	1364.5	1898.65	1725.45	1883.85	1818.4	1584.9	1451.7	1541.25	1514.25	1521.9	1555.2	1591	1676	1550.5	1591.5
121	RIL127	1985.5	2076.5	1510.5	1482.5	3365.65	2900.75	3502.75	3175.4	1504.8	1451.7	1487.25	1460.25	2247.3	2143.8	2081	2175	1760	1706
122	RIL128	1954.5	1954.5	1408.5	1385.5	3246.8	2605.25	2966.35	3227.4	1429.2	1400.4	1430.55	1460.25	1983.6	2050.2	1860.5	1940.5	1610	1721
123	RIL129	1954.5	NA	1626.5	1538.5	2328.75	1932.55	2245.35	2330.9	1612.8	1721.7	1404.45	1594.35	1983.6	1794.6	1860.5	1860.5	1643	1690
124	RIL130	1890.5	1890.5	1668.5	1649.5	2328.75	2097.05	2508.7	2534.75	1612.8	1504.8	1541.25	1541.25	1983.6	1953	2013	2288	1840.5	1928.5
125	RIL131	1748	1802	1538.5	1538.5	2146	1932.55	2459.1	2350.9	1639.8	1669.5	1622.25	1541.25	1697.4	1762.2	NA	NA	1690	1675.5
126	RIL132	1693.5	1719.5	1510.5	1538.5	2047.65	1898.65	2036.9	2144.35	1612.8	1612.8	1568.25	1514.25	1832.4	1794.6	1723	1748	1675.5	1737
127	RIL133	1954.5	1923	1459.5	1482.5	3317.7	2749.9	3005.85	3103.35	1451.7	1557.9	1460.25	1404.45	2111.4	2050.2	2013	2081	1785	1868.5
128	RIL134	1719.5	1673.5	1434	1510.5	1994.15	1725.45	2100.9	2068.9	1451.7	1429.2	1404.45	1514.25	1627.2	1555.2	1723	1676	1643	1643
129	RIL135	1859	1829.5	1434	1408.5	1965.05	1868.25	2003.4	2218.35	1584.9	NA	1541.25	1460.25	1627.2	1627.2	1676	1723	1663.5	1653
130	RIL136	1985.5	1597.5	1538.5	1538.5	2171.75	1898.65	2144.35	2482.15	1612.8	1639.8	1568.25	1514.25	1697.4	1627.2	1723	1803.5	1760	1737
131	RIL137	1829.5	1859	1364.5	1434	2972.8	2638	2794.2	2821.65	1429.2	1429.2	1430.55	1430.55	1983.6	1926	1860.5	1940.5	1578.5	1737
132	RIL138	1656	1777	1510.5	1566	2146	1965.05	2068.9	2122.85	1532.7	1557.9	1514.25	1460.25	1627.2	1627.2	1748	1748	1737	1812
133	RIL139	1673.5	1673.5	1538.5	1510.5	1994.15	1798.95	2068.9	1918.05	1639.8	1721.7	1404.45	1594.35	1832.4	1762.2	1676	1676	1690	1721
134	RIL140	1802	1777	1566	1566	2269.85	2047.65	2173.3	2330.9	NA	1721.7	1622.25	1594.35	1953	2111.4	1748	1748	1591.5	1690
135	RIL141	1777	1719.5	1626.5	1649.5	1994.15	1965.05	2198.35	2218.35	1612.8	1696.5	1541.25	1460.25	1794.6	1762.2	1860.5	1940.5	1737	1760
136	RIL142	1673.5	1693.5	1510.5	1566	2097.05	1932.55	2100.9	2198.35	1532.7	1532.7	1678.05	1487.25	1926	1926	1676	1676	1578.5	1675.5
137	RIL143	1777	1890.5	1596.5	1649.5	2269.85	2236.25	2173.3	2482.15	1557.9	1612.8	NA	1514.25	1627.2	1762.2	1860.5	1940.5	1785	1868.5
138	RIL144	1748	1985.5	1510.5	1538.5	2097.05	1836.95	2036.9	2292.85	1451.7	1451.7	1460.25	1460.25	1730.7	1832.4	1723	1860.5	1812	1690
139	RIL145	1802	1693.5	1510.5	1510.5	2146	1898.65	2173.3	2275.85	1504.8	1557.9	1541.25	1487.25	1866.6	1866.6	1723	1860.5	1812	1760
140	RIL146	1802	1719.5	1626.5	1626.5	2269.85	1994.15	2245.35	2432.6	1612.8	1639.8	1487.25	1460.25	1953	1953	1860.5	2013	1868.5	1840.5
141	RIL147	1890.5	1748	1649.5	1668.5	2171.75	1836.95	1975.45	2173.3	1721.7	1780.2	1678.05	1701.45	1832.4	1926	1723	1860.5	1812	1868.5
142	RIL148	1829.5	1597.5	1459.5	1459.5	2022.65	1762.95	2003.4	2068.9	1400.4	1479.6	1460.25	1460.25	1832.4	1762.2	1700.5	1748	1663.5	1663.5
143	RIL149	1673.5	1719.5	1510.5	1434	1932.55	1725.45	1883.85	1975.45	1557.9	1451.7	1541.25	1514.25	1627.2	1555.2	1676	1723	1706	1653
144	RIL150	2107	2048	1626.5	1596.5	2947.3	2881.35	3243.4	3135.85	1557.9	1584.9	1487.25	1594.35	2143.8	2177.1	2140	2175	2020	1958
145	RIL151	1719.5	1719.5	1566	1510.5	2072.15	1836.95	2036.9	2068.9	1612.8	1451.7	1487.25	1460.25	1926	1697.4	1723	1748	1868.5	1760
146	RIL152	2212	1985.5	1778	1755	2638	2299.25	2922.3	3005.85	1584.9	1639.8	1568.25	1514.25	2050.2	2050.2	2175	2175	2053.5	2020
147	RIL153	2107	2184	1687.5	1668.5	3099.4	2881.35	3029.9	3164.85	1557.9	NA	1514.25	1430.55	2474.1	2385.9	2140	2140	2034	1981.5
148	RIL154	2048	2017.5	1434	1538.5	2577.75	2638	2794.2	2896.3	1504.8	1400.4	1430.55	1430.55	2079.9	2143.8	1940.5	1940.5	1868.5	1840.5
149	RIL156	1859	1777	1408.5	1408.5	2485.65	2269.85	2508.7	2586.1	1532.7	1429.2	1430.55	1430.55	2016	2016	1723	1723	1578.5	1525
150	RIL157	1719.5	1719.5	1510.5	1566	2921.3	2806.45	1975.45	2144.35	1400.4	1429.2	1377.45	1377.45	1832.4	1832.4	1860.5	2013	1675.5	1653
151	RIL158	NA	NA	1596.5	1596.5	1898.65	1798.95	2144.35	2144.35	1809.9	1721.7	1568.25	1568.25	1866.6	1832.4	1676	1676	1653	1610
152	RIL159	2130.5	2158	1815.5	1892.5	2171.75	3228.25	3135.85	3347.8	1429.2	1451.7	1487.25	1487.25	3226.95	2907.45	2235.5	2235.5	2118.5	2173.5
153	RIL160	1923	1777	1566	1596.5	2171.75	1965.05	2275.85	2245.35	1557.9	1429.2	1430.55	1460.25	1866.6	1762.2	1723	1940.5	1721	1760
154	RIL162	1533.5	1673.5	1566	1626.5	2022.65	1585.8	2003.4	1818.4	1557.9	1429.2	1514.25	1487.25	1926	1866.6	1676	1940.5	1550.5	1653
155	RIL163	1802	1802	1538.5	1510.5	2269.85	1623.3	2245.35	2459.1	1612.8	1504.8	1541.25	1460.25	1627.2	1697.4	1676	1591	1629.5	1706
156	RIL164	2048	1954.5	1626.5	1596.5	2545.7	2204.75	2766.25	2733.75	1557.9	1584.9	1541.25	1541.25	1794.6	2016	2175	2175	1868.5	1868.5
157	RIL165	1859	1829.5	1596.5	1596.5	2429.15	2171.75	2733.75	2863.25	1429.2	1429.2	1514.25	1487.25	1794.6	1762.2	2013	2013	1898.5	1898.5
158	RIL166	1719.5	1719.5	1596.5	1596.5	2204.75	1994.15	2122.85	2173.3	1721.7	NA	1678.05	1649.25	1832.4	1866.6	1748	1723	1840.5	1868.5
159	RIL167	1859	1748	1538.5	1596.5	2269.85	1994.15	2292.85	2173.3	1750.5	1696.5	1649.25	1594.35	1697.4	1762.2	1748	1803.5	1840.5	1868.5
160	RIL168	NA	1777	1566	1626.5	1932.55	1725.45	2068.9	2036.9	1504.8	1451.7	1487.25	1541.25	1794.6	1627.2	1723	1748	1690	1737
161	RIL169	NA	1777	1566	1538.5	2236.25	1932.55	2375.4	2508.7	1504.8	1429.2	1487.25	1487.25	2111.4	1866.6	1860.5	1940.5	1760	1760
162	RIL170	1923	1923	1626.5	1596.5	2236.25	2047.65	2966.35	2966.35	1639.8	1557.9	1541.25	1541.25	2474.1	2474.1	1940.5	1940.5	1721	1898.5
163	RIL171	1719.5	1673.5	1538.5	1538.5	2146	1965.05	2311.95	2350.9	1532.7	1584.9	1514.25	1514.25	1697.4	1627.2	1940.5	1803.5	1643	1812
164	RIL172	1777	1748	1538.5	1596.5	1898.65	1762.95	1975.45	1975.45	1721.7	1809.9	1622.25	1622.25	1794.6	1832.4	1748	1803.5	1610	1812
165	RIL173	2017.5	1954.5	1566	1482.5	3246.8	2863.9	2966.35	3164.85	1451.7	1429.2	1487.25	1487.25	2111.4	2282.4	2081	2081	1840.5	2034
166	RIL174	1777	1673.5	1538.5	1510.5	2236.25	1994.15	2144.35	2122.85	1504.8	1612.8	1430.55	1541.25	1983.6	1832.4	1748	1748	1643	1840.5
167	RIL175	2212	2212	1795.5	1755	3450.75	3246.8	3347.8	3347.8	1504.8	1451.7	1460.25	1430.55	2745.45	2745.45	2175	2312.5	2118.5	2070.5
168	RIL176	1777	1719.5	1596.5	1596.5	2269.85	2047.65	2375.4	2330.9	1504.8	1532.7	1514.25	1487.25	1953	1953	1860.5	1860.5	1760	1868.5
169	RIL177	2048	2076.5	1596.5	1566	3171.3	2900.75	3092.8	3502.75	1504.8	1532.7	1541.25	1541.25	2111.4	2212.2	2081	2140	1868.5	1958
170	RIL178	1673.5	1693.5	1538.5	1538.5	2022.65	1762.95	2100.9	2036.9	1639.8	1557.9	1541.25	1460.25	1762.2	1697.4	1803.5	1940.5	1690	1812
171	RIL179	1656	1673.5	1459.5	1482.5	1898.65	1762.95	1975.45	1918.05	1809.9	1721.7	1430.55	1649.25	1555.2	1555.2	1676	1676	1578.5	1643
172	RIL180	2048	2048	1510.5	1510.5	2972.8	2833.9	2966.35	2949.75	1429.2	1429.2	1487.25	1430.55	2247.3	2111.4	2175	2175	1675.5	1812
173	RIL181	1748	1639.5	1596.5	1596.5	1965.05	1725.45	1975.45	2100.9	1557.9	1504.8	1568.25	1487.25	1627.2	1663.2	1723	1676	1653	1737
174	RIL182	1693.5	1656	1538.5	1510.5	1932.55	1623.3	1852.45	1918.05	1557.9	1451.7	1541.25	1594.35	1730.7	1762.2	1723	1723	1643	1643
175	RIL183	1693.5	1673.5	1482.5	1434	1898.65	1762.95	1975.45	2003.4	1557.9	1451.7	1541.25	1460.25	1555.2	1555.2	1676	1676	1629.5	1760
176	RIL184	1597.5	1693.5	1510.5	1510.5	1868.25	1623.3	1918.05	1883.85	1639.8	1721.7	1541.25	1487.25	1555.2	1555.2	1676	1940.5	1675.5	1663.5
177	RIL185	1777	1693.5	1510.5	1510.5	1965.05	1898.65	2100.9	2173.3	1557.9	1532.7	1487.25	1430.55	1555.2	1555.2	1723	1803.5	1663.5	1721
178	RIL186	1890.5	2048	1626.5	1566	3293.25	2900.75	2988.4	2877.3	1451.7	1400.4	1377.45	1487.25	2282.4	2282.4	2175	2140	1928.5	1958
179	RIL187	1923	1890.5	1566	1538.5	2358.15	2328.75	2482.15	2794.2	1532.7	1557.9	1487.25	1460.25	1983.6	1832.4	1940.5	2013	1812	1898.5
180	RIL188	1777	1829.5	1596.5	1566	2146	1932.55	2036.9	2144.35	1809.9	1612.8	1594.35	1649.25	1983.6	1926	1748	1748	1812	1812
181	RIL189	1890.5	1829.5	1510.5	1482.5	2146	1868.25	2198.35	2198.35	NA	1696.5	1460.25	1460.25	1627.2	1627.2	1748	1803.5	1760	1675.5
182	RIL190	1890.5	1985.5	1538.5	1538.5	2047.65	1932.55	2036.9	2330.9	1696.5	1612.8	1487.25	1541.25	1697.4	1762.2	1860.5	1940.5	1760	1840.5
183	RIL191	2048	2017.5	1687.5	1687.5	3365.65	3111.9	3117.4	3164.85	1584.9	1584.9	1430.55	1404.45	2842.65	2907.45	2175	2140	2034	1999.5
184	RIL192	1890.5	1859	1566	1566	2269.85	2047.65	2218.35	2375.4	1532.7	1532.7	1487.25	1487.25	1794.6	1832.4	2013	1940.5	1840.5	1840.5
185	RIL193	1859	1829.5	1626.5	1626.5	1965.05	1798.95	2173.3	2122.85	1557.9	1612.8	1541.25	1514.25	1627.2	1627.2	1860.5	1940.5	1737	1760
186	RIL194	1859	1985.5	1596.5	1626.5	2299.25	2097.05	2375.4	2534.75	1557.9	1612.8	1460.25	1430.55	1866.6	1926	1860.5	2013	1840.5	1868.5
187	RIL195	1829.5	1859	1566	1566	2072.15	1898.65	2144.35	2245.35	1429.2	1429.2	1430.55	1514.25	1832.4	1762.2	1803.5	1940.5	1840.5	1868.5
188	RIL196	1802	1719.5	1538.5	1538.5	1898.65	1654.35	1852.45	2003.4	1532.7	1532.7	1568.25	1487.25	1730.7	1627.2	1676	1676	1706	1653
189	RIL197	1777	1656	1510.5	1510.5	1965.05	1898.65	2144.35	2122.85	1557.9	1557.9	1541.25	1568.25	1555.2	1555.2	1748	1803.5	1760	1760
190	RIL198	1923	2017.5	1626.5	1626.5	2429.15	2299.25	2766.25	2877.3	1584.9	1479.6	1541.25	1541.25	2111.4	2050.2	2013	2235.5	1958	1868.5
191	RIL199	1859	1890.5	1626.5	1649.5	2269.85	2236.25	2275.85	2375.4	1557.9	1557.9	1541.25	1430.55	1627.2	1697.4	1940.5	2081	1999.5	1928.5
192	RIL200	1533.5	1494.5	1408.5	1408.5	1725.45	1508.3	1818.4	1918.05	1532.7	1557.9	1430.55	1487.25	1555.2	1521.9	1591	1676	1721	1578.5
193	RIL201	1954.5	1890.5	1566	1538.5	2881.35	2671.45	3029.9	2988.4	1400.4	1400.4	1487.25	1460.25	2247.3	2385.9	2013	2033.5	2070.5	1928.5
194	RIL202	2269	2269	1711	1815.5	3293.25	3111.9	3502.75	3502.75	1400.4	1451.7	1430.55	1377.45	2745.45	2639.7	2235.5	2235.5	2173.5	2164
195	RIL203	1719.5	1748	1538.5	1510.5	1932.55	1762.95	2330.9	2245.35	1612.8	1612.8	1514.25	1430.55	1730.7	1627.2	1676	1676	1721	1737
196	RIL204	1859	1802	1566	1566	2429.15	2204.75	2375.4	2330.9	1532.7	1451.7	1487.25	1541.25	1866.6	1866.6	1803.5	1860.5	1840.5	1812
197	RIL205	1859	1923	1596.5	1596.5	2299.25	2022.65	2330.9	2699.2	1721.7	1750.5	1487.25	1487.25	2050.2	2016	1723	1940.5	1812	1760
198	RIL206	1693.5	1693.5	1566	1510.5	1965.05	1965.05	2245.35	2100.9	1400.4	1429.2	1430.55	1487.25	1627.2	1627.2	1723	1748	1812	1675.5
199	RIL207	1555	1611	1482.5	1459.5	1798.95	1898.65	2003.4	2036.9	1451.7	1504.8	1487.25	1487.25	1697.4	1697.4	1591	1591	1591.5	1643
200	RIL208	1673.5	1555	1510.5	1434	1762.95	1687.95	2003.4	2122.85	1557.9	1451.7	1460.25	1487.25	1697.4	1627.2	1860.5	1676	1629.5	1663.5
201	RIL209	1719.5	1639.5	1459.5	1459.5	2022.65	1798.95	2292.85	2173.3	NA	1584.9	1460.25	1487.25	1953	1983.6	1723	1676	1690	1690
202	RIL210	NA	1985.5	1649.5	1649.5	2393.6	2358.15	2794.2	2375.4	1780.2	1750.5	1430.55	1541.25	2079.9	1953	2013	2175	1898.5	1958
203	RIL211	2107	2017.5	1408.5	1434	2514.65	2429.15	2766.25	2821.65	1504.8	1479.6	1430.55	1487.25	2050.2	2050.2	2013	2013	1737	1840.5
204	RIL212	1673.5	1477.5	1408.5	1434	1725.45	1585.8	1818.4	1852.45	1557.9	1429.2	1487.25	1404.45	1521.9	1455.3	1591	1676	1591.5	1653
205	RIL213	1673.5	1597.5	1459.5	1538.5	1762.95	1508.3	1673.85	1782.85	1557.9	1451.7	1487.25	1541.25	1555.2	1555.2	1591	1591	1643	1663.5
206	RIL214	1859	1748	1626.5	1626.5	2022.65	1965.05	2245.35	2432.6	1557.9	1584.9	1514.25	1622.25	1730.7	1762.2	1723	1723	1812	1840.5
207	RIL215	2017.5	1859	1626.5	1649.5	2269.85	2072.15	2847.25	2863.25	1696.5	1721.7	1622.25	1541.25	1832.4	1832.4	1940.5	2013	1840.5	1785
208	RIL217	NA	1777	1459.5	1510.5	1994.15	1762.95	2068.9	2198.35	1612.8	1557.9	1541.25	1541.25	1627.2	1762.2	NA	NA	1643	1550.5
209	RIL218	1859	1890.5	1566	1626.5	2849.4	2545.7	2877.3	2877.3	1429.2	1429.2	1430.55	1460.25	2143.8	2143.8	1940.5	1940.5	1663.5	1840.5
210	RIL219	1802	1673.5	1538.5	1566	2462.15	2204.75	2375.4	2375.4	NA	1780.2	1622.25	1487.25	2050.2	2050.2	1803.5	1860.5	1812	1840.5
211	RIL220	2017.5	1859	1668.5	1668.5	2236.25	2072.15	2330.9	2330.9	1612.8	1696.5	1487.25	1514.25	2111.4	2050.2	2013	2081	1840.5	1958
212	RIL221	2017.5	1923	1364.5	1385.5	2393.6	2299.25	3029.9	3187.9	1400.4	1400.4	1430.55	1404.45	1983.6	2050.2	1803.5	1860.5	1476	1653
213	RIL222	1673.5	1802	1324.5	1343	2393.6	2236.25	2794.2	2794.2	1429.2	1429.2	1377.45	1430.55	1953	1983.6	1723	1803.5	1429	1476
214	RIL223	NA	1656	1482.5	1459.5	1932.55	1932.55	2245.35	2198.35	1557.9	1696.5	1622.25	1568.25	1926	1627.2	1723	1723	1578.5	1663.5
215	RIL224	1777	1673.5	1482.5	1482.5	1965.05	1836.95	2245.35	2036.9	1451.7	1451.7	1430.55	1460.25	1832.4	2016	1723	1748	1629.5	1690
216	RIL225	1802	1777	1566	1596.5	2204.75	1994.15	2459.1	2616.1	1504.8	1584.9	1460.25	1487.25	1762.2	1832.4	1860.5	1860.5	1812	1868.5
217	RIL226	1859	2048	1649.5	1649.5	2146	1965.05	2482.15	2400	1612.8	1809.9	1487.25	1568.25	1983.6	1953	1860.5	1940.5	1812	1840.5
218	RIL227	1693.5	1802	1482.5	1482.5	2022.65	1994.15	2275.85	2245.35	1557.9	1696.5	1541.25	1487.25	1832.4	1794.6	1723	1676	1760	1760
219	RIL229	2076.5	1985.5	1649.5	1668.5	2833.9	2429.15	2330.9	2459.1	NA	NA	1678.05	1622.25	2050.2	2143.8	2081	1940.5	1868.5	1958
220	RIL230	1673.5	1597.5	1459.5	1434	1543.8	1476.8	1975.45	1852.45	1369.8	1429.2	1430.55	1404.45	1555.2	1627.2	1676	1940.5	1500.5	1450
221	RIL231	2158	2130.5	1815.5	1846	3151.3	2994.3	3050.85	3092.8	1451.7	1451.7	1487.25	1514.25	3454.65	3132.45	2235.5	2235.5	2070.5	2164
222	RIL232	2238	2184	1687.5	1668.5	2269.85	2833.9	2988.4	3029.9	1451.7	1429.2	1377.45	1460.25	2385.9	2212.2	1940.5	2013	1958	1958
223	RIL233	1693.5	1673.5	1510.5	1482.5	1868.25	1762.95	1852.45	1852.45	1557.9	1584.9	1514.25	1487.25	1627.2	1762.2	1676	1723	1663.5	1675.5
224	RIL234	1673.5	1597.5	1538.5	1538.5	1798.95	1654.35	1883.85	1918.05	1504.8	1557.9	1460.25	1460.25	1627.2	1627.2	1676	1676	1653	1653
225	RIL235	1802	1890.5	1538.5	1566	1868.25	2994.3	2198.35	1883.85	1429.2	1504.8	1460.25	1430.55	1627.2	1627.2	1723	1723	2118.5	2034
226	RIL237	1777	1802	1434	1459.5	2545.7	2429.15	2863.25	2733.75	1369.8	1504.8	1377.45	1430.55	2050.2	2050.2	1940.5	1860.5	1629.5	1785
227	RIL238	1859	1890.5	1626.5	1649.5	2204.75	2072.15	2375.4	2766.25	1612.8	1584.9	1541.25	1541.25	2050.2	2050.2	1803.5	1940.5	1868.5	1840.5
228	RIL239	2017.5	1985.5	1596.5	1566	2947.3	2849.4	3092.8	3201.4	1532.7	1532.7	1460.25	1514.25	2282.4	2474.1	2081	2081	1868.5	1868.5
229	RIL240	1923	1802	1596.5	1596.5	2072.15	1965.05	2245.35	2459.1	1451.7	1504.8	1622.25	1514.25	1697.4	1697.4	1803.5	2013	1812	1812
230	RIL241	1923	1890.5	1566	1566	2429.15	2545.7	3065.35	3050.85	1429.2	1612.8	1377.45	1377.45	2282.4	2282.4	1803.5	1860.5	1525	1500.5
231	RIL242	1923	1859	1538.5	1408.5	2545.7	2485.65	2863.25	2896.3	1400.4	1400.4	1430.55	1377.45	2143.8	2177.1	1940.5	2013	1663.5	1721
232	RIL243	1923	1597.5	1434	1385.5	1836.95	1932.55	2173.3	2198.35	1504.8	1504.8	1460.25	1487.25	1627.2	1627.2	1723	1676	1578.5	1591.5
233	RIL244	1985.5	1673.5	1510.5	1510.5	1898.65	1798.95	2036.9	2036.9	1429.2	1612.8	1404.45	1460.25	1832.4	1794.6	1723	1723	1643	1675.5
234	RIL245	1748	1597.5	1510.5	1408.5	1798.95	1725.45	1975.45	1918.05	1532.7	1669.5	1487.25	1514.25	1555.2	1490.4	1723	1748	1629.5	1737
235	RIL246	2092.5	2048	1626.5	1649.5	3187.3	2994.3	3227.4	2821.65	NA	1839.6	1487.25	1541.25	2282.4	2474.1	2013	2288	1958	2034
236	RIL247	1859	1802	1538.5	1538.5	2204.75	1932.55	2432.6	2821.65	1400.4	1504.8	1404.45	1377.45	1762.2	1794.6	1748	1748	1760	1812
237	RIL248	NA	1748	1538.5	1510.5	1965.05	1836.95	1918.05	1883.85	1557.9	1639.8	1568.25	1622.25	1697.4	1627.2	1676	1723	1737	1675.5

## Sheet: Table S3 Rice-phenotype
Table S3. Flowering time measured as the days after planting in nine environments each having two replications in rice.
Entry_ID	Entry_name	TS07_Rep1	TS07_Rep2	FU08_Rep1	FU08_Rep2	HA08_Rep1	HA08_Rep2	ISI08_Rep1	ISI08_Rep2	ISA08_Rep1	ISA08_Rep2	TH08_Rep1	TH08_Rep2	TS08E_Rep1	TS08E_Rep2	TS08L_Rep1	TS08L_Rep2	TS09_Rep1	TS09_Rep2
1	BIL1	90	91	79	82	72	73	NA	74	102	102	73	73	117	118	77	76	102	101
2	BIL2	81	82	75	75	70	72	NA	65	89	89	69	71	104	105	70	69	89	89
3	BIL3	88	89	70	72	65	65	NA	64	94	95	64	64	119	119	70	68	97	97
4	BIL4	94	94	79	79	63	64	NA	66	106	106	62	62	125	124	69	71	106	107
5	BIL5	79	81	67	69	72	71	NA	66	83	83	67	68	97	97	62	62	82	82
6	BIL6	94	96	77	78	69	68	NA	66	104	108	65	65	126	126	70	70	104	104
7	BIL7	82	83	72	72	77	76	NA	74	88	88	80	78	106	106	71	69	86	87
8	BIL8	88	88	78	79	66	66	NA	65	98	97	65	66	117	115	71	72	97	96
9	BIL9	99	99	85	86	70	70	NA	66	109	110	65	65	129	130	76	77	109	109
10	BIL10	95	96	91	92	72	72	72	71	107	107	74	73	124	124	81	82	109	109
11	BIL11	84	85	71	71	56	54	60	58	90	90	NA	NA	110	107	62	62	93	94
12	BIL12	93	92	71	71	65	64	NA	62	98	100	NA	NA	124	124	66	67	100	100
13	BIL13	88	88	75	75	66	67	66	64	101	100	NA	NA	119	118	69	70	101	102
14	BIL14	97	99	88	88	63	65	67	67	117	116	61	61	131	130	77	78	113	115
15	BIL15	86	85	72	71	60	62	62	61	93	89	58	60	110	107	61	62	95	96
16	BIL16	87	87	72	72	65	65	63	61	97	97	61	60	118	116	64	65	100	102
17	BIL17	94	92	79	79	64	65	64	64	102	102	61	59	122	121	70	70	103	104
18	BIL18	77	81	66	66	64	63	63	65	84	85	61	61	99	97	59	61	82	81
19	BIL19	81	81	72	72	66	66	69	67	89	88	62	65	108	108	69	67	89	89
20	BIL20	82	83	68	68	62	64	61	61	88	89	NA	NA	109	107	61	62	90	89
21	BIL21	83	85	77	79	NA	NA	80	84	93	93	79	80	113	113	76	75	93	92
22	BIL22	77	77	71	70	68	68	69	68	86	86	66	66	105	105	63	63	82	82
23	BIL23	81	82	78	78	76	75	77	79	87	87	NA	NA	106	106	73	73	85	86
24	BIL24	80	80	71	72	77	79	75	75	84	84	79	79	102	100	66	68	83	84
25	BIL25	82	81	70	72	77	78	77	81	90	90	76	76	110	107	70	72	88	91
26	BIL26	75	76	67	67	69	69	67	67	83	83	67	67	99	99	62	62	79	79
27	BIL27	82	83	74	74	73	73	75	74	90	91	72	79	108	107	69	70	88	88
28	BIL28	83	84	79	79	71	70	72	70	89	90	69	68	104	104	72	74	89	89
29	BIL29	83	84	70	68	70	70	72	71	88	89	67	67	104	104	65	66	86	86
30	BIL30	83	85	76	78	74	74	72	69	88	89	73	76	102	102	70	71	88	87
31	BIL31	90	91	83	85	72	74	77	75	100	101	72	73	116	117	77	78	100	101
32	BIL32	80	80	72	73	72	72	74	73	90	90	72	70	104	105	66	67	87	86
33	BIL33	84	84	71	70	65	65	60	61	92	93	60	60	112	112	62	61	95	95
34	BIL34	100	101	90	91	66	66	66	64	115	116	62	62	137	136	79	79	113	113
35	BIL35	84	85	72	72	64	65	64	63	96	96	63	64	114	115	64	63	99	95
36	BIL36	98	97	82	81	66	67	68	68	107	109	61	61	131	131	73	73	107	108
37	BIL37	89	88	72	73	68	68	69	69	94	95	63	65	112	110	69	69	94	93
38	BIL38	73	73	64	63	62	62	60	63	81	81	60	58	96	97	56	57	78	79
39	BIL39	78	77	71	71	69	70	70	69	86	87	67	65	107	106	59	59	86	86
40	BIL40	76	76	66	67	67	67	65	65	82	82	59	59	98	98	64	66	81	81
41	BIL41	82	83	66	66	62	62	60	60	88	89	NA	NA	107	108	61	60	89	89
42	BIL42	78	78	69	68	72	72	70	70	86	85	71	71	102	102	64	63	84	83
43	BIL43	96	98	83	84	66	66	65	65	107	107	66	NA	130	130	74	72	109	109
44	BIL44	88	90	76	76	76	76	76	75	95	95	75	NA	112	111	70	71	91	92
45	BIL45	82	82	72	74	69	68	70	69	89	89	65	NA	108	107	70	70	88	89
46	BIL46	84	85	69	69	53	53	60	59	90	90	58	58	110	112	62	61	93	94
47	BIL47	85	86	84	84	68	69	69	68	94	94	71	71	110	110	75	72	92	93
48	BIL48	87	88	75	76	61	62	61	61	98	99	NA	NA	119	121	67	67	102	102
49	BIL49	85	87	75	75	61	62	61	61	101	97	59	59	119	118	66	66	103	102
50	BIL50	92	92	77	76	64	63	63	64	102	102	61	61	123	124	69	69	103	104
51	BIL51	103	104	89	89	68	68	65	65	117	115	65	65	139	139	79	80	116	116
52	BIL52	86	87	70	70	61	62	59	59	94	94	60	61	111	113	64	64	95	94
53	BIL53	99	99	97	97	63	64	61	61	124	119	58	61	132	132	81	81	117	118
54	BIL54	76	77	65	66	69	69	66	65	83	84	65	68	98	100	59	60	81	81
55	BIL55	91	92	78	80	67	67	64	61	105	105	62	62	121	123	70	70	102	105
56	BIL56	83	82	70	69	67	67	67	66	92	92	65	66	110	110	66	65	88	88
57	BIL57	83	84	72	72	66	65	63	60	96	96	65	64	112	112	64	64	95	93
58	BIL58	80	81	71	71	71	71	66	60	86	88	71	68	98	99	65	63	85	82
59	BIL59	85	85	82	80	82	81	81	80	93	95	NA	NA	110	109	76	76	91	91
60	BIL60	96	98	81	80	66	66	65	65	106	104	61	62	128	125	70	70	103	105
61	BIL61	83	83	76	76	79	80	76	74	88	89	78	76	105	105	70	70	86	86
62	BIL62	80	80	66	67	67	67	64	62	88	90	67	65	107	108	59	61	85	86
63	BIL63	82	82	75	75	77	77	76	79	88	89	78	78	104	103	69	70	86	86
64	BIL64	80	82	77	75	69	70	67	66	89	90	67	68	107	106	70	70	90	89
65	BIL65	80	80	74	72	74	76	71	75	87	88	76	75	104	104	65	65	84	84
66	BIL66	81	80	69	69	70	71	66	66	84	85	67	66	102	102	63	64	82	82
67	BIL67	78	79	70	70	74	75	74	75	83	84	73	76	99	99	67	66	81	81
68	BIL68	87	86	70	70	62	63	61	61	89	89	62	61	111	109	63	62	94	94
69	BIL69	78	78	68	68	72	72	66	68	88	88	68	68	102	103	61	60	83	83
70	BIL70	82	82	77	78	85	86	76	86	86	87	85	81	103	104	76	72	86	85
71	BIL71	89	91	85	85	75	77	80	78	99	99	71	71	116	116	81	82	102	101
72	BIL72	78	80	65	65	65	66	64	63	87	88	NA	NA	104	104	61	61	84	83
73	BIL73	96	97	84	85	65	66	66	70	109	109	59	64	125	125	76	76	109	108
74	BIL74	82	81	68	69	74	74	73	73	89	89	72	70	106	107	67	68	86	86
75	BIL75	89	91	77	78	65	66	65	67	98	99	62	65	114	114	70	70	102	102
76	BIL76	86	87	72	72	64	65	61	62	93	93	60	61	112	111	65	64	95	94
77	BIL77	96	95	84	87	69	70	67	71	104	103	62	62	125	126	73	71	106	107
78	BIL78	111	115	104	103	78	78	77	75	130	132	81	78	149	147	95	93	124	125
79	BIL79	104	103	98	98	73	74	74	71	116	116	68	71	134	135	89	89	114	116
80	BIL80	112	116	107	107	84	83	90	91	125	127	82	81	146	146	98	99	123	126
81	BIL81	97	98	84	84	69	69	67	71	111	110	65	66	132	133	71	72	111	111
82	BIL82	110	109	106	104	89	89	91	92	121	122	86	89	138	136	92	93	117	116
83	BIL83	126	127	112	114	85	86	89	88	141	143	84	NA	160	157	107	108	142	144
84	BIL84	95	96	76	76	61	62	61	63	104	107	58	60	124	123	69	69	106	108
85	BIL85	84	87	78	78	72	73	77	76	92	95	68	67	109	108	74	75	91	91
86	BIL86	87	86	83	83	80	81	79	84	92	95	76	76	107	104	76	76	91	91
87	BIL87	83	84	80	84	76	76	76	78	90	91	72	72	104	103	73	75	89	89
88	BIL88	84	84	78	75	68	68	67	71	92	95	64	62	108	107	71	72	89	90
89	BIL89	87	88	73	72	63	64	61	64	101	98	64	65	115	114	69	69	96	95
90	BIL90	128	128	112	112	80	80	81	83	150	150	77	77	167	170	90	99	146	146
91	BIL91	102	94	106	101	69	69	68	70	125	124	68	64	135	135	90	90	117	121
92	BIL92	100	103	87	86	72	72	71	69	112	112	68	68	137	136	78	77	113	114
93	BIL93	102	102	90	90	70	70	72	70	117	116	67	68	137	137	77	79	115	116
94	BIL94	95	97	NA	89	63	63	64	62	111	108	60	62	127	127	78	77	109	109
95	BIL95	85	87	72	72	66	66	64	63	99	98	64	66	114	115	66	66	95	95
96	BIL96	99	101	85	85	64	63	69	65	114	113	61	60	134	134	78	76	111	111
97	BIL97	111	110	106	104	73	72	75	74	132	133	70	72	142	145	89	90	126	126
98	BIL98	95	94	77	77	63	62	65	63	105	105	59	61	124	123	69	69	104	104
99	BIL99	91	95	90	89	75	75	80	78	103	103	72	69	120	119	78	79	99	99
100	BIL100	121	123	106	106	74	73	80	76	140	138	NA	NA	158	158	91	93	138	138
101	BIL101	110	108	91	90	66	67	67	69	121	120	NA	NA	141	140	81	81	118	119
102	BIL102	105	106	93	98	80	79	85	NA	116	112	NA	NA	126	124	89	95	109	110
103	BIL103	101	101	84	83	68	67	68	66	112	111	66	64	133	133	74	75	112	112
104	BIL104	87	87	71	72	62	63	57	58	89	90	60	58	107	106	63	63	92	91
105	BIL105	91	91	76	76	67	68	64	63	101	101	61	62	121	120	69	69	101	101
106	BIL106	103	102	97	97	76	77	76	75	115	116	72	71	130	132	86	88	116	115
107	BIL107	108	108	112	112	106	107	103	104	121	119	95	94	139	144	101	105	123	122
108	BIL108	110	109	99	99	71	72	71	71	117	120	69	67	138	139	88	89	120	124
109	BIL109	95	95	85	87	71	71	70	72	103	104	68	67	123	122	80	81	104	103
110	BIL110	91	92	82	82	67	67	71	68	100	100	69	68	119	119	72	71	100	101
111	BIL111	92	94	84	86	69	70	67	71	103	103	NA	NA	121	121	79	79	102	102
112	BIL112	93	93	80	81	67	66	68	71	101	100	69	69	119	121	76	76	98	99
113	BIL113	82	83	79	78	72	72	70	70	90	90	68	68	104	105	71	71	89	89
114	BIL114	92	94	82	81	68	68	69	67	111	110	61	62	128	129	73	74	110	112
115	BIL115	99	100	85	84	66	67	73	70	115	113	65	65	132	133	76	77	112	112
116	BIL116	100	100	97	97	72	72	73	75	109	108	71	70	123	126	83	83	106	109
117	BIL117	120	118	108	106	77	76	78	78	140	138	74	74	160	159	96	95	137	138
118	BIL118	80	79	70	70	72	72	68	71	86	85	69	71	104	103	66	65	84	86
119	BIL119	124	120	110	106	76	76	79	79	131	131	73	75	152	151	97	97	131	133
120	BIL120	87	89	83	84	79	79	76	77	98	97	76	73	112	112	80	81	96	96
121	BIL121	91	94	89	89	63	63	63	65	103	103	59	61	115	117	78	77	103	104
122	BIL122	91	91	76	77	68	68	67	69	102	101	69	68	122	123	69	69	100	101
123	BIL123	93	94	78	77	67	68	67	69	104	104	69	70	123	123	70	70	102	104
124	BIL124	100	103	97	97	NA	NA	83	87	113	114	84	84	127	128	91	93	112	110
125	BIL125	113	113	113	112	93	93	100	103	125	125	90	90	134	135	99	101	121	126
126	BIL126	95	96	89	90	63	64	66	67	105	105	62	62	123	122	79	80	104	106
127	BIL127	86	84	72	74	62	63	63	63	93	93	64	64	108	109	69	68	91	91
128	BIL128	85	87	75	76	65	65	66	67	95	95	68	67	109	110	71	72	92	92
129	BIL129	86	85	75	75	61	61	60	61	92	92	62	61	111	110	66	69	95	96
130	BIL130	101	104	94	94	65	67	68	70	116	117	66	64	138	138	84	85	114	114
131	BIL131	100	104	91	89	71	70	69	71	119	120	73	74	141	142	82	82	119	119
132	BIL132	100	101	86	85	67	67	66	67	114	113	68	68	132	133	77	78	113	113
133	BIL133	95	94	91	91	74	75	76	79	105	105	75	71	120	121	79	81	103	102
134	BIL134	96	97	87	87	68	69	68	71	110	111	69	68	129	129	76	76	108	108
135	BIL135	88	88	79	79	65	65	68	71	95	95	65	61	113	113	76	76	92	92
136	BIL136	103	105	94	97	64	65	66	66	116	118	65	64	133	135	83	84	118	119
137	BIL137	98	100	86	85	63	64	65	67	110	111	65	64	128	129	76	76	111	112
138	BIL138	115	116	102	102	73	75	71	72	132	132	72	71	153	154	90	89	132	133
139	BIL139	115	117	106	106	76	76	76	75	131	131	NA	NA	149	151	93	94	125	126
140	BIL140	120	121	107	106	73	73	75	75	138	138	70	71	154	157	91	93	138	139
141	BIL141	107	108	106	104	66	66	91	92	122	118	90	91	131	134	97	97	115	116
142	BIL142	96	95	92	91	66	66	64	64	109	109	58	58	133	130	80	81	112	111
143	BIL143	96	95	79	77	67	66	61	61	108	109	58	58	127	125	69	69	107	107
144	BIL144	118	117	110	110	86	87	82	81	136	136	81	81	152	153	101	100	132	132
145	BIL145	95	95	82	80	73	73	69	70	103	104	66	64	124	124	74	74	103	103
146	BIL146	87	88	84	82	67	67	77	76	95	95	71	71	111	111	74	76	96	95
147	BIL147	85	87	78	78	66	68	65	64	98	98	66	68	114	113	74	72	95	95
148	BIL148	97	102	89	89	67	67	65	66	107	106	64	62	123	122	76	75	109	109
149	BIL149	105	103	94	97	70	70	69	68	113	110	66	64	128	128	85	84	111	112
150	BIL150	96	97	78	77	67	66	65	64	101	102	64	62	124	125	70	70	104	104
151	BIL151	102	104	101	101	84	83	86	81	116	117	74	74	135	132	91	88	117	117
152	BIL152	106	105	101	101	75	74	75	76	119	117	72	71	134	133	91	91	115	116
153	BIL153	92	92	86	86	63	66	61	61	108	109	60	58	128	123	74	76	109	109
154	BIL154	88	88	74	74	64	64	61	61	101	102	59	59	119	119	68	67	100	100
155	BIL155	100	103	90	89	72	72	68	68	114	115	NA	NA	133	132	79	79	113	113
156	BIL156	83	87	82	80	84	82	81	79	90	91	NA	NA	105	105	76	76	87	89
157	BIL157	89	89	89	87	73	73	74	70	95	95	72	68	110	111	76	77	92	95
158	BIL158	87	88	71	72	69	72	60	62	95	96	NA	NA	117	117	64	64	98	98
159	BIL159	84	84	75	75	65	63	62	62	92	93	59	58	113	112	67	66	94	95
160	BIL160	84	85	75	75	65	65	60	61	95	94	59	59	113	112	67	67	97	99
161	BIL161	90	90	78	78	66	65	64	61	102	104	NA	NA	119	120	69	69	100	101
162	BIL162	88	92	NA	77	68	70	69	67	99	100	66	67	118	115	73	74	97	97
163	BIL163	86	89	72	73	65	66	64	64	100	100	NA	NA	120	118	70	70	98	100
164	BIL164	100	99	101	101	68	68	84	83	116	113	81	81	126	127	87	88	111	112
165	BIL165	90	89	77	77	67	67	63	64	100	100	NA	NA	119	116	71	73	97	98
166	BIL166	95	97	87	87	68	66	63	64	107	108	59	59	127	124	76	76	106	109
167	BIL167	96	98	89	89	64	66	61	61	111	112	59	57	130	128	76	76	110	111
168	BIL168	96	98	91	89	77	76	77	76	107	108	NA	NA	123	122	81	80	104	104
169	BIL169	88	89	79	75	67	67	65	68	101	101	NA	NA	120	120	69	69	99	99
170	BIL170	101	103	106	107	78	79	77	76	126	127	NA	NA	126	123	83	84	119	116
171	BIL171	87	88	NA	89	74	75	71	71	102	103	72	71	117	114	77	79	100	100
172	BIL172	88	89	72	72	63	63	61	63	101	101	NA	NA	121	119	67	67	99	98
173	BIL173	90	87	72	72	66	67	64	NA	99	97	NA	NA	117	116	67	67	99	98
174	BIL174	88	88	NA	90	75	75	75	75	97	99	NA	NA	112	110	76	79	95	95

## Sheet: Table S4 Sorghum-genotype
Table S4. Genotypic information of 1426 SNPs for 237 recombinant inbred lines.
Entry_ID	Entry_name	S1_1857181	S1_1857180	S1_1857182	S1_1857183	S1_1857184	S1_2634344	S1_4119134	S1_4049199	S1_3773767	S1_4083450	S1_4054248	S1_4454612	S1_4454605	S1_4638853	S1_5064646	S1_4622156	S1_5062246	S1_5950330	S1_5960118	S1_5960140	S1_6055103	S1_6064835	S1_6064827	S1_6064805	S1_7015775	S1_6536501	S1_6589973	S1_6536457	S1_7051267	S1_7207101	S1_7207106	S1_10497901	S1_10311262	S1_10814727	S1_10350233	S1_10350204	S1_11107102	S1_11130979	S1_11127699	S1_11216303	S1_11195426	S1_11414695	S1_11605593	S1_11645987	S1_12018517	S1_12158536	S1_12408558	S1_12732909
1	RIL5	1	1	1	1	1	1	-1	-1	-1	-1	-1	-1	-1	-1	-1	-1	-1	-1	-1	-1	-1	-1	-1	-1	-1	-1	-1	-1	-1	-1	-1	-1	-1	-1	-1	-1	-1	-1	-1	-1	-1	-1	-1	-1	-1	-1	-1	-1
2	RIL6	1	1	1	1	1	1	1	1	1	1	1	1	1	1	1	1	1	1	1	1	1	1	1	1	1	1	1	1	1	1	1	1	1	1	1	1	1	1	1	1	1	1	1	1	1	1	1	1
3	RIL7	-1	-1	-1	-1	-1	-1	-1	-1	-1	-1	-1	-1	-1	-1	-1	-1	-1	-1	-1	-1	-1	-1	-1	-1	-1	-1	-1	-1	-1	-1	-1	-1	-1	-1	-1	-1	-1	-1	-1	-1	-1	-1	-1	-1	-1	-1	-1	-1
4	RIL8	1	1	1	1	1	1	1	1	1	1	1	1	1	1	1	1	1	1	1	1	1	1	1	1	1	1	1	1	1	1	1	1	1	1	1	1	1	1	1	1	1	1	1	1	1	1	1	1
5	RIL9	1	1	1	1	1	1	1	1	1	1	1	1	1	1	1	1	1	1	1	1	1	1	1	1	1	1	1	1	1	1	1	1	1	1	1	1	1	1	1	1	1	1	1	1	1	1	-1	-1
6	RIL10	-1	-1	-1	-1	-1	-1	-1	-1	-1	-1	-1	-1	-1	-1	-1	-1	-1	-1	-1	-1	-1	-1	-1	-1	-1	-1	-1	-1	-1	-1	-1	-1	-1	-1	-1	-1	-1	-1	-1	-1	-1	-1	-1	-1	-1	-1	-1	-1
7	RIL11	1	1	1	1	1	1	-1	-1	-1	-1	-1	-1	-1	-1	-1	-1	-1	-1	-1	-1	-1	-1	-1	-1	1	1	1	1	1	1	1	1	1	1	1	1	1	1	1	1	1	1	1	1	1	1	1	1
8	RIL12	-1	-1	-1	-1	-1	-1	-1	-1	-1	-1	-1	1	1	1	1	1	1	1	1	1	1	1	1	1	1	1	1	1	1	1	1	1	1	1	1	1	1	1	1	1	1	1	1	1	1	1	1	1
9	RIL13	-1	-1	-1	-1	-1	-1	-1	-1	-1	-1	-1	-1	-1	-1	-1	-1	-1	-1	-1	-1	-1	-1	-1	-1	-1	-1	-1	-1	-1	-1	-1	-1	-1	-1	-1	-1	-1	-1	-1	-1	-1	-1	-1	-1	-1	-1	-1	-1
10	RIL14	-1	-1	-1	-1	-1	-1	-1	-1	-1	-1	-1	-1	-1	-1	-1	-1	-1	-1	-1	-1	1	1	1	1	1	1	1	1	1	1	1	1	1	1	1	1	1	1	1	1	1	1	1	1	1	1	1	1
11	RIL15	1	1	1	1	1	1	-1	-1	-1	-1	-1	-1	-1	-1	-1	-1	-1	1	1	1	1	1	1	1	1	1	1	1	1	1	1	1	1	1	1	1	1	1	1	1	1	1	1	1	1	1	1	1
12	RIL16	-1	-1	-1	-1	-1	-1	-1	-1	-1	-1	-1	-1	-1	-1	-1	-1	-1	-1	-1	-1	-1	-1	-1	-1	-1	-1	-1	-1	-1	-1	-1	1	1	1	1	1	1	1	1	1	1	1	1	1	1	1	1	1
13	RIL17	1	1	1	1	1	1	1	1	1	1	1	1	1	1	1	1	1	1	1	1	1	1	1	1	1	1	1	1	1	1	1	1	1	1	1	1	1	1	1	1	1	1	1	1	1	1	1	1
14	RIL18	1	1	1	1	1	1	1	1	1	1	1	1	1	1	1	1	1	1	1	1	1	1	1	1	1	1	1	1	1	1	1	1	1	1	1	1	1	1	1	1	1	1	1	1	1	1	1	1
15	RIL19	1	1	1	1	1	1	1	1	1	1	1	1	1	1	1	1	1	1	1	1	1	1	1	1	1	1	1	1	1	1	1	-1	-1	-1	-1	-1	-1	-1	-1	-1	-1	-1	-1	-1	-1	-1	-1	-1
16	RIL20	1	1	1	1	1	1	1	1	1	1	1	1	1	1	1	1	1	1	1	1	1	1	1	1	1	1	1	1	1	1	1	1	1	1	1	1	1	1	1	1	1	1	1	1	1	1	1	1
17	RIL21	1	1	1	1	1	1	1	1	1	1	1	1	1	1	1	1	1	1	1	1	1	1	1	1	1	1	1	1	1	1	1	1	1	1	1	1	1	1	1	1	1	1	1	1	1	1	1	1
18	RIL22	1	1	1	1	1	1	1	1	1	1	1	1	1	-1	-1	-1	-1	-1	-1	-1	-1	-1	-1	-1	-1	-1	-1	-1	-1	-1	-1	-1	-1	-1	-1	-1	-1	1	1	1	1	1	1	1	1	1	1	1
19	RIL23	-1	-1	-1	-1	-1	-1	-1	-1	-1	-1	-1	-1	-1	-1	-1	-1	-1	-1	-1	-1	-1	-1	-1	-1	1	1	1	1	1	1	1	1	1	1	1	1	1	1	1	1	1	-1	-1	-1	-1	-1	-1	-1
20	RIL24	-1	-1	-1	-1	-1	-1	-1	-1	-1	-1	-1	-1	-1	-1	-1	-1	-1	-1	-1	-1	-1	-1	-1	-1	1	1	1	1	1	1	1	1	1	1	1	1	1	1	1	1	1	1	1	1	1	1	1	1
21	RIL25	1	1	1	1	1	1	1	1	1	1	1	1	1	1	1	1	1	1	1	1	1	1	1	1	1	1	1	1	1	1	1	1	1	1	1	1	1	1	1	1	1	1	1	1	1	1	1	1
22	RIL27	1	1	1	1	1	-1	-1	-1	-1	-1	-1	-1	-1	-1	-1	-1	-1	-1	-1	-1	-1	-1	-1	-1	-1	-1	-1	-1	-1	-1	-1	-1	-1	-1	-1	-1	-1	-1	-1	-1	-1	-1	-1	-1	-1	-1	-1	-1
23	RIL28	-1	-1	-1	-1	-1	-1	-1	-1	-1	-1	-1	-1	-1	-1	-1	-1	-1	-1	-1	-1	-1	-1	-1	-1	-1	-1	-1	-1	-1	-1	-1	-1	-1	-1	-1	-1	-1	-1	-1	-1	-1	-1	-1	-1	-1	-1	-1	-1
24	RIL29	1	1	1	1	1	1	1	1	1	1	1	1	1	1	1	1	1	1	1	1	1	1	1	1	1	1	1	1	1	1	1	1	1	1	1	1	1	1	1	1	1	1	1	1	1	1	1	1
25	RIL30	-1	-1	-1	-1	-1	-1	-1	-1	-1	-1	-1	-1	-1	-1	-1	-1	-1	-1	-1	-1	-1	-1	-1	-1	-1	-1	-1	-1	-1	-1	-1	-1	-1	-1	-1	-1	-1	-1	-1	-1	-1	-1	-1	-1	-1	-1	-1	-1
26	RIL31	1	1	1	1	1	1	1	1	1	1	1	1	1	1	1	1	1	1	1	1	1	1	1	1	1	1	1	1	1	1	1	1	1	1	1	1	1	1	1	1	1	1	1	1	1	1	1	1
27	RIL32	1	1	1	1	1	1	1	1	1	1	1	1	1	1	1	1	1	1	1	1	1	1	1	1	1	1	1	1	1	1	1	1	1	1	1	1	1	1	1	1	1	1	1	1	1	1	1	1
28	RIL33	1	1	1	1	1	-1	-1	-1	-1	-1	-1	-1	-1	-1	-1	-1	-1	-1	-1	-1	-1	-1	-1	-1	1	1	1	1	1	1	1	1	1	1	1	1	1	1	1	1	1	1	1	1	1	1	1	1
29	RIL34	1	1	1	1	1	1	1	1	1	1	1	1	1	-1	-1	-1	-1	-1	-1	-1	-1	-1	-1	-1	-1	-1	-1	-1	-1	-1	-1	-1	-1	-1	-1	-1	1	1	1	1	1	1	1	1	1	1	1	1
30	RIL35	1	1	1	1	1	1	1	1	1	1	1	1	1	1	1	1	1	1	1	1	1	1	1	1	1	1	1	1	1	1	1	1	1	1	1	1	1	1	1	1	1	1	1	1	1	1	1	1
31	RIL36	-1	-1	-1	-1	-1	-1	-1	-1	-1	-1	-1	-1	-1	-1	-1	-1	-1	-1	-1	-1	-1	-1	-1	-1	-1	-1	-1	-1	-1	-1	-1	-1	-1	-1	-1	-1	-1	-1	-1	-1	-1	-1	-1	-1	-1	-1	-1	-1
32	RIL37	1	1	1	1	1	1	1	1	1	1	1	1	1	1	1	1	1	1	1	1	1	1	1	1	1	1	1	1	1	1	1	1	1	1	1	1	1	1	1	1	1	1	1	1	1	1	1	1
33	RIL38	-1	-1	-1	-1	-1	-1	-1	-1	-1	-1	-1	-1	-1	-1	-1	-1	-1	-1	-1	-1	-1	-1	-1	-1	-1	-1	-1	-1	-1	-1	-1	1	1	1	1	1	1	1	1	1	1	1	1	1	1	1	1	1
34	RIL39	-1	-1	-1	-1	-1	-1	-1	-1	-1	-1	-1	-1	-1	-1	-1	-1	-1	-1	-1	-1	-1	-1	-1	-1	-1	-1	-1	-1	-1	-1	-1	-1	-1	-1	-1	-1	-1	-1	-1	-1	-1	-1	-1	-1	-1	-1	-1	-1
35	RIL40	-1	-1	-1	-1	-1	-1	-1	-1	-1	-1	-1	-1	-1	-1	-1	-1	-1	-1	-1	-1	-1	-1	-1	-1	-1	-1	-1	-1	-1	-1	-1	-1	-1	-1	-1	-1	-1	-1	-1	-1	-1	-1	1	1	1	1	1	1
36	RIL41	-1	-1	-1	-1	-1	-1	-1	-1	-1	-1	-1	-1	-1	-1	-1	-1	-1	-1	-1	-1	-1	-1	-1	-1	-1	-1	-1	-1	-1	-1	-1	-1	-1	-1	-1	-1	-1	-1	-1	-1	-1	-1	-1	-1	-1	-1	-1	-1
37	RIL42	1	1	1	1	1	1	1	1	1	1	1	1	1	1	1	1	1	-1	-1	-1	-1	-1	-1	-1	-1	-1	-1	-1	-1	-1	-1	-1	-1	-1	-1	-1	-1	-1	-1	-1	-1	-1	-1	-1	-1	-1	-1	-1
38	RIL43	-1	-1	-1	-1	-1	-1	-1	-1	-1	-1	-1	-1	-1	-1	-1	-1	-1	-1	-1	-1	-1	-1	-1	-1	-1	-1	-1	-1	-1	-1	-1	-1	-1	-1	-1	-1	-1	-1	-1	-1	-1	-1	-1	-1	-1	-1	-1	-1
39	RIL44	-1	-1	-1	-1	-1	-1	-1	-1	-1	-1	-1	-1	-1	-1	-1	-1	-1	-1	-1	-1	-1	-1	-1	-1	-1	-1	-1	-1	-1	-1	-1	1	1	1	1	1	1	1	1	1	1	1	1	1	1	1	1	1
40	RIL45	-1	-1	-1	-1	-1	-1	-1	-1	-1	-1	-1	-1	-1	-1	-1	-1	-1	-1	-1	-1	-1	-1	-1	-1	-1	-1	-1	-1	-1	-1	-1	-1	-1	-1	-1	-1	-1	-1	-1	-1	-1	-1	-1	-1	-1	-1	-1	-1
41	RIL46	1	1	1	1	1	1	1	1	1	1	1	1	1	1	1	1	1	-1	-1	-1	-1	-1	-1	-1	-1	-1	-1	-1	-1	-1	-1	-1	-1	-1	-1	-1	-1	-1	-1	-1	-1	-1	-1	-1	-1	-1	-1	-1
42	RIL47	-1	-1	-1	-1	-1	-1	-1	-1	-1	-1	-1	-1	-1	-1	-1	-1	-1	-1	-1	-1	-1	-1	-1	-1	-1	-1	-1	-1	-1	-1	-1	1	1	1	1	1	1	1	1	1	1	1	1	1	1	1	1	1
43	RIL48	-1	-1	-1	-1	-1	-1	-1	-1	-1	-1	-1	-1	-1	-1	-1	-1	-1	-1	-1	-1	-1	-1	-1	-1	-1	-1	-1	-1	-1	-1	-1	1	1	1	1	1	1	1	1	1	1	1	1	1	-1	-1	-1	-1
44	RIL49	-1	-1	-1	-1	-1	-1	-1	-1	-1	-1	-1	-1	-1	-1	-1	-1	-1	-1	-1	-1	-1	-1	-1	-1	-1	-1	-1	-1	-1	-1	-1	1	1	1	1	1	1	1	1	1	1	1	1	1	1	1	1	1
45	RIL50	-1	-1	-1	-1	-1	-1	-1	-1	-1	-1	-1	-1	-1	-1	-1	-1	-1	-1	-1	-1	-1	-1	-1	-1	-1	-1	-1	-1	-1	-1	-1	-1	-1	-1	-1	-1	-1	-1	-1	-1	-1	-1	-1	-1	-1	-1	-1	-1
46	RIL51	1	1	1	1	1	1	1	1	1	1	1	1	1	1	1	1	1	1	1	1	1	1	1	1	1	1	1	1	1	1	1	1	1	1	1	1	1	1	1	1	1	1	1	1	1	1	1	1
47	RIL52	1	1	1	1	1	1	1	1	1	1	1	1	1	1	1	1	1	1	1	1	1	1	1	1	1	1	1	1	1	1	1	1	1	1	1	1	1	1	1	1	1	1	1	1	1	1	1	1
48	RIL53	1	1	1	1	1	1	1	1	1	1	1	1	1	1	1	1	1	1	1	1	1	1	1	1	1	1	1	1	1	1	1	1	1	1	1	1	1	1	1	1	1	1	1	1	1	1	1	1
49	RIL54	1	1	1	1	1	1	1	1	1	1	1	1	1	1	1	1	1	1	1	1	1	1	1	1	1	1	1	1	1	1	1	1	1	1	1	1	1	1	1	1	1	1	1	1	1	1	1	1
50	RIL55	-1	-1	-1	-1	-1	-1	-1	-1	-1	-1	-1	-1	-1	-1	-1	-1	-1	-1	-1	-1	-1	-1	-1	-1	-1	-1	-1	-1	-1	-1	-1	-1	-1	-1	-1	-1	-1	-1	-1	-1	-1	-1	-1	-1	-1	-1	-1	-1
51	RIL56	-1	-1	-1	-1	-1	-1	-1	-1	-1	-1	-1	-1	-1	-1	-1	-1	-1	1	1	1	1	1	1	1	1	1	1	1	1	1	1	1	1	1	1	1	1	1	1	1	1	1	1	1	1	1	1	1
52	RIL57	-1	-1	-1	-1	-1	-1	-1	-1	-1	-1	-1	-1	-1	-1	-1	-1	-1	-1	-1	-1	-1	-1	-1	-1	-1	-1	-1	-1	-1	-1	-1	-1	-1	-1	-1	-1	-1	-1	-1	-1	-1	-1	-1	-1	-1	-1	-1	-1
53	RIL58	1	-1	-1	-1	-1	-1	-1	-1	-1	-1	-1	1	1	-1	-1	-1	-1	1	1	1	1	1	1	1	1	1	1	1	1	1	1	1	1	1	1	1	1	1	1	1	1	1	1	1	1	1	1	1
54	RIL59	1	1	1	1	1	1	1	1	1	1	1	1	1	1	1	1	1	1	1	1	1	1	1	1	1	1	1	1	1	1	1	1	1	1	1	1	1	1	1	1	1	1	1	1	1	1	1	1
55	RIL60	1	1	1	1	1	1	-1	-1	-1	-1	-1	-1	-1	-1	-1	-1	-1	-1	-1	-1	-1	-1	-1	-1	-1	-1	-1	-1	-1	-1	-1	-1	-1	-1	-1	-1	-1	-1	-1	-1	-1	-1	-1	-1	-1	-1	-1	-1
56	RIL61	1	1	1	1	1	1	-1	-1	-1	-1	-1	-1	-1	-1	-1	-1	-1	-1	-1	-1	-1	-1	-1	-1	-1	-1	-1	-1	-1	-1	-1	-1	-1	-1	-1	-1	-1	-1	-1	-1	-1	-1	-1	-1	-1	-1	-1	-1
57	RIL62	-1	-1	-1	-1	-1	-1	-1	-1	-1	-1	-1	-1	-1	-1	-1	-1	-1	-1	-1	-1	-1	-1	-1	-1	-1	-1	-1	-1	-1	-1	-1	-1	-1	-1	-1	-1	-1	-1	-1	-1	-1	-1	-1	-1	-1	-1	-1	-1
58	RIL63	-1	-1	-1	-1	-1	-1	-1	-1	-1	-1	-1	-1	-1	-1	-1	-1	-1	-1	-1	-1	-1	-1	-1	-1	-1	-1	-1	-1	-1	-1	-1	-1	-1	-1	-1	-1	-1	-1	-1	1	1	1	1	1	1	1	1	1
59	RIL64	1	1	1	1	1	1	1	1	1	1	1	1	1	1	1	1	1	1	1	1	1	1	1	1	1	1	1	1	1	1	1	1	1	1	1	1	1	1	1	1	1	1	1	1	1	1	1	1
60	RIL65	-1	-1	-1	-1	-1	-1	-1	-1	-1	-1	-1	-1	-1	-1	-1	-1	-1	-1	-1	-1	-1	-1	-1	-1	-1	-1	-1	-1	-1	-1	-1	-1	-1	-1	-1	-1	-1	-1	-1	1	1	1	1	1	1	1	1	1
61	RIL66	1	1	1	1	1	1	1	1	1	1	1	1	1	1	1	1	1	1	1	1	1	1	1	1	1	1	1	1	1	1	1	1	1	1	1	1	1	1	1	1	1	1	1	1	1	1	1	1
62	RIL68	-1	-1	-1	-1	-1	-1	-1	-1	-1	-1	-1	-1	-1	-1	-1	-1	-1	-1	-1	-1	-1	-1	-1	-1	-1	-1	-1	-1	-1	-1	-1	-1	-1	-1	-1	-1	-1	-1	-1	-1	-1	-1	-1	-1	-1	-1	-1	-1
63	RIL69	-1	-1	-1	-1	-1	-1	-1	-1	-1	-1	-1	-1	-1	-1	-1	-1	-1	-1	-1	-1	-1	-1	-1	-1	-1	-1	-1	-1	-1	-1	-1	-1	-1	-1	-1	-1	-1	-1	-1	-1	-1	-1	-1	-1	-1	-1	-1	-1
64	RIL70	1	1	1	1	1	1	1	1	1	1	1	1	1	1	1	1	1	1	1	1	1	1	1	1	1	1	1	1	1	1	1	1	1	1	1	1	1	1	1	1	1	1	1	1	1	1	1	1
65	RIL71	1	1	1	1	1	1	1	1	1	1	1	1	1	1	1	1	1	1	1	1	1	1	1	1	1	1	1	1	1	1	1	1	1	1	1	1	1	1	1	1	1	1	1	1	1	1	1	1
66	RIL72	1	1	1	1	1	1	1	1	1	1	1	1	1	1	1	1	1	1	1	1	1	1	1	1	1	1	1	1	1	1	1	1	1	1	1	1	1	1	1	1	1	1	1	1	1	1	1	1
67	RIL73	1	1	1	1	1	1	1	1	1	1	1	1	1	1	1	1	1	1	1	1	1	1	1	1	1	1	1	1	1	1	1	1	1	1	1	1	1	1	1	1	1	1	1	1	1	1	1	1
68	RIL74	1	1	1	1	1	1	1	1	1	1	1	1	1	1	1	1	1	1	1	1	1	1	1	1	1	1	1	1	1	1	1	1	1	1	1	1	1	1	1	1	1	1	1	1	1	1	1	1
69	RIL75	-1	-1	-1	-1	-1	-1	-1	-1	-1	-1	-1	1	1	-1	-1	-1	-1	-1	-1	-1	-1	-1	-1	-1	-1	-1	-1	-1	-1	-1	-1	-1	-1	-1	-1	-1	-1	-1	-1	-1	-1	-1	-1	-1	-1	-1	-1	-1
70	RIL76	-1	-1	-1	-1	-1	-1	-1	1	1	1	1	-1	-1	-1	-1	-1	-1	-1	-1	-1	-1	-1	-1	-1	-1	-1	-1	-1	-1	-1	-1	-1	-1	-1	-1	-1	-1	-1	-1	-1	-1	-1	-1	-1	-1	-1	-1	-1
71	RIL77	1	1	1	1	1	1	1	1	1	1	1	1	1	1	1	1	1	1	1	1	1	1	1	1	1	1	1	1	1	1	1	1	1	1	1	1	1	1	1	1	1	1	1	1	1	1	1	1
72	RIL78	1	1	1	1	1	1	1	1	1	1	1	1	1	1	1	1	1	1	1	1	1	1	1	1	1	1	1	1	1	1	1	1	1	1	1	1	1	1	1	1	1	1	-1	-1	-1	-1	-1	-1
73	RIL79	-1	-1	-1	-1	-1	-1	-1	-1	-1	-1	-1	-1	-1	-1	-1	-1	-1	-1	-1	-1	-1	-1	-1	-1	-1	-1	-1	-1	-1	-1	-1	1	1	1	1	1	1	1	1	1	1	1	1	1	1	1	1	1
74	RIL80	1	1	1	1	1	1	1	1	1	1	1	1	1	1	1	1	1	1	1	1	1	1	1	1	1	1	1	1	1	1	1	1	1	1	1	1	1	1	1	1	1	1	1	1	1	1	1	1
75	RIL81	1	1	1	1	1	1	1	1	1	1	1	1	1	1	1	1	1	1	1	1	1	1	1	1	1	1	1	1	1	1	1	1	1	1	1	1	1	1	1	1	1	1	1	1	1	1	1	1
76	RIL82	-1	-1	-1	-1	-1	-1	1	1	1	1	1	1	1	1	1	1	1	1	1	1	1	1	1	1	1	1	1	1	1	1	1	1	1	1	1	1	1	1	1	1	1	1	1	1	1	1	1	1
77	RIL83	1	1	1	1	1	1	1	1	1	1	1	1	1	1	1	1	1	1	1	1	1	1	1	1	1	1	1	1	1	1	1	1	1	1	1	1	1	1	1	1	1	1	1	1	1	1	1	1
78	RIL84	1	1	1	1	1	1	1	1	1	1	1	1	1	1	1	1	1	1	1	1	1	1	1	1	1	1	1	1	1	1	1	1	1	1	1	1	1	1	1	1	1	1	1	1	1	1	1	1
79	RIL85	1	1	1	1	1	1	1	1	1	1	1	1	1	1	1	1	1	1	1	1	1	1	1	1	1	1	1	1	1	1	1	1	1	1	1	1	1	1	1	1	1	1	1	1	1	1	1	1
80	RIL86	-1	-1	-1	-1	-1	-1	-1	-1	-1	-1	-1	-1	-1	-1	-1	-1	-1	-1	-1	-1	-1	-1	-1	-1	-1	-1	-1	-1	-1	-1	-1	-1	-1	-1	-1	-1	-1	-1	-1	-1	-1	-1	-1	-1	-1	-1	-1	-1
81	RIL87	1	1	1	1	1	1	1	1	1	1	1	1	1	1	1	1	1	1	1	1	1	1	1	1	1	1	1	1	1	1	1	1	1	1	1	1	1	1	1	1	1	1	1	1	1	1	1	1
82	RIL88	1	1	1	1	1	1	1	1	1	1	1	1	1	1	1	1	1	1	1	1	1	1	1	1	1	1	1	1	1	1	1	1	1	1	1	1	1	1	1	1	1	1	1	1	1	1	1	1
83	RIL89	-1	-1	-1	-1	-1	-1	-1	-1	-1	-1	-1	-1	-1	-1	-1	-1	-1	-1	-1	-1	-1	-1	-1	-1	-1	-1	-1	-1	-1	-1	-1	-1	-1	-1	-1	-1	-1	-1	-1	-1	-1	-1	-1	-1	-1	-1	-1	-1
84	RIL90	-1	-1	-1	-1	-1	-1	-1	-1	-1	-1	-1	-1	-1	-1	-1	-1	-1	-1	-1	-1	-1	-1	-1	-1	-1	-1	-1	-1	-1	-1	-1	-1	-1	-1	-1	-1	-1	-1	-1	-1	-1	-1	-1	-1	-1	-1	-1	-1
85	RIL91	-1	-1	-1	-1	-1	-1	-1	-1	-1	-1	-1	-1	-1	-1	-1	-1	-1	-1	-1	-1	-1	-1	-1	-1	-1	-1	-1	-1	-1	1	1	1	1	1	1	1	1	1	1	1	1	-1	-1	-1	-1	-1	-1	-1
86	RIL92	1	1	1	1	1	1	-1	-1	-1	-1	-1	-1	-1	1	1	1	1	-1	-1	-1	-1	-1	-1	-1	-1	-1	-1	-1	-1	-1	-1	-1	-1	-1	-1	-1	1	1	1	1	1	1	1	1	1	1	1	1
87	RIL93	1	1	1	1	-1	-1	-1	-1	-1	-1	-1	-1	-1	-1	-1	-1	-1	-1	-1	-1	-1	-1	-1	-1	-1	-1	-1	-1	-1	-1	-1	-1	-1	-1	-1	-1	-1	-1	-1	-1	-1	-1	-1	-1	-1	-1	-1	1
88	RIL94	-1	-1	-1	-1	-1	-1	-1	-1	-1	-1	-1	-1	-1	-1	-1	-1	-1	-1	-1	-1	-1	-1	-1	-1	-1	-1	-1	-1	-1	-1	-1	1	1	1	1	1	1	1	1	1	1	1	1	1	1	1	1	1
89	RIL95	-1	-1	-1	-1	-1	-1	-1	-1	-1	-1	-1	-1	-1	-1	-1	-1	-1	-1	-1	-1	-1	-1	-1	-1	-1	-1	-1	-1	-1	-1	-1	1	1	1	1	1	1	1	1	1	1	1	1	1	1	1	1	1
90	RIL96	1	1	1	1	1	1	1	1	1	1	1	1	1	1	1	1	1	1	1	1	1	1	1	1	1	1	1	1	1	1	1	1	1	1	1	1	1	1	1	1	1	1	1	1	1	1	1	1
91	RIL97	-1	-1	-1	-1	-1	-1	-1	-1	-1	-1	-1	-1	-1	-1	-1	-1	-1	-1	-1	-1	-1	-1	-1	-1	-1	-1	-1	-1	-1	-1	-1	-1	-1	-1	-1	-1	1	1	1	1	1	1	1	1	1	1	1	1
92	RIL98	1	1	1	1	1	1	1	1	1	1	1	1	1	1	1	1	1	1	1	1	1	1	1	1	1	1	1	1	1	1	1	1	1	1	1	1	1	1	1	1	1	1	1	1	1	1	1	-1
93	RIL99	-1	-1	-1	-1	-1	-1	-1	-1	-1	-1	-1	-1	-1	-1	-1	-1	-1	-1	-1	-1	-1	-1	-1	-1	-1	-1	-1	-1	-1	-1	-1	-1	-1	-1	-1	-1	-1	-1	-1	-1	-1	-1	-1	-1	-1	-1	-1	-1
94	RIL100	-1	-1	-1	-1	-1	-1	-1	-1	-1	-1	-1	-1	-1	-1	-1	-1	-1	-1	-1	-1	-1	-1	-1	-1	-1	-1	-1	-1	-1	-1	-1	-1	-1	-1	-1	-1	-1	-1	-1	-1	-1	-1	-1	-1	-1	-1	-1	-1
95	RIL101	-1	-1	-1	-1	-1	-1	-1	-1	-1	-1	-1	-1	-1	-1	-1	-1	-1	-1	-1	-1	-1	-1	-1	-1	-1	-1	-1	-1	-1	-1	-1	-1	-1	-1	-1	-1	-1	-1	-1	-1	-1	-1	-1	-1	-1	-1	-1	-1
96	RIL102	1	1	1	1	1	1	1	1	1	1	1	1	1	1	1	1	1	1	1	1	1	1	1	1	1	1	1	1	1	1	1	1	1	1	1	1	1	1	1	1	1	1	1	1	1	1	1	1
97	RIL103	-1	-1	-1	-1	-1	-1	-1	-1	-1	-1	-1	-1	-1	-1	-1	-1	-1	-1	-1	-1	-1	-1	-1	-1	-1	-1	-1	-1	-1	-1	-1	-1	-1	-1	-1	-1	-1	-1	-1	-1	-1	-1	-1	-1	-1	-1	-1	-1
98	RIL104	1	1	1	1	1	1	1	1	1	1	1	1	1	1	1	1	1	-1	-1	-1	-1	-1	-1	-1	-1	-1	-1	-1	-1	-1	-1	-1	-1	-1	-1	-1	-1	-1	-1	-1	-1	-1	-1	-1	-1	-1	-1	-1
99	RIL105	-1	-1	-1	-1	-1	-1	-1	-1	-1	-1	-1	-1	-1	-1	-1	-1	-1	-1	-1	-1	-1	-1	-1	-1	-1	-1	-1	-1	-1	-1	-1	1	1	1	1	1	1	1	1	1	1	1	1	1	1	1	1	1
100	RIL106	-1	-1	-1	-1	-1	-1	-1	-1	-1	-1	-1	-1	-1	-1	-1	-1	-1	-1	-1	-1	-1	-1	-1	-1	-1	-1	-1	-1	-1	-1	-1	-1	-1	-1	-1	-1	-1	-1	-1	-1	-1	-1	-1	-1	-1	-1	-1	-1
101	RIL107	-1	-1	-1	-1	-1	-1	-1	-1	-1	-1	1	1	1	-1	-1	-1	-1	-1	-1	-1	-1	-1	-1	-1	-1	-1	-1	-1	-1	-1	-1	-1	-1	-1	-1	-1	-1	-1	-1	-1	-1	-1	-1	-1	-1	-1	-1	-1
102	RIL108	-1	-1	-1	-1	-1	-1	-1	-1	-1	-1	-1	1	1	-1	-1	-1	-1	-1	-1	-1	-1	-1	-1	-1	-1	-1	-1	-1	-1	-1	-1	-1	-1	-1	-1	-1	-1	-1	-1	-1	-1	-1	-1	-1	-1	-1	-1	-1
103	RIL109	1	1	1	1	1	1	1	1	1	1	1	1	1	1	1	1	1	1	1	1	1	1	1	1	1	1	1	1	1	1	1	1	1	1	1	1	1	1	1	1	1	1	1	1	1	1	1	1
104	RIL110	-1	-1	-1	-1	-1	-1	-1	-1	-1	-1	-1	-1	-1	-1	-1	-1	-1	-1	-1	-1	-1	-1	-1	-1	-1	-1	-1	-1	-1	-1	-1	-1	-1	-1	-1	-1	-1	1	1	1	1	1	1	1	1	1	1	1
105	RIL111	1	1	1	1	1	1	1	1	1	1	1	1	1	1	1	1	1	1	1	1	-1	-1	-1	-1	-1	-1	-1	-1	-1	-1	-1	-1	-1	-1	-1	-1	-1	-1	-1	-1	-1	-1	-1	-1	-1	-1	-1	-1
106	RIL112	-1	-1	-1	-1	-1	-1	-1	-1	-1	-1	-1	-1	-1	-1	-1	-1	-1	-1	-1	-1	-1	-1	-1	-1	-1	-1	-1	-1	-1	-1	-1	1	1	1	1	1	1	1	1	1	1	1	1	1	1	1	1	1
107	RIL113	1	1	1	1	1	1	1	1	1	1	1	1	1	1	1	1	1	1	1	1	1	1	1	1	1	1	1	1	1	1	1	1	1	1	1	1	1	1	1	1	1	1	1	1	-1	-1	-1	-1
108	RIL114	-1	-1	-1	-1	-1	-1	-1	-1	-1	-1	-1	-1	-1	-1	-1	-1	-1	-1	-1	-1	-1	-1	-1	-1	-1	-1	-1	-1	-1	-1	-1	-1	-1	-1	-1	-1	-1	-1	-1	-1	-1	-1	-1	-1	-1	-1	-1	-1
109	RIL115	1	1	1	1	1	1	1	1	1	1	1	1	1	1	1	1	1	-1	-1	-1	-1	-1	-1	-1	-1	-1	-1	-1	-1	-1	-1	-1	-1	-1	-1	-1	-1	-1	-1	-1	-1	-1	-1	-1	-1	-1	-1	-1
110	RIL116	-1	-1	-1	-1	-1	-1	-1	-1	-1	-1	-1	-1	-1	-1	-1	-1	-1	-1	-1	-1	-1	-1	-1	-1	-1	-1	-1	-1	-1	-1	-1	-1	-1	-1	-1	-1	-1	-1	-1	-1	-1	-1	-1	-1	-1	-1	-1	-1
111	RIL117	1	1	1	1	1	-1	-1	-1	-1	-1	-1	-1	-1	-1	-1	-1	-1	1	-1	-1	-1	1	1	1	1	1	1	1	1	1	1	1	-1	-1	-1	-1	-1	-1	1	1	-1	-1	-1	1	1	1	1	1
112	RIL118	-1	-1	-1	-1	-1	-1	-1	-1	-1	-1	-1	-1	-1	-1	-1	-1	-1	-1	-1	-1	-1	-1	-1	-1	-1	-1	-1	-1	-1	-1	-1	-1	-1	-1	-1	-1	-1	-1	-1	-1	-1	-1	-1	-1	-1	-1	-1	-1
113	RIL119	1	1	1	1	1	1	1	1	1	1	1	1	1	1	1	1	1	-1	-1	-1	-1	-1	-1	-1	-1	-1	-1	-1	-1	-1	-1	-1	-1	-1	-1	-1	-1	-1	-1	-1	-1	-1	-1	-1	-1	-1	-1	-1
114	RIL120	1	1	1	1	1	1	1	1	1	1	1	1	1	1	1	1	1	1	1	1	1	1	1	1	1	1	1	1	1	1	1	1	1	1	1	1	1	1	1	1	1	1	1	1	1	1	1	1
115	RIL121	1	1	1	1	1	1	1	1	1	1	1	1	1	1	1	1	1	1	1	1	1	1	1	1	1	1	1	1	1	1	1	1	1	1	1	1	1	1	1	1	1	1	1	1	1	1	1	1
116	RIL122	1	1	1	1	1	1	1	1	1	1	1	1	1	1	1	1	1	1	1	1	1	1	1	1	1	1	1	1	1	1	1	1	1	1	1	1	1	1	1	1	1	1	1	1	1	1	1	1
117	RIL123	1	1	1	1	1	1	1	1	1	1	1	1	1	1	1	1	1	1	1	1	1	1	1	1	1	1	1	1	1	1	1	1	1	1	1	1	1	1	1	1	1	1	1	1	1	1	1	1
118	RIL124	1	1	1	1	1	1	1	1	1	1	1	1	1	1	1	1	1	1	1	1	1	1	1	1	1	1	1	1	1	1	1	1	1	1	1	1	1	1	1	1	1	1	1	1	1	1	1	1
119	RIL125	-1	-1	-1	-1	-1	-1	-1	-1	-1	-1	-1	-1	-1	-1	-1	-1	-1	-1	-1	-1	-1	-1	-1	-1	-1	-1	-1	-1	-1	-1	-1	-1	-1	-1	-1	-1	-1	-1	-1	-1	-1	-1	-1	-1	-1	-1	-1	-1
120	RIL126	-1	-1	-1	-1	-1	-1	-1	-1	-1	-1	-1	-1	-1	-1	-1	-1	-1	-1	-1	-1	-1	-1	-1	-1	-1	-1	-1	-1	-1	-1	-1	-1	-1	-1	-1	-1	1	1	1	1	1	1	1	1	1	1	1	1
121	RIL127	1	1	1	1	1	1	1	1	1	1	1	1	1	1	1	1	1	1	1	1	1	1	1	1	1	1	1	1	1	1	1	1	1	1	1	1	1	1	1	1	1	1	1	1	1	1	1	1
122	RIL128	-1	-1	-1	-1	-1	-1	-1	-1	-1	-1	-1	-1	-1	-1	-1	-1	-1	-1	-1	-1	-1	-1	-1	-1	-1	-1	-1	-1	-1	-1	-1	-1	-1	-1	-1	-1	-1	-1	-1	-1	-1	-1	-1	-1	-1	-1	-1	-1
123	RIL129	-1	-1	-1	-1	-1	-1	-1	-1	-1	-1	-1	1	1	-1	-1	-1	-1	-1	-1	-1	-1	-1	-1	-1	-1	-1	-1	-1	-1	-1	-1	-1	-1	-1	-1	-1	-1	-1	-1	-1	-1	-1	-1	-1	-1	-1	-1	-1
124	RIL130	-1	-1	-1	-1	-1	-1	-1	-1	-1	-1	-1	1	1	-1	-1	-1	-1	-1	-1	-1	1	1	1	1	1	1	1	1	1	1	1	1	1	1	1	1	1	1	1	1	1	1	1	1	1	1	1	1
125	RIL131	1	1	1	1	1	1	1	-1	-1	-1	-1	-1	-1	-1	-1	1	1	1	-1	-1	1	1	1	1	1	1	-1	-1	-1	-1	-1	-1	-1	-1	-1	-1	-1	-1	-1	-1	-1	-1	-1	-1	-1	-1	-1	-1
126	RIL132	-1	-1	-1	-1	-1	1	1	1	1	1	1	1	1	1	1	1	1	1	1	1	1	1	1	1	1	1	1	1	1	1	1	1	1	1	1	1	1	1	1	1	1	1	1	1	1	1	1	1
127	RIL133	1	1	1	1	1	1	1	1	1	1	1	1	1	1	1	1	1	1	1	1	1	1	1	1	1	1	1	1	1	1	1	1	1	1	1	1	1	1	1	1	1	1	1	1	1	1	1	1
128	RIL134	1	1	1	1	1	1	-1	-1	-1	-1	-1	-1	-1	1	1	1	1	-1	-1	-1	-1	-1	-1	-1	-1	-1	-1	-1	-1	-1	-1	-1	-1	-1	-1	-1	-1	-1	-1	-1	-1	-1	-1	-1	-1	-1	-1	-1
129	RIL135	-1	-1	-1	-1	-1	-1	-1	-1	-1	-1	-1	-1	-1	-1	-1	-1	-1	-1	-1	-1	-1	-1	-1	-1	-1	-1	-1	-1	-1	-1	-1	-1	-1	-1	-1	-1	-1	-1	-1	-1	-1	-1	-1	-1	-1	-1	-1	-1
130	RIL136	-1	-1	-1	-1	-1	-1	-1	-1	-1	-1	-1	-1	-1	-1	-1	-1	-1	-1	-1	-1	-1	-1	-1	-1	-1	-1	-1	-1	-1	-1	-1	-1	-1	-1	-1	-1	-1	-1	-1	-1	-1	-1	-1	-1	-1	-1	-1	1
131	RIL137	1	1	1	1	1	1	1	1	1	1	1	1	1	1	1	1	1	1	1	1	1	1	1	1	1	1	1	1	1	1	1	1	1	1	1	1	1	1	1	1	1	1	1	1	1	1	1	1
132	RIL138	-1	-1	-1	-1	-1	-1	-1	-1	-1	-1	-1	-1	-1	-1	-1	-1	-1	-1	-1	-1	-1	-1	-1	-1	-1	-1	-1	-1	-1	-1	-1	-1	-1	-1	-1	-1	-1	-1	-1	-1	-1	-1	-1	-1	-1	-1	-1	1
133	RIL139	-1	-1	-1	-1	-1	-1	-1	-1	-1	-1	-1	-1	-1	-1	-1	-1	-1	-1	-1	-1	-1	-1	-1	-1	-1	-1	-1	-1	-1	-1	-1	-1	-1	-1	-1	-1	-1	-1	-1	-1	-1	-1	-1	-1	-1	-1	-1	-1
134	RIL140	-1	-1	-1	-1	-1	1	1	1	1	1	1	1	1	1	1	1	1	1	1	1	1	1	1	1	1	1	1	1	1	1	1	1	1	1	1	1	1	1	1	1	1	1	1	1	1	1	1	1
135	RIL141	-1	-1	-1	-1	-1	-1	-1	-1	-1	-1	-1	-1	-1	-1	-1	-1	-1	-1	-1	-1	-1	-1	-1	-1	-1	-1	-1	-1	-1	-1	-1	-1	-1	-1	-1	-1	-1	-1	-1	-1	-1	-1	-1	-1	-1	-1	-1	-1
136	RIL142	-1	-1	-1	-1	-1	1	1	1	1	1	1	1	1	1	1	1	1	1	1	1	1	1	1	1	1	1	1	1	1	1	1	1	1	1	1	1	1	1	1	1	1	1	1	1	1	1	1	1
137	RIL143	-1	-1	-1	-1	-1	-1	-1	-1	-1	-1	-1	-1	-1	-1	-1	-1	-1	-1	-1	-1	-1	-1	-1	-1	-1	-1	-1	-1	-1	-1	-1	-1	-1	-1	-1	-1	-1	-1	-1	-1	-1	-1	-1	-1	-1	-1	-1	1
138	RIL144	-1	-1	-1	-1	-1	-1	1	1	1	1	1	1	1	1	1	1	1	1	1	1	1	1	1	1	1	1	1	1	1	1	1	1	1	1	1	1	1	1	1	1	1	1	1	1	1	1	1	1
139	RIL145	-1	-1	-1	-1	-1	-1	-1	-1	-1	-1	-1	1	1	-1	-1	-1	-1	-1	-1	-1	-1	-1	-1	-1	-1	-1	-1	-1	-1	-1	-1	-1	-1	-1	-1	-1	-1	-1	-1	-1	-1	-1	-1	-1	-1	-1	-1	-1
140	RIL146	1	1	1	1	1	1	1	1	1	1	1	1	1	1	1	1	1	1	1	1	1	1	1	1	1	1	1	1	1	1	1	1	1	1	1	1	1	1	1	1	1	1	1	1	1	1	1	1
141	RIL147	-1	-1	-1	-1	-1	-1	-1	-1	-1	-1	-1	-1	-1	-1	-1	-1	-1	-1	-1	-1	-1	-1	-1	-1	-1	-1	-1	-1	-1	-1	-1	-1	-1	-1	-1	-1	-1	-1	-1	-1	-1	-1	1	1	1	1	1	1
142	RIL148	1	1	1	1	1	1	1	1	1	1	1	1	1	1	1	1	1	1	1	1	1	1	1	1	1	1	1	1	1	1	1	1	1	1	1	1	1	1	1	1	1	1	1	1	1	1	1	1
143	RIL149	1	1	1	1	1	1	1	1	1	1	1	1	1	1	1	1	1	1	1	1	1	1	1	1	1	1	1	1	1	1	1	-1	-1	-1	-1	-1	-1	-1	-1	-1	-1	-1	-1	-1	-1	-1	-1	-1
144	RIL150	1	1	1	1	1	1	1	1	1	1	1	1	1	1	1	1	1	1	1	1	1	1	1	1	1	1	1	1	1	1	1	1	1	1	1	1	1	1	1	1	1	1	1	1	1	1	1	1
145	RIL151	1	1	1	1	1	1	1	1	1	1	1	1	1	1	1	1	1	-1	-1	-1	-1	-1	-1	-1	-1	-1	-1	-1	-1	-1	-1	-1	-1	-1	-1	-1	-1	-1	-1	-1	-1	-1	-1	-1	-1	-1	-1	-1
146	RIL152	-1	-1	-1	-1	-1	-1	-1	-1	-1	-1	-1	-1	-1	-1	-1	-1	-1	-1	-1	-1	-1	-1	-1	-1	-1	-1	-1	-1	-1	-1	-1	-1	-1	-1	-1	-1	-1	-1	-1	-1	-1	-1	-1	-1	-1	-1	-1	-1
147	RIL153	-1	-1	-1	-1	-1	-1	-1	-1	-1	-1	-1	-1	-1	-1	-1	-1	-1	-1	-1	-1	-1	-1	-1	-1	-1	-1	-1	-1	-1	-1	-1	-1	-1	-1	-1	-1	-1	-1	-1	-1	-1	-1	-1	-1	-1	-1	-1	-1
148	RIL154	-1	-1	-1	-1	-1	-1	-1	-1	-1	-1	-1	1	1	-1	-1	-1	-1	-1	-1	-1	-1	-1	-1	-1	-1	-1	-1	-1	-1	-1	-1	-1	-1	-1	-1	-1	-1	-1	-1	-1	-1	-1	-1	-1	-1	-1	-1	-1
149	RIL156	1	1	1	1	1	-1	1	1	1	1	1	1	1	1	1	1	1	1	1	1	1	1	1	1	1	1	1	1	1	1	1	1	1	1	1	1	1	1	1	1	1	1	1	1	1	1	1	1
150	RIL157	-1	-1	-1	-1	-1	-1	-1	-1	-1	-1	-1	-1	-1	-1	-1	-1	-1	-1	-1	-1	-1	-1	-1	-1	-1	-1	-1	-1	-1	-1	-1	1	1	1	1	1	1	1	1	1	1	1	1	1	1	1	1	1
151	RIL158	-1	-1	-1	-1	-1	-1	-1	-1	-1	-1	-1	-1	-1	-1	-1	-1	-1	-1	-1	-1	-1	-1	-1	-1	-1	-1	-1	-1	-1	-1	-1	1	1	1	1	1	1	1	1	1	1	1	1	1	1	1	1	1
152	RIL159	-1	-1	-1	-1	-1	1	1	1	1	1	1	1	1	1	1	1	1	1	1	1	1	1	1	1	1	1	1	1	1	1	1	1	1	1	1	1	1	1	1	1	1	1	1	1	1	-1	-1	-1
153	RIL160	1	1	1	1	1	1	-1	-1	-1	-1	-1	-1	-1	-1	-1	-1	-1	-1	-1	-1	1	1	1	1	1	1	1	1	1	1	1	1	1	1	1	1	1	1	1	1	1	1	1	1	1	1	1	1
154	RIL162	1	1	1	1	1	1	1	1	1	1	1	1	1	1	1	1	1	1	1	1	1	1	1	1	1	1	1	1	1	1	1	1	1	1	1	1	1	1	1	1	1	1	1	1	1	1	-1	-1
155	RIL163	1	1	1	1	1	1	1	1	1	1	1	1	1	1	1	1	1	1	1	1	1	1	1	1	1	1	1	1	1	1	1	1	1	1	1	1	1	1	1	1	1	1	1	1	1	1	1	1
156	RIL164	1	1	1	1	1	1	1	1	1	1	1	1	1	1	1	1	1	1	1	1	1	1	1	1	1	1	1	1	1	1	1	-1	-1	-1	-1	-1	-1	-1	-1	-1	-1	-1	-1	-1	-1	-1	-1	1
157	RIL165	-1	-1	-1	-1	-1	-1	-1	-1	-1	-1	-1	1	1	1	1	1	1	-1	-1	-1	-1	-1	-1	-1	-1	-1	-1	-1	-1	-1	-1	-1	-1	-1	-1	-1	-1	-1	-1	-1	-1	-1	-1	-1	-1	-1	-1	-1
158	RIL166	-1	-1	-1	-1	-1	-1	-1	-1	-1	-1	-1	-1	-1	-1	-1	-1	-1	-1	-1	-1	-1	-1	-1	-1	-1	-1	-1	-1	-1	-1	-1	-1	-1	-1	-1	-1	-1	-1	-1	-1	-1	-1	-1	-1	-1	-1	-1	-1
159	RIL167	1	1	1	1	1	1	1	1	1	1	1	1	1	1	1	1	1	-1	-1	-1	-1	-1	-1	-1	-1	-1	-1	-1	-1	-1	-1	-1	-1	-1	-1	-1	-1	-1	-1	-1	-1	-1	-1	-1	-1	-1	-1	-1
160	RIL168	-1	-1	-1	-1	-1	-1	-1	-1	-1	-1	-1	-1	-1	-1	-1	-1	-1	-1	-1	-1	-1	-1	-1	-1	1	1	1	1	1	1	1	1	1	1	1	1	1	1	1	1	1	1	1	1	1	1	1	1
161	RIL169	-1	-1	-1	-1	-1	-1	-1	-1	-1	-1	-1	-1	-1	-1	-1	-1	-1	-1	-1	-1	-1	-1	-1	-1	-1	-1	-1	-1	-1	-1	-1	-1	-1	-1	-1	-1	-1	-1	-1	-1	-1	-1	-1	-1	-1	-1	-1	-1
162	RIL170	-1	-1	-1	-1	-1	-1	-1	-1	-1	-1	-1	1	1	-1	-1	-1	-1	-1	-1	-1	-1	-1	-1	-1	-1	-1	-1	-1	-1	-1	-1	-1	-1	-1	-1	-1	-1	-1	-1	-1	-1	-1	-1	-1	-1	-1	-1	-1
163	RIL171	1	1	1	1	1	1	1	1	1	1	1	1	1	1	1	1	1	1	1	1	1	1	1	1	1	1	1	1	1	1	1	1	1	1	1	1	1	1	1	1	1	1	1	1	1	1	1	1
164	RIL172	-1	-1	-1	1	1	1	1	1	1	1	1	1	1	1	1	1	1	1	1	1	1	1	1	1	1	1	1	1	1	1	1	1	1	1	1	1	1	1	1	1	1	1	1	1	1	1	1	1
165	RIL173	1	1	1	1	1	1	1	1	1	1	1	1	1	1	1	1	1	1	1	1	1	1	1	1	1	1	1	1	1	1	1	1	1	1	1	1	1	1	1	1	1	1	1	1	1	1	1	1
166	RIL174	1	1	1	1	1	1	1	1	1	1	1	1	1	1	1	1	1	1	1	1	1	1	1	1	1	1	1	1	1	1	1	1	1	1	1	1	-1	-1	-1	1	1	1	1	1	1	1	1	1
167	RIL175	-1	-1	-1	-1	-1	-1	-1	-1	-1	-1	-1	-1	-1	-1	-1	-1	-1	-1	-1	-1	-1	-1	-1	-1	-1	-1	-1	-1	-1	-1	-1	-1	-1	-1	-1	-1	-1	-1	-1	-1	-1	-1	-1	-1	-1	-1	-1	-1
168	RIL176	-1	-1	-1	-1	-1	-1	-1	-1	-1	-1	-1	-1	-1	-1	-1	-1	-1	-1	-1	-1	-1	-1	-1	-1	-1	-1	-1	-1	-1	-1	-1	1	1	1	1	1	1	1	1	1	1	1	1	1	-1	-1	-1	-1
169	RIL177	1	1	1	1	1	1	1	1	1	1	1	1	1	1	1	1	1	1	1	1	1	1	1	1	1	1	1	1	1	1	1	1	1	1	1	1	1	1	1	1	1	1	1	1	1	1	1	1
170	RIL178	-1	-1	-1	-1	-1	1	1	1	1	1	1	1	1	1	1	1	1	1	1	1	1	1	1	1	1	1	1	1	1	1	1	1	1	1	1	1	1	1	1	1	1	-1	-1	-1	-1	-1	-1	-1
171	RIL179	-1	-1	-1	-1	-1	-1	-1	-1	-1	-1	-1	-1	-1	-1	-1	-1	-1	-1	-1	-1	-1	-1	-1	-1	-1	-1	-1	-1	-1	-1	-1	-1	-1	-1	-1	-1	-1	-1	-1	-1	-1	-1	-1	-1	-1	-1	-1	1
172	RIL180	1	1	1	1	1	1	1	1	1	1	1	1	1	1	1	1	1	1	1	1	1	1	1	1	1	1	1	1	1	1	1	1	1	1	1	1	1	1	1	1	1	1	1	1	1	1	1	1
173	RIL181	1	1	1	1	1	1	-1	-1	1	-1	-1	-1	-1	-1	-1	-1	-1	-1	-1	-1	-1	-1	-1	-1	-1	-1	-1	-1	-1	-1	-1	-1	-1	-1	-1	-1	-1	-1	-1	-1	-1	-1	-1	-1	-1	-1	-1	-1
174	RIL182	1	1	1	1	1	1	1	1	1	1	1	1	1	1	1	1	1	1	1	1	1	1	1	1	1	1	1	1	1	1	1	1	1	1	1	1	1	1	1	1	1	1	1	1	1	1	1	1
175	RIL183	1	1	1	1	1	1	1	1	1	1	1	1	1	1	1	1	1	1	1	1	1	1	1	1	1	1	1	1	1	1	1	-1	-1	-1	-1	-1	-1	-1	-1	-1	-1	-1	-1	-1	-1	-1	-1	-1
176	RIL184	1	1	1	1	1	1	1	1	1	1	1	1	1	1	1	1	1	1	1	1	1	1	1	1	1	1	1	1	1	1	1	1	1	1	1	1	1	1	1	1	1	1	1	1	1	1	1	1
177	RIL185	-1	-1	-1	-1	-1	-1	-1	-1	-1	-1	-1	-1	-1	-1	-1	-1	-1	-1	-1	-1	-1	-1	-1	-1	-1	-1	-1	-1	-1	-1	-1	-1	-1	-1	-1	-1	-1	-1	-1	-1	-1	-1	-1	-1	-1	-1	-1	-1
178	RIL186	-1	-1	-1	-1	-1	-1	-1	-1	-1	-1	-1	-1	-1	-1	-1	-1	-1	-1	-1	-1	-1	-1	-1	-1	-1	-1	-1	-1	-1	-1	-1	-1	-1	-1	-1	-1	-1	-1	-1	-1	-1	-1	-1	-1	-1	-1	-1	-1
179	RIL187	-1	-1	-1	-1	-1	-1	-1	-1	-1	-1	-1	-1	-1	-1	-1	-1	-1	-1	-1	-1	-1	-1	-1	-1	-1	-1	-1	-1	-1	-1	-1	-1	-1	-1	-1	-1	-1	-1	-1	-1	-1	-1	-1	-1	-1	-1	-1	1
180	RIL188	1	1	1	1	1	1	1	1	1	1	1	1	1	1	1	1	1	1	1	1	1	1	1	1	1	1	1	1	1	1	1	1	1	1	1	1	1	1	1	1	1	1	1	1	1	1	1	-1
181	RIL189	-1	-1	-1	-1	-1	-1	-1	-1	-1	-1	-1	1	1	-1	-1	-1	-1	-1	1	1	1	1	1	1	1	1	1	1	1	1	1	1	1	1	1	1	1	1	1	1	1	1	1	1	1	1	1	1
182	RIL190	1	1	1	1	1	1	1	1	1	1	1	1	1	1	1	1	1	1	1	1	1	1	1	1	1	1	1	1	1	1	1	1	1	1	1	1	1	1	1	1	1	1	1	1	1	1	1	1
183	RIL191	1	1	1	1	1	1	1	1	1	1	1	1	1	1	1	1	1	1	1	1	1	1	1	1	1	1	1	1	1	1	1	1	1	1	1	1	1	1	1	1	1	1	1	1	1	1	1	1
184	RIL192	1	1	1	1	1	1	1	1	1	1	1	1	1	1	1	1	1	1	1	1	1	1	1	1	1	1	1	1	1	1	1	1	1	1	1	1	1	1	1	1	1	1	1	1	1	1	1	1
185	RIL193	1	1	1	1	1	1	1	1	1	1	1	1	1	1	1	1	1	1	1	1	1	1	1	1	1	1	1	1	1	1	1	1	1	1	1	1	1	1	1	1	1	1	1	1	1	1	1	1
186	RIL194	-1	-1	-1	-1	-1	-1	-1	-1	-1	-1	-1	-1	-1	-1	-1	-1	-1	-1	-1	-1	-1	-1	-1	-1	-1	-1	-1	-1	-1	-1	-1	-1	-1	-1	-1	-1	-1	-1	-1	-1	-1	-1	-1	-1	-1	-1	-1	-1
187	RIL195	-1	-1	-1	-1	-1	-1	1	1	1	1	1	1	1	1	1	1	1	1	1	1	1	1	1	1	1	1	1	1	1	1	1	1	1	1	1	1	1	1	1	1	1	1	1	1	1	1	1	1
188	RIL196	-1	-1	-1	-1	-1	-1	-1	-1	-1	-1	-1	-1	-1	-1	-1	-1	-1	-1	-1	-1	-1	-1	-1	-1	-1	-1	-1	-1	-1	-1	-1	-1	-1	-1	-1	-1	-1	-1	-1	-1	-1	-1	-1	-1	-1	-1	-1	-1
189	RIL197	-1	-1	-1	-1	-1	-1	-1	-1	-1	-1	-1	-1	-1	-1	-1	-1	-1	-1	-1	-1	-1	-1	-1	-1	-1	-1	-1	-1	-1	-1	-1	-1	-1	-1	-1	-1	-1	-1	-1	-1	-1	-1	-1	-1	-1	-1	-1	-1
190	RIL198	-1	-1	-1	-1	-1	-1	-1	-1	-1	-1	-1	-1	-1	-1	-1	-1	-1	-1	-1	-1	-1	-1	-1	-1	-1	-1	-1	-1	-1	-1	-1	-1	-1	-1	-1	-1	-1	-1	-1	-1	-1	-1	-1	-1	-1	-1	-1	-1
191	RIL199	-1	-1	-1	-1	-1	-1	-1	-1	-1	-1	-1	-1	-1	-1	-1	-1	-1	-1	-1	-1	-1	-1	-1	-1	-1	-1	-1	-1	-1	-1	-1	-1	-1	-1	-1	-1	-1	-1	-1	-1	-1	-1	-1	-1	-1	-1	-1	-1
192	RIL200	1	1	1	1	1	1	1	1	1	1	1	1	1	1	1	1	1	1	1	1	1	1	1	1	1	1	1	1	1	1	1	1	1	1	1	1	1	1	1	1	1	1	1	1	1	1	1	1
193	RIL201	1	1	1	1	1	1	1	1	1	1	1	1	1	1	1	1	1	1	1	1	1	1	1	1	1	1	1	1	1	1	1	1	1	1	1	1	1	1	1	1	1	1	1	1	1	1	1	1
194	RIL202	1	1	1	1	1	1	1	1	1	1	1	1	1	1	1	1	1	1	1	1	1	1	1	1	1	1	1	1	1	1	1	1	1	1	1	1	1	1	1	1	1	-1	-1	-1	-1	-1	-1	-1
195	RIL203	-1	-1	-1	-1	-1	-1	-1	-1	-1	-1	-1	-1	-1	-1	-1	-1	-1	-1	-1	-1	-1	-1	-1	-1	-1	-1	-1	-1	-1	-1	-1	1	1	1	1	1	1	1	1	1	1	1	1	1	1	1	1	1
196	RIL204	1	1	1	1	1	1	1	1	1	1	1	-1	-1	-1	-1	-1	-1	-1	-1	-1	-1	-1	-1	-1	-1	-1	-1	-1	-1	-1	-1	-1	-1	-1	-1	-1	-1	-1	-1	-1	-1	-1	1	1	1	1	1	1
197	RIL205	-1	-1	-1	-1	-1	-1	-1	-1	-1	-1	-1	-1	-1	-1	-1	-1	-1	-1	-1	-1	-1	1	1	1	1	1	1	1	1	1	1	1	1	1	1	1	-1	-1	-1	-1	-1	-1	-1	-1	-1	-1	-1	-1
198	RIL206	1	1	1	1	1	1	1	1	1	1	1	1	1	1	1	1	1	1	1	1	1	1	1	1	1	1	1	1	1	1	1	1	1	1	1	1	1	1	1	1	1	1	1	1	1	1	1	1
199	RIL207	-1	-1	-1	-1	-1	-1	-1	-1	-1	-1	-1	-1	-1	-1	-1	-1	-1	-1	-1	-1	-1	-1	-1	-1	-1	-1	-1	-1	-1	-1	-1	-1	-1	-1	-1	-1	-1	-1	-1	-1	-1	-1	-1	-1	-1	-1	-1	-1
200	RIL208	-1	-1	-1	-1	-1	-1	-1	-1	-1	-1	-1	-1	-1	-1	-1	-1	-1	-1	-1	-1	-1	-1	-1	-1	-1	-1	-1	-1	-1	-1	-1	-1	-1	-1	-1	-1	-1	-1	-1	-1	-1	-1	-1	-1	-1	-1	-1	-1
201	RIL209	1	1	1	1	1	1	1	1	1	1	1	1	1	1	1	1	1	1	1	1	1	1	1	1	1	1	1	1	1	1	1	1	1	1	1	1	1	1	1	1	1	1	1	1	1	1	1	1
202	RIL210	-1	-1	-1	-1	-1	-1	-1	-1	-1	-1	-1	-1	-1	-1	-1	-1	-1	-1	-1	-1	-1	-1	-1	-1	-1	-1	-1	-1	-1	-1	-1	-1	-1	-1	-1	-1	-1	-1	-1	-1	-1	-1	-1	-1	-1	-1	-1	-1
203	RIL211	-1	-1	-1	-1	-1	-1	-1	-1	-1	-1	-1	-1	-1	-1	-1	-1	-1	-1	-1	-1	-1	-1	-1	-1	-1	-1	-1	-1	-1	-1	-1	-1	-1	-1	-1	-1	-1	-1	-1	-1	-1	-1	-1	-1	-1	-1	-1	-1
204	RIL212	1	1	1	1	1	1	1	1	1	1	1	1	1	1	1	1	1	1	1	1	1	1	1	1	1	1	1	1	1	-1	-1	-1	-1	-1	-1	-1	-1	-1	-1	-1	-1	-1	-1	-1	-1	-1	-1	-1
205	RIL213	1	1	1	1	1	1	1	1	1	1	1	1	1	1	1	1	1	1	1	1	1	1	1	1	1	1	1	1	1	1	1	1	1	1	1	1	1	1	1	1	1	1	1	1	1	1	1	1
206	RIL214	-1	-1	-1	-1	-1	-1	-1	-1	-1	-1	-1	-1	-1	-1	-1	-1	-1	-1	-1	-1	-1	-1	-1	-1	-1	-1	-1	-1	-1	-1	-1	-1	-1	-1	-1	-1	-1	-1	-1	-1	-1	-1	-1	-1	-1	-1	-1	-1
207	RIL215	-1	-1	-1	-1	-1	-1	-1	-1	-1	-1	-1	-1	-1	1	1	1	1	1	1	1	1	1	1	1	1	1	1	1	1	1	1	1	1	1	1	1	1	1	1	1	1	1	1	1	1	1	1	1
208	RIL217	1	1	1	1	1	-1	-1	-1	-1	-1	-1	-1	-1	-1	-1	-1	-1	-1	-1	-1	-1	-1	-1	-1	-1	-1	-1	-1	-1	-1	-1	-1	-1	-1	-1	-1	-1	-1	-1	-1	-1	-1	1	1	1	1	1	1
209	RIL218	-1	-1	-1	-1	-1	-1	-1	-1	-1	-1	-1	-1	-1	-1	-1	-1	-1	-1	-1	-1	-1	-1	-1	-1	-1	-1	-1	-1	-1	-1	-1	-1	-1	-1	-1	-1	-1	-1	-1	-1	-1	-1	-1	-1	-1	-1	-1	-1
210	RIL219	-1	-1	-1	-1	-1	-1	-1	-1	-1	-1	-1	-1	-1	-1	-1	-1	-1	-1	-1	-1	-1	-1	-1	-1	-1	-1	-1	-1	-1	-1	-1	-1	-1	-1	-1	-1	-1	-1	-1	-1	-1	-1	-1	-1	-1	-1	-1	-1
211	RIL220	1	1	1	1	1	1	1	1	1	1	1	1	1	1	1	1	1	1	1	1	1	1	1	1	1	1	1	1	1	1	1	1	1	1	1	1	1	1	1	1	1	1	1	1	1	1	1	1
212	RIL221	-1	-1	-1	-1	-1	-1	-1	-1	-1	-1	-1	-1	-1	-1	-1	-1	-1	-1	-1	-1	-1	-1	-1	-1	-1	-1	-1	-1	-1	-1	-1	-1	-1	1	-1	-1	1	1	1	1	1	1	1	1	1	1	1	1
213	RIL222	-1	-1	-1	-1	-1	-1	-1	-1	-1	-1	-1	-1	-1	-1	-1	-1	-1	-1	-1	-1	-1	-1	1	1	1	1	1	1	1	1	1	-1	-1	-1	-1	-1	-1	-1	-1	-1	-1	-1	-1	-1	-1	-1	-1	-1
214	RIL223	1	1	1	1	1	1	1	1	1	1	1	1	1	1	1	1	1	1	1	1	1	1	1	1	1	1	1	1	1	1	1	1	1	1	1	1	1	1	1	1	1	1	1	1	1	1	1	1
215	RIL224	1	1	1	1	1	1	1	1	1	1	1	1	1	1	1	1	1	1	1	1	1	1	1	1	1	1	1	1	1	1	1	1	1	1	1	1	1	1	1	1	1	1	1	1	1	1	1	1
216	RIL225	1	1	1	1	1	1	1	1	1	1	1	1	1	1	1	1	1	1	1	1	1	1	1	1	1	1	1	1	1	1	1	1	1	1	1	1	-1	-1	-1	1	1	1	1	1	1	1	1	1
217	RIL226	-1	-1	-1	-1	-1	-1	-1	-1	-1	-1	-1	-1	-1	-1	-1	-1	-1	-1	-1	-1	-1	-1	-1	-1	-1	-1	-1	-1	-1	-1	-1	-1	-1	-1	-1	-1	-1	-1	-1	-1	-1	-1	-1	-1	-1	-1	-1	1
218	RIL227	1	1	1	1	1	1	1	1	1	1	1	1	1	1	1	1	1	1	1	1	1	1	1	1	1	1	1	1	1	1	1	1	1	1	1	1	1	1	1	1	1	1	1	1	1	1	1	1
219	RIL229	-1	-1	-1	-1	-1	-1	-1	-1	-1	-1	-1	-1	-1	-1	-1	-1	-1	-1	-1	-1	-1	-1	-1	-1	-1	-1	-1	-1	-1	-1	-1	-1	-1	-1	-1	-1	-1	-1	-1	-1	-1	-1	-1	-1	-1	-1	-1	-1
220	RIL230	1	1	1	1	1	1	1	1	1	1	1	1	1	1	1	1	1	1	1	1	1	1	1	1	1	1	1	1	1	1	1	1	1	1	1	1	1	1	1	1	1	1	1	1	1	1	1	1
221	RIL231	1	1	1	1	1	1	1	1	1	1	1	1	1	1	1	1	1	1	1	1	1	1	1	1	1	1	1	1	1	1	1	1	1	1	1	1	-1	-1	-1	-1	-1	-1	-1	-1	-1	-1	-1	-1
222	RIL232	-1	-1	-1	-1	-1	-1	-1	-1	-1	-1	-1	-1	-1	-1	-1	-1	-1	-1	-1	-1	-1	-1	-1	-1	-1	-1	-1	-1	-1	-1	-1	1	1	1	1	1	1	1	1	1	1	1	1	1	1	1	1	1
223	RIL233	-1	-1	-1	-1	-1	-1	-1	-1	-1	-1	-1	-1	-1	-1	-1	-1	-1	-1	-1	-1	-1	-1	-1	-1	-1	-1	-1	-1	-1	-1	-1	-1	-1	-1	-1	-1	-1	-1	-1	1	-1	1	1	1	1	1	1	1
224	RIL234	1	1	1	1	1	1	1	1	1	1	1	-1	-1	1	1	1	1	1	1	1	1	1	1	1	1	1	1	1	1	1	1	1	1	1	1	1	1	1	1	1	1	1	1	1	1	1	1	1
225	RIL235	-1	-1	-1	-1	-1	-1	-1	-1	-1	-1	-1	-1	-1	-1	-1	-1	-1	-1	-1	-1	-1	-1	-1	-1	-1	-1	-1	-1	-1	-1	-1	-1	-1	-1	-1	-1	-1	-1	-1	-1	-1	-1	-1	-1	-1	-1	-1	-1
226	RIL237	1	1	1	1	1	1	1	1	1	1	1	1	1	1	1	1	1	1	1	1	1	1	1	1	1	1	1	1	1	1	1	1	1	1	1	1	1	1	1	1	1	1	1	1	1	1	1	1
227	RIL238	-1	-1	-1	-1	-1	-1	-1	-1	-1	-1	-1	-1	-1	-1	-1	-1	-1	-1	-1	-1	-1	-1	-1	-1	-1	-1	-1	-1	-1	-1	-1	-1	-1	-1	-1	-1	-1	-1	-1	-1	-1	-1	-1	-1	1	1	1	1
228	RIL239	-1	-1	-1	-1	-1	-1	-1	-1	-1	-1	-1	-1	-1	-1	-1	-1	-1	-1	-1	-1	-1	-1	-1	-1	-1	-1	-1	-1	-1	-1	-1	-1	-1	-1	-1	-1	-1	-1	-1	-1	-1	-1	-1	-1	-1	-1	-1	-1
229	RIL240	-1	-1	-1	-1	-1	-1	-1	-1	-1	-1	-1	-1	-1	-1	-1	-1	-1	-1	-1	-1	-1	-1	-1	-1	-1	-1	-1	-1	-1	-1	-1	-1	-1	-1	-1	-1	-1	-1	-1	-1	-1	-1	-1	-1	-1	-1	-1	-1
230	RIL241	1	1	1	1	1	1	1	1	1	1	1	1	1	1	1	1	1	1	1	1	1	1	1	1	1	1	1	1	1	1	1	1	1	1	1	1	1	1	1	1	1	1	1	1	1	1	1	1
231	RIL242	-1	-1	-1	-1	-1	-1	-1	-1	-1	-1	-1	1	1	-1	-1	-1	-1	-1	-1	-1	-1	-1	-1	-1	-1	-1	-1	-1	-1	-1	-1	-1	-1	-1	-1	-1	-1	-1	-1	-1	-1	-1	-1	-1	-1	-1	-1	-1
232	RIL243	-1	-1	-1	-1	-1	-1	-1	-1	-1	-1	-1	1	1	1	1	-1	-1	-1	-1	-1	-1	-1	-1	-1	-1	-1	-1	-1	-1	-1	-1	-1	-1	-1	-1	-1	-1	-1	-1	-1	-1	-1	-1	-1	-1	-1	-1	-1
233	RIL244	-1	-1	-1	-1	-1	-1	-1	-1	-1	-1	-1	-1	-1	-1	-1	-1	-1	-1	-1	-1	-1	-1	-1	-1	-1	-1	-1	-1	-1	-1	-1	-1	-1	-1	1	1	1	1	1	1	1	1	1	1	-1	-1	-1	-1
234	RIL245	1	1	1	1	1	1	1	1	1	1	1	1	1	1	1	1	1	1	1	1	1	1	1	1	1	1	1	1	1	1	1	1	1	1	1	1	1	1	1	1	1	1	1	1	1	1	1	1
235	RIL246	-1	-1	-1	-1	-1	-1	-1	-1	-1	-1	-1	-1	-1	-1	-1	-1	-1	-1	-1	-1	-1	-1	-1	-1	-1	-1	-1	-1	-1	-1	-1	-1	-1	-1	-1	-1	-1	-1	-1	-1	-1	-1	-1	-1	-1	-1	-1	-1
236	RIL247	1	1	1	1	1	1	1	1	1	1	1	1	1	1	1	1	1	1	1	1	1	1	1	1	1	1	1	1	1	1	1	1	1	1	1	1	1	1	1	1	1	-1	-1	-1	-1	-1	-1	-1
237	RIL248	1	1	1	1	1	1	1	1	1	1	1	1	1	1	1	1	1	1	1	1	1	1	1	1	1	1	1	1	1	1	1	1	1	1	1	1	1	1	1	1	1	1	1	1	1	1	1	1
[truncated: 1,414 more columns]

## Sheet: Table S5 Rice-genotype
Table S5. Genotypic information of 162 restriction fragment length polymorphic markers for 176 backcross inbred lines.
Entry_ID	Entry_name	Marker1	Marker2	Marker3	Marker4	Marker5	Marker6	Marker7	Marker8	Marker9	Marker10	Marker11	Marker12	Marker13	Marker14	Marker15	Marker16	Marker17	Marker18	Marker19	Marker20	Marker21	Marker22	Marker23	Marker24	Marker25	Marker26	Marker27	Marker28	Marker29	Marker30	Marker31	Marker32	Marker33	Marker34	Marker35	Marker36	Marker37	Marker38	Marker39	Marker40	Marker41	Marker42	Marker43	Marker44	Marker45	Marker46	Marker47	Marker48
1	BIL1	1	1	1	1	1	1	1	1	1	1	1	1	1	1	1	1	1	1	1	1	1	1	1	1	1	1	1	1	1	1	1	1	1	1	-1	-1	-1	-1	-1	-1	-1	-1	-1	-1	-1	-1	1	1
2	BIL2	1	1	1	1	1	1	1	1	1	1	1	1	1	1	1	1	1	1	1	1	1	1	1	1	1	1	1	1	1	1	1	1	1	1	1	1	1	1	1	1	1	1	1	1	1	1	-1	-1
3	BIL3	1	1	1	1	1	1	1	1	1	1	1	1	1	1	1	1	-1	0	1	1	1	1	-1	-1	1	1	1	1	-1	-1	-1	1	1	0	0	0	0	0	0	1	1	1	1	1	1	1	1	1
4	BIL4	1	1	1	1	1	1	1	1	1	1	1	1	1	1	1	1	1	1	1	1	1	1	1	1	1	1	1	1	1	1	1	1	1	1	1	1	1	1	1	1	1	-1	-1	-1	-1	-1	1	1
5	BIL5	1	1	1	1	1	1	1	1	-1	-1	-1	-1	-1	-1	-1	0	1	1	1	1	1	1	1	1	1	1	1	1	1	-1	1	1	1	1	1	1	1	1	1	1	1	1	1	1	1	1	-1	-1
6	BIL6	1	1	1	1	1	1	1	1	-1	-1	-1	-1	-1	-1	-1	-1	-1	-1	-1	-1	-1	-1	-1	1	1	1	1	1	-1	-1	-1	-1	-1	-1	-1	1	1	1	1	1	1	-1	-1	-1	-1	-1	-1	-1
7	BIL7	-1	0	-1	-1	-1	1	1	1	1	1	1	1	-1	-1	-1	1	1	1	1	1	1	1	1	1	1	1	-1	-1	-1	-1	-1	-1	-1	-1	1	1	-1	-1	1	1	1	1	1	1	1	1	1	1
8	BIL8	-1	-1	1	1	1	1	1	1	-1	-1	-1	-1	-1	-1	1	1	1	1	1	0	-1	1	1	1	1	1	1	1	1	1	1	1	1	1	1	1	1	1	1	1	1	1	1	1	1	1	1	1
9	BIL9	1	1	1	1	1	1	1	1	1	1	1	-1	-1	1	1	1	1	1	1	1	1	1	1	1	1	1	1	1	1	1	1	1	1	1	1	1	1	1	1	-1	-1	1	-1	-1	-1	-1	-1	-1
10	BIL10	1	1	1	1	1	1	1	1	1	1	1	1	1	-1	-1	-1	-1	-1	1	1	1	1	-1	-1	1	1	1	1	1	1	1	1	1	1	1	1	-1	-1	-1	-1	1	1	1	1	1	1	1	1
11	BIL11	-1	-1	-1	-1	1	1	1	1	1	1	1	1	-1	-1	1	1	1	1	1	1	1	1	1	1	1	1	1	1	1	-1	-1	-1	1	1	1	1	1	1	1	1	1	1	1	1	1	1	1	1
12	BIL12	1	1	1	1	1	1	1	1	1	-1	-1	-1	-1	-1	-1	-1	-1	-1	-1	-1	1	1	1	1	1	1	1	1	1	1	1	1	-1	-1	-1	-1	1	1	1	1	1	1	1	1	1	1	1	1
13	BIL13	1	1	1	1	-1	1	1	1	1	1	1	1	1	1	1	1	1	1	1	1	1	1	1	1	1	1	1	1	1	1	1	1	1	0	0	1	1	1	1	1	1	-1	-1	-1	-1	1	1	1
14	BIL14	-1	-1	-1	-1	1	1	1	1	-1	-1	-1	-1	-1	-1	-1	-1	-1	-1	1	-1	-1	-1	-1	-1	-1	-1	-1	1	-1	1	1	1	1	1	1	1	1	1	1	1	1	-1	-1	-1	-1	-1	-1	-1
15	BIL15	1	1	1	1	1	1	1	1	1	1	-1	-1	-1	-1	-1	-1	1	1	1	-1	1	1	1	1	1	1	-1	-1	-1	1	1	1	1	1	1	1	1	1	-1	-1	-1	1	1	1	1	1	1	1
16	BIL16	1	1	1	1	1	1	1	1	1	1	1	1	1	1	1	1	1	1	1	1	1	1	1	1	1	1	1	1	1	1	1	1	1	-1	-1	-1	1	1	1	1	1	1	1	1	-1	-1	-1	-1
17	BIL17	1	1	1	1	1	1	1	1	1	1	1	1	1	1	1	1	1	1	1	1	1	1	1	1	1	1	1	1	1	1	1	-1	-1	-1	-1	-1	1	-1	-1	1	1	1	1	-1	-1	-1	-1	-1
18	BIL18	1	1	0	0	-1	-1	1	1	1	1	1	1	1	1	1	1	1	1	1	1	1	1	-1	-1	1	1	1	1	1	1	1	1	1	1	1	1	1	1	1	1	1	1	1	1	1	-1	-1	-1
19	BIL19	1	1	1	1	1	1	1	1	1	1	1	1	1	1	1	1	1	-1	1	1	1	1	1	1	1	1	1	1	1	1	1	1	1	1	1	1	1	1	1	1	1	-1	1	1	1	-1	-1	-1
20	BIL20	1	1	-1	-1	-1	0	1	1	1	1	-1	-1	-1	-1	-1	-1	1	1	1	1	1	1	1	1	1	-1	-1	-1	1	1	1	1	1	1	1	1	1	1	1	1	1	1	1	1	1	1	1	1
21	BIL21	1	1	1	-1	1	1	1	1	1	1	1	-1	-1	-1	-1	-1	-1	-1	-1	-1	-1	-1	-1	0	-1	-1	-1	-1	-1	-1	-1	-1	-1	-1	1	1	1	1	1	1	-1	1	1	1	1	1	1	1
22	BIL22	1	1	1	1	1	1	1	1	1	1	1	1	1	1	1	1	-1	-1	-1	-1	-1	-1	-1	-1	1	1	1	1	1	1	1	1	1	1	1	1	1	1	1	1	1	1	1	1	1	1	1	1
23	BIL23	1	1	1	1	1	-1	-1	-1	-1	-1	-1	1	1	-1	-1	-1	-1	-1	-1	-1	1	1	1	1	1	1	1	1	-1	-1	-1	-1	-1	-1	-1	-1	-1	-1	-1	-1	-1	-1	-1	-1	-1	1	1	1
24	BIL24	1	1	1	1	1	1	1	1	1	1	1	1	1	1	1	1	1	1	1	1	1	1	-1	-1	1	1	-1	-1	-1	-1	-1	-1	-1	-1	-1	1	1	1	1	1	1	1	1	1	1	1	1	-1
25	BIL25	1	1	1	1	1	1	1	1	1	1	1	1	1	1	1	1	1	1	1	1	1	1	1	1	1	1	1	1	-1	-1	-1	-1	-1	-1	-1	-1	-1	-1	-1	-1	1	1	1	1	-1	-1	-1	-1
26	BIL26	1	1	1	1	1	1	1	1	1	1	-1	-1	-1	-1	-1	-1	-1	-1	-1	1	1	1	1	1	1	1	1	1	1	1	1	1	1	1	1	1	1	1	1	1	-1	1	1	1	1	-1	-1	-1
27	BIL27	1	1	1	1	1	1	1	1	-1	-1	-1	-1	-1	-1	-1	-1	-1	-1	-1	-1	-1	-1	-1	-1	1	1	1	1	1	1	1	1	1	1	1	1	1	1	1	1	1	1	1	1	1	1	-1	-1
28	BIL28	1	1	1	1	1	1	1	1	1	1	1	1	1	1	1	1	1	1	1	1	1	1	1	1	1	1	1	1	-1	-1	-1	1	1	1	1	1	1	1	1	1	1	-1	-1	-1	-1	1	1	1
29	BIL29	1	1	1	1	1	1	1	1	1	1	1	1	1	-1	-1	-1	-1	1	1	1	1	1	1	1	1	1	1	1	1	1	1	1	1	1	1	1	1	1	1	1	1	-1	-1	-1	1	1	1	1
30	BIL30	1	1	1	1	-1	1	1	1	1	1	1	1	1	1	1	1	1	1	1	1	1	1	1	1	1	1	1	1	1	-1	-1	-1	-1	-1	-1	-1	-1	-1	-1	-1	-1	1	1	1	1	1	1	1
31	BIL31	1	1	1	1	1	1	1	1	1	1	1	1	1	1	1	1	1	1	1	1	1	1	1	1	-1	-1	-1	-1	-1	1	1	1	1	1	1	1	1	1	1	1	1	-1	-1	-1	-1	-1	-1	-1
32	BIL32	1	0	0	-1	-1	-1	1	1	1	1	1	1	1	1	1	1	1	1	1	1	1	1	1	1	-1	-1	-1	-1	-1	1	1	1	1	1	1	1	1	1	1	1	1	-1	-1	-1	-1	0	0	0
33	BIL33	-1	1	1	1	1	1	0	0	1	1	1	1	1	1	1	1	1	1	1	1	1	1	1	1	1	1	1	1	1	-1	-1	-1	-1	-1	-1	1	1	1	1	1	1	1	1	1	1	1	1	1
34	BIL34	0	0	0	0	0	-1	1	1	1	1	1	1	1	1	1	1	1	1	1	1	1	1	-1	1	1	1	1	1	-1	-1	-1	1	1	1	1	1	1	1	1	-1	-1	1	1	-1	-1	-1	-1	0
35	BIL35	1	1	1	1	1	1	1	1	1	1	1	1	1	1	1	1	1	1	1	1	1	1	1	1	1	-1	-1	-1	1	1	-1	-1	-1	-1	-1	-1	-1	-1	-1	-1	-1	1	1	1	1	1	1	1
36	BIL36	-1	1	1	1	1	1	1	1	0	-1	-1	1	1	1	1	1	1	1	1	1	1	1	1	1	1	1	-1	-1	1	1	1	1	1	1	1	1	1	1	1	1	1	-1	-1	-1	-1	-1	-1	1
37	BIL37	1	1	1	1	1	1	1	1	1	1	1	1	1	1	1	1	1	1	1	1	1	1	1	1	1	-1	-1	-1	-1	1	1	-1	-1	-1	-1	-1	-1	1	1	1	1	1	-1	1	1	1	1	1
38	BIL38	-1	-1	-1	-1	-1	-1	-1	-1	-1	-1	-1	1	1	1	1	1	1	1	1	1	1	-1	-1	-1	1	1	1	1	1	1	1	1	1	1	1	1	1	1	1	1	1	1	1	1	1	-1	-1	-1
39	BIL39	1	1	1	1	1	1	1	1	1	-1	-1	-1	-1	-1	-1	-1	-1	1	1	-1	-1	-1	-1	-1	-1	-1	-1	1	0	0	0	1	1	1	1	1	-1	-1	-1	-1	-1	1	1	1	1	1	1	1
40	BIL40	1	1	1	1	1	1	1	1	0	1	1	1	1	1	1	1	1	1	1	1	1	1	1	1	-1	1	1	1	1	1	1	1	-1	-1	-1	-1	-1	-1	1	1	1	1	1	0	1	1	-1	-1
41	BIL41	-1	-1	1	-1	1	1	1	1	1	1	-1	-1	-1	-1	-1	-1	-1	-1	-1	1	1	1	1	1	1	1	1	1	1	1	1	1	1	1	1	1	-1	1	1	1	1	1	1	1	1	1	1	1
42	BIL42	1	1	1	1	1	1	1	1	1	1	1	1	1	1	1	1	1	1	1	1	1	1	1	1	-1	-1	0	0	1	1	1	1	1	1	1	1	1	1	1	1	1	-1	1	1	1	1	1	-1
43	BIL43	1	1	1	1	-1	-1	1	1	1	1	1	1	1	1	1	1	1	1	1	1	1	1	1	1	1	1	1	1	1	1	1	-1	-1	-1	-1	-1	-1	-1	-1	-1	-1	1	1	1	1	1	1	1
44	BIL44	1	1	1	1	1	1	1	1	1	1	1	1	1	1	1	1	1	1	1	1	1	1	1	1	1	1	-1	-1	1	1	1	1	1	1	1	1	1	1	1	1	1	-1	-1	-1	-1	-1	-1	-1
45	BIL45	1	1	1	1	1	1	1	1	1	1	1	1	1	1	1	1	1	1	1	1	1	-1	-1	-1	-1	-1	1	1	1	1	1	1	1	1	-1	-1	-1	-1	1	-1	-1	-1	1	1	1	1	1	1
46	BIL46	1	-1	-1	-1	-1	1	1	1	1	1	1	1	1	1	1	1	1	1	1	1	1	1	1	1	-1	-1	-1	1	1	1	1	1	1	1	1	-1	-1	1	1	1	1	1	1	1	1	1	1	1
47	BIL47	-1	-1	0	-1	-1	-1	1	1	1	1	1	1	1	1	1	1	1	1	1	1	1	1	1	1	1	1	1	1	1	1	1	1	1	1	1	1	1	1	1	1	1	-1	-1	-1	-1	1	1	1
48	BIL48	1	1	1	1	1	1	1	1	1	1	1	1	1	1	1	1	1	1	1	1	1	1	1	1	1	1	1	1	1	1	1	1	1	1	1	1	1	1	1	1	1	1	1	1	1	1	1	1
49	BIL49	1	1	1	1	1	1	1	1	1	1	1	1	1	1	1	1	1	1	1	1	1	1	1	1	1	1	1	1	1	1	1	1	1	1	1	1	1	1	1	1	1	1	1	1	1	1	1	1
50	BIL50	1	1	1	1	1	1	1	-1	-1	-1	-1	1	1	1	-1	-1	-1	1	1	1	1	-1	-1	-1	1	1	1	1	1	1	1	1	-1	-1	-1	-1	-1	-1	-1	-1	-1	1	1	1	1	1	1	1
51	BIL51	-1	-1	-1	-1	-1	1	1	1	1	1	1	1	1	1	1	1	1	1	1	1	1	1	1	-1	1	1	1	1	1	1	1	1	1	1	1	1	1	-1	0	1	1	1	1	-1	-1	-1	-1	-1
52	BIL52	-1	-1	-1	-1	-1	1	1	1	-1	-1	-1	0	0	0	0	1	1	1	1	1	1	1	1	1	1	1	1	1	1	1	1	1	-1	-1	-1	-1	-1	-1	1	1	1	1	1	1	1	1	1	1
53	BIL53	1	1	1	1	1	1	1	1	1	1	1	1	1	1	1	1	1	1	1	1	1	1	1	1	1	1	1	1	1	1	1	1	-1	-1	-1	-1	-1	-1	-1	-1	-1	1	1	-1	-1	-1	-1	1
54	BIL54	-1	-1	-1	-1	-1	1	1	1	1	1	1	1	1	-1	-1	-1	-1	-1	-1	-1	-1	1	1	1	1	1	1	1	1	1	1	1	1	1	1	1	1	1	1	1	1	1	1	-1	-1	1	0	0
55	BIL55	-1	-1	-1	-1	0	1	1	0	1	1	1	1	1	1	1	1	1	1	1	1	1	1	1	1	-1	1	1	1	1	1	1	-1	1	1	1	1	1	1	1	1	1	1	1	1	1	1	1	-1
56	BIL56	-1	1	-1	-1	1	1	1	1	1	-1	-1	-1	-1	-1	-1	-1	-1	-1	-1	-1	-1	-1	1	1	1	1	1	1	1	1	1	-1	-1	-1	-1	-1	-1	1	1	1	1	1	1	1	1	1	1	1
57	BIL57	-1	-1	-1	-1	-1	-1	1	1	1	1	1	1	1	1	1	1	1	1	1	1	1	1	1	1	1	1	1	1	1	1	1	1	1	1	1	1	1	1	1	1	1	1	1	1	1	1	1	1
58	BIL58	1	1	1	1	1	1	1	1	-1	-1	1	1	1	1	1	1	1	1	1	0	0	0	1	1	-1	-1	-1	-1	-1	-1	1	1	1	1	1	1	1	1	1	1	1	-1	-1	-1	-1	1	1	1
59	BIL59	1	1	1	1	1	1	1	1	1	1	1	1	1	1	1	1	1	1	1	1	1	1	1	1	1	1	1	1	1	1	1	1	1	1	1	1	1	1	1	1	1	-1	-1	-1	-1	-1	-1	-1
60	BIL60	1	1	1	1	1	1	1	1	1	1	1	1	1	-1	-1	-1	-1	-1	-1	-1	-1	-1	-1	-1	1	1	1	1	1	1	1	1	1	1	1	1	1	1	1	1	1	1	1	1	1	-1	-1	-1
61	BIL61	-1	-1	-1	-1	-1	1	1	1	1	1	1	1	1	1	-1	1	1	1	1	1	1	1	1	1	1	1	1	1	1	1	1	1	1	1	-1	-1	-1	-1	-1	-1	-1	1	1	1	1	1	1	1
62	BIL62	1	1	1	1	1	1	1	1	1	1	1	1	1	1	1	1	1	1	1	1	-1	-1	-1	-1	-1	-1	-1	-1	-1	1	1	1	1	1	1	1	1	1	1	1	1	1	1	-1	-1	-1	-1	-1
63	BIL63	1	1	1	1	1	1	1	1	1	1	1	1	1	1	-1	-1	-1	-1	-1	1	1	1	1	1	-1	-1	-1	0	1	1	1	-1	1	0	0	1	1	1	1	1	1	1	-1	-1	-1	-1	-1	-1
64	BIL64	1	-1	-1	-1	-1	1	1	1	0	1	1	1	1	1	1	-1	-1	-1	-1	-1	1	1	1	1	-1	-1	-1	-1	-1	1	1	1	1	1	1	1	-1	-1	1	1	1	1	1	1	1	1	1	1
65	BIL65	1	1	-1	1	1	1	1	1	1	1	1	1	1	1	1	1	-1	-1	-1	-1	1	1	1	1	1	1	1	1	1	1	1	-1	-1	-1	-1	-1	1	1	1	1	1	1	1	1	1	1	1	1
66	BIL66	1	1	-1	-1	-1	0	1	1	1	1	1	1	1	1	1	1	1	1	1	1	0	0	0	0	1	1	1	1	1	-1	-1	1	1	1	1	1	1	1	1	1	-1	1	1	-1	1	1	1	1
67	BIL67	-1	-1	-1	-1	-1	-1	-1	-1	-1	-1	-1	1	1	1	1	1	1	1	1	1	1	1	1	1	1	1	1	1	1	-1	-1	-1	-1	-1	-1	-1	-1	-1	-1	1	1	-1	-1	-1	-1	1	1	1
68	BIL68	0	0	0	0	0	0	1	1	1	1	1	1	1	1	1	1	1	1	1	1	0	0	1	1	1	1	1	1	1	1	1	1	1	1	1	1	0	0	0	0	0	1	1	1	1	1	1	1
69	BIL69	1	1	1	1	1	1	1	1	1	1	1	1	1	1	1	1	1	1	1	1	1	1	1	1	-1	1	1	1	1	1	1	1	1	1	1	1	1	1	1	1	1	1	1	-1	-1	-1	-1	1
70	BIL70	1	1	1	1	1	-1	-1	-1	-1	-1	-1	-1	-1	-1	-1	-1	-1	-1	-1	-1	1	1	1	1	1	1	1	1	1	1	1	1	1	1	1	-1	-1	0	0	1	1	1	1	1	1	1	1	1
71	BIL71	1	1	1	1	1	1	1	1	1	-1	-1	-1	-1	-1	1	1	1	1	1	1	1	1	1	1	-1	1	1	1	1	1	1	1	1	1	1	1	1	-1	-1	-1	1	-1	-1	-1	-1	-1	-1	-1
72	BIL72	-1	-1	1	1	1	1	-1	-1	-1	-1	-1	-1	-1	1	1	1	1	1	1	1	-1	-1	-1	-1	1	1	1	1	1	-1	-1	-1	-1	-1	-1	-1	1	1	1	1	1	1	1	1	1	1	1	1
73	BIL73	-1	-1	1	1	1	1	1	1	1	1	-1	-1	-1	-1	-1	1	1	1	1	1	1	1	1	1	1	1	-1	-1	-1	1	1	1	1	1	1	1	1	1	1	1	1	-1	-1	-1	-1	-1	-1	-1
74	BIL74	1	1	1	1	1	1	1	1	1	1	-1	-1	-1	1	1	1	1	1	1	1	1	1	1	1	1	1	1	1	1	1	1	1	1	1	-1	-1	-1	-1	1	1	1	1	1	1	1	1	1	1
75	BIL75	1	1	1	1	1	1	1	1	1	1	1	1	1	1	1	1	1	1	1	1	1	1	1	1	1	0	1	1	-1	-1	-1	1	1	1	1	-1	-1	-1	-1	-1	1	1	1	1	1	-1	-1	-1
76	BIL76	1	1	1	1	1	1	1	1	0	0	0	0	0	0	1	1	1	1	1	1	1	1	1	1	1	1	1	1	1	-1	-1	-1	-1	-1	-1	-1	1	1	1	1	1	1	1	1	1	1	1	1
77	BIL77	1	1	1	1	1	-1	-1	-1	-1	-1	-1	-1	-1	-1	-1	-1	-1	-1	-1	1	1	1	-1	-1	1	1	1	1	1	1	1	1	1	1	1	1	1	1	1	-1	-1	-1	-1	-1	-1	-1	-1	-1
78	BIL78	1	1	-1	-1	1	1	1	1	1	1	1	1	1	1	1	1	1	1	1	1	1	1	1	1	1	1	1	1	1	1	1	1	1	1	1	1	1	1	1	1	1	1	1	1	1	1	1	1
79	BIL79	1	1	1	1	1	1	1	1	1	-1	-1	1	1	1	1	1	1	1	1	1	1	1	1	1	-1	-1	-1	-1	1	1	1	1	1	1	1	1	1	1	1	1	1	-1	-1	-1	-1	-1	1	1
80	BIL80	-1	1	1	-1	-1	1	1	1	1	1	1	1	1	1	1	1	1	1	1	1	1	1	1	1	1	1	1	1	1	1	1	1	1	1	1	1	1	1	1	1	-1	-1	-1	-1	-1	-1	1	1
81	BIL81	-1	-1	-1	1	1	1	1	1	1	1	1	-1	-1	-1	-1	-1	-1	-1	-1	-1	1	1	1	1	1	1	-1	-1	1	1	1	1	1	1	1	-1	-1	-1	-1	-1	1	1	1	1	1	1	1	1
82	BIL82	1	1	1	1	1	1	1	1	1	1	1	1	1	1	1	1	1	1	1	1	1	1	-1	-1	1	1	1	1	1	1	1	1	1	1	1	-1	-1	-1	-1	-1	-1	1	1	1	1	1	1	1
83	BIL83	1	-1	1	1	1	1	1	1	1	1	1	1	1	1	1	1	-1	1	1	1	1	1	1	1	1	1	1	1	1	1	1	1	1	1	1	1	1	1	1	1	1	1	1	1	1	-1	-1	-1
84	BIL84	1	1	1	1	1	1	1	1	1	1	1	1	1	1	1	1	1	1	1	1	1	1	1	1	1	1	1	1	-1	-1	-1	-1	-1	-1	-1	1	1	1	1	1	1	1	1	1	1	-1	1	1
85	BIL85	1	1	1	1	1	1	1	1	1	1	1	1	1	-1	-1	1	1	1	1	1	1	1	1	1	1	1	1	1	1	1	1	1	1	1	1	1	1	1	1	1	-1	-1	-1	1	1	1	1	1
86	BIL86	1	1	1	1	1	1	1	1	1	1	-1	-1	-1	-1	-1	-1	1	1	1	1	1	1	1	1	1	1	1	1	1	1	1	1	1	1	1	1	1	-1	1	1	1	-1	-1	-1	-1	-1	-1	-1
87	BIL87	1	1	1	1	1	1	1	1	1	1	-1	-1	-1	-1	-1	-1	1	1	1	1	1	1	1	1	1	1	1	1	1	1	1	1	1	1	1	1	1	-1	1	1	1	-1	-1	-1	-1	-1	-1	-1
88	BIL88	1	1	1	1	1	1	1	1	1	1	-1	-1	-1	-1	-1	-1	1	1	1	1	1	1	1	1	1	1	1	1	1	1	1	1	1	1	1	1	1	1	1	1	1	-1	-1	-1	-1	-1	-1	1
89	BIL89	1	-1	-1	-1	-1	-1	1	1	1	1	1	1	1	1	1	1	1	1	1	1	1	1	1	1	1	1	1	-1	1	1	-1	-1	-1	-1	-1	-1	-1	-1	-1	-1	-1	1	1	1	1	1	1	1
90	BIL90	-1	-1	-1	-1	-1	-1	-1	-1	1	1	1	-1	-1	-1	-1	-1	-1	-1	1	1	1	1	1	1	1	1	1	1	1	1	1	1	1	1	1	1	1	1	1	1	1	1	1	1	1	1	1	1
91	BIL91	1	1	1	1	1	1	1	1	1	1	1	1	1	1	1	1	1	1	1	1	1	1	1	1	-1	1	1	1	1	1	1	1	1	1	1	1	1	1	1	1	1	1	1	1	1	1	1	1
92	BIL92	-1	-1	-1	-1	-1	-1	1	1	1	1	1	1	1	1	-1	-1	-1	-1	-1	-1	1	1	1	1	1	1	1	1	1	1	-1	-1	-1	-1	-1	-1	-1	-1	-1	-1	1	-1	-1	-1	-1	-1	-1	-1
93	BIL93	1	1	-1	-1	-1	-1	-1	-1	1	1	1	1	1	1	-1	-1	-1	-1	1	1	1	1	1	1	1	1	1	1	1	-1	-1	-1	-1	-1	-1	-1	-1	-1	-1	-1	-1	1	1	1	1	1	1	1
94	BIL94	-1	1	1	1	1	1	1	1	1	1	1	-1	-1	-1	-1	-1	1	1	1	1	1	1	-1	-1	-1	1	-1	-1	-1	1	1	1	-1	-1	-1	-1	-1	1	1	1	1	1	1	-1	-1	-1	1	1
95	BIL95	-1	1	1	1	1	1	1	1	1	1	1	1	1	1	1	1	1	1	1	1	1	1	1	1	1	1	1	1	-1	-1	-1	1	1	1	1	1	1	1	1	1	1	1	1	1	1	1	1	1
96	BIL96	1	1	1	1	1	-1	-1	-1	-1	-1	-1	-1	-1	-1	-1	-1	-1	1	1	1	1	1	1	1	1	1	1	1	1	1	1	1	1	1	1	1	1	1	1	1	1	1	1	1	-1	-1	-1	-1
97	BIL97	-1	-1	-1	-1	1	1	1	1	1	-1	-1	-1	-1	-1	-1	-1	-1	-1	-1	-1	-1	-1	-1	-1	-1	-1	-1	-1	-1	-1	1	1	1	1	1	1	1	1	1	1	1	1	1	1	1	1	1	1
98	BIL98	1	1	1	1	1	1	1	1	1	1	1	1	1	1	1	1	1	1	1	1	1	1	1	1	1	-1	-1	-1	-1	-1	-1	1	1	1	1	1	1	1	1	1	1	1	1	1	-1	-1	-1	-1
99	BIL99	1	1	1	1	1	1	1	1	1	1	1	1	1	1	1	1	1	1	1	1	1	1	1	1	1	1	1	1	1	1	1	-1	-1	-1	-1	-1	-1	-1	-1	-1	-1	1	1	1	1	1	1	1
100	BIL100	1	1	1	1	1	1	1	1	1	1	1	1	1	1	1	1	1	1	1	1	1	1	1	1	1	1	1	1	1	1	-1	-1	-1	-1	-1	-1	-1	-1	-1	-1	-1	1	1	1	1	1	1	1
101	BIL101	1	1	1	1	1	1	1	1	1	1	1	1	1	1	1	1	1	1	1	1	1	1	1	1	1	1	1	1	1	1	1	1	1	1	1	1	1	1	1	1	1	0	0	0	1	1	1	1
102	BIL102	-1	-1	-1	-1	-1	1	1	1	1	1	1	1	1	1	1	1	1	1	1	1	1	1	1	1	1	1	1	1	1	1	1	1	-1	0	0	1	1	1	1	1	1	-1	-1	-1	0	0	1	1
103	BIL103	1	1	1	1	1	1	1	1	1	1	1	0	1	1	1	1	1	1	1	1	1	1	1	1	1	1	1	1	-1	1	1	1	1	1	1	-1	1	1	1	0	-1	-1	1	1	1	-1	-1	-1
104	BIL104	1	1	1	1	1	-1	1	1	1	1	1	1	1	1	1	1	1	1	1	1	1	1	1	1	1	1	1	1	1	1	1	1	1	1	1	1	1	1	1	1	1	1	1	1	1	1	1	1
105	BIL105	-1	-1	-1	-1	-1	1	1	1	1	1	1	1	1	1	1	1	1	1	1	1	1	1	1	1	1	1	-1	-1	-1	-1	-1	-1	-1	-1	-1	1	1	1	1	1	1	1	1	-1	-1	-1	-1	-1
106	BIL106	1	1	1	1	1	1	1	1	1	1	1	-1	-1	-1	1	1	1	1	1	1	1	1	1	1	1	1	1	1	1	-1	-1	1	1	-1	-1	-1	-1	-1	-1	-1	1	1	-1	-1	-1	-1	-1	-1
107	BIL107	1	1	1	1	1	1	1	1	1	1	1	1	1	1	1	-1	-1	-1	-1	1	1	1	1	1	1	-1	1	1	1	1	1	1	1	1	1	-1	-1	-1	-1	-1	-1	1	1	1	-1	-1	-1	-1
108	BIL108	1	1	1	1	1	1	1	1	1	1	1	1	1	1	1	1	1	1	1	1	1	1	1	1	1	1	1	1	1	1	1	1	1	1	1	-1	-1	0	0	1	1	1	1	1	1	1	1	1
109	BIL109	1	1	1	1	1	1	1	1	1	1	1	1	1	1	1	1	1	-1	-1	-1	-1	-1	-1	-1	1	1	1	1	1	1	1	1	1	1	1	1	1	1	1	1	1	1	1	1	1	1	1	1
110	BIL110	-1	-1	-1	-1	1	1	1	1	1	1	1	1	1	1	1	1	1	1	1	1	1	1	1	1	1	1	-1	-1	-1	-1	-1	1	1	1	1	1	1	1	1	1	1	1	1	1	1	1	1	1
111	BIL111	1	1	1	1	1	1	1	1	1	1	1	1	1	1	1	1	1	-1	-1	-1	-1	-1	-1	-1	1	1	1	1	1	1	1	1	1	1	1	1	1	1	1	1	1	1	1	1	1	1	1	1
112	BIL112	1	1	1	1	1	1	1	1	1	1	1	1	1	1	1	1	1	1	1	1	1	1	-1	-1	1	1	1	1	1	1	1	1	-1	-1	-1	-1	-1	-1	-1	1	1	1	1	1	1	1	1	1
113	BIL113	1	1	1	1	-1	1	1	1	1	1	1	1	1	1	1	1	1	1	1	1	1	1	1	1	-1	-1	-1	-1	-1	-1	-1	-1	1	1	1	1	1	1	1	1	1	1	1	1	1	1	1	-1
114	BIL114	1	1	1	1	1	1	1	-1	1	1	1	1	1	1	1	1	-1	-1	1	1	1	1	1	1	1	1	1	-1	-1	-1	1	1	1	1	1	1	1	1	1	1	1	1	1	-1	-1	-1	-1	-1
115	BIL115	1	1	1	1	1	1	1	1	1	1	1	1	1	1	1	1	1	1	1	1	1	1	1	1	1	1	1	1	1	1	1	-1	1	1	1	1	1	1	1	1	1	-1	-1	-1	-1	-1	-1	-1
116	BIL116	1	1	1	1	1	1	1	1	1	1	1	1	1	1	1	1	1	1	1	1	1	1	1	1	1	1	1	1	1	1	1	1	1	1	1	1	1	1	1	1	1	1	1	1	1	-1	-1	-1
117	BIL117	1	1	1	1	1	1	1	1	1	1	1	1	1	-1	-1	-1	-1	-1	-1	-1	-1	1	1	1	1	1	1	1	1	1	1	1	1	1	1	1	1	1	1	1	1	1	1	1	1	1	1	1
118	BIL118	-1	1	1	1	1	1	1	1	1	1	1	1	1	1	-1	1	1	1	1	1	1	1	1	1	1	1	1	1	1	1	1	1	1	1	1	1	-1	-1	-1	-1	-1	1	1	1	1	1	1	1
119	BIL119	1	1	1	1	1	1	1	1	1	1	1	1	1	1	1	1	1	1	1	1	1	1	1	1	1	1	1	1	1	1	1	-1	-1	-1	-1	-1	-1	-1	-1	1	1	1	1	1	1	-1	-1	-1
120	BIL120	1	1	1	1	1	1	1	1	1	1	1	1	1	1	1	1	1	1	1	1	1	1	1	1	1	1	1	1	1	1	1	-1	1	1	1	1	1	1	-1	-1	1	1	1	1	1	1	1	-1
121	BIL121	1	1	1	1	-1	-1	1	1	1	1	1	1	1	1	1	1	1	1	1	1	1	1	1	1	1	1	1	1	1	1	1	1	1	1	1	1	1	1	1	0	0	1	1	1	1	1	1	1
122	BIL122	1	1	1	1	1	1	1	1	0	1	0	-1	-1	-1	-1	-1	-1	-1	1	1	1	1	1	1	1	1	1	1	1	1	1	1	1	-1	-1	1	1	1	1	1	1	1	1	1	1	1	1	1
123	BIL123	1	1	1	1	1	1	1	1	1	1	1	0	0	0	0	1	1	1	1	1	1	1	1	1	1	1	1	1	1	1	1	1	1	-1	-1	1	1	1	-1	1	1	1	1	1	1	1	1	1
124	BIL124	1	1	1	1	1	1	1	1	1	1	1	1	1	1	1	1	1	1	1	1	1	-1	-1	-1	1	1	-1	-1	-1	-1	-1	0	0	0	1	1	1	1	1	-1	-1	1	1	1	1	1	-1	-1
125	BIL125	1	1	1	1	1	1	1	1	1	1	1	1	1	1	1	1	1	1	1	1	-1	-1	1	1	-1	1	1	1	1	1	1	1	1	1	1	1	1	1	1	1	1	1	1	0	0	0	-1	-1
126	BIL126	1	1	1	1	1	1	1	1	1	1	1	1	1	1	1	1	1	1	1	0	0	0	0	-1	1	1	-1	1	1	1	0	0	1	1	1	1	1	1	1	1	1	1	1	1	1	1	1	1
127	BIL127	1	1	1	1	1	1	1	1	1	1	1	-1	-1	-1	-1	-1	1	1	1	1	1	-1	-1	-1	1	1	1	1	1	1	1	1	-1	-1	-1	-1	-1	1	1	1	1	1	1	1	1	1	1	-1
128	BIL128	1	1	1	1	1	1	1	1	1	1	1	-1	-1	-1	-1	-1	1	1	1	1	1	1	-1	-1	1	1	1	1	1	1	1	1	-1	-1	-1	-1	-1	1	1	1	1	1	1	1	1	1	1	-1
129	BIL129	1	1	1	1	1	1	1	1	1	1	1	1	1	1	1	1	1	1	1	1	1	1	1	1	1	1	1	1	1	1	-1	-1	-1	1	1	1	1	1	1	-1	-1	1	1	1	1	-1	-1	-1
130	BIL130	1	1	1	1	1	1	1	1	1	1	1	1	1	1	1	1	1	1	1	-1	1	-1	-1	-1	1	1	1	-1	-1	1	1	1	1	1	1	1	1	1	1	1	-1	1	1	-1	1	1	1	1
131	BIL131	1	1	1	1	1	1	1	1	1	-1	-1	-1	-1	-1	-1	-1	-1	-1	-1	-1	-1	-1	0	0	1	1	1	1	1	1	1	1	1	1	1	1	-1	-1	-1	1	1	1	1	1	1	1	1	1
132	BIL132	1	1	1	0	0	0	1	1	1	1	1	1	1	1	1	1	1	1	1	1	1	1	1	1	1	1	-1	-1	-1	-1	1	1	-1	-1	-1	-1	-1	-1	-1	-1	-1	1	1	1	1	1	1	1
133	BIL133	1	1	1	1	1	1	1	1	1	1	1	1	1	1	1	1	1	1	1	1	1	1	1	1	-1	1	1	1	1	1	1	1	1	1	1	1	1	1	1	-1	-1	-1	-1	-1	-1	-1	-1	-1
134	BIL134	1	1	1	1	1	1	-1	-1	-1	-1	1	1	1	1	1	1	-1	-1	-1	-1	-1	1	1	1	-1	1	1	1	1	1	1	1	1	1	1	1	1	1	1	1	1	-1	-1	-1	-1	-1	-1	-1
135	BIL135	1	1	1	1	1	1	1	1	1	1	1	1	1	1	1	1	1	1	1	1	1	1	1	-1	1	1	1	-1	-1	1	1	1	1	1	1	1	1	1	1	1	1	-1	1	1	1	1	1	1
136	BIL136	1	1	1	1	1	1	1	-1	-1	-1	-1	-1	1	1	1	1	1	1	1	1	1	1	1	1	1	1	1	-1	1	1	1	1	1	1	1	1	1	1	1	1	1	-1	-1	-1	-1	1	1	1
137	BIL137	1	1	1	1	1	1	1	-1	-1	-1	-1	-1	-1	-1	-1	-1	-1	-1	-1	-1	-1	-1	-1	-1	1	1	1	1	1	1	1	1	1	1	1	1	1	-1	1	1	1	1	1	1	1	1	1	1
138	BIL138	1	1	1	1	1	1	1	1	1	1	1	1	1	1	1	1	1	1	1	1	1	1	1	1	1	1	1	1	1	1	1	1	1	1	1	1	1	1	1	1	1	1	1	1	1	1	1	1
139	BIL139	-1	-1	-1	1	1	1	1	1	1	1	1	1	1	1	1	1	1	1	1	1	1	-1	-1	-1	1	1	1	1	1	1	1	1	1	1	1	1	1	1	1	1	1	-1	-1	-1	-1	-1	-1	-1
140	BIL140	-1	-1	1	1	1	1	1	1	1	1	1	-1	-1	1	1	1	-1	-1	-1	-1	-1	-1	-1	-1	1	1	1	1	1	1	1	1	1	1	1	1	1	1	1	1	1	1	1	1	1	1	-1	-1
141	BIL141	1	1	1	1	1	1	1	1	1	1	1	1	1	1	1	1	1	1	1	1	-1	-1	-1	-1	1	1	1	1	1	1	-1	-1	-1	-1	-1	-1	-1	-1	-1	-1	-1	1	1	1	1	1	1	-1
142	BIL142	1	1	1	1	1	1	1	1	1	1	1	1	1	1	-1	-1	-1	-1	-1	1	1	1	1	1	1	1	1	1	1	1	1	1	1	1	1	1	1	1	1	1	1	1	1	1	1	1	1	-1
143	BIL143	-1	-1	-1	1	1	1	1	1	1	1	1	1	1	1	1	1	-1	-1	-1	1	1	1	1	1	0	0	1	1	1	1	0	0	1	1	1	1	1	1	-1	-1	-1	1	1	1	-1	-1	-1	-1
144	BIL144	1	1	1	-1	1	1	1	1	1	1	1	1	1	1	1	1	1	1	1	1	1	1	1	1	1	1	1	1	1	1	1	-1	-1	-1	-1	-1	1	1	1	1	1	1	1	1	1	0	1	1
145	BIL145	1	1	1	1	1	1	1	1	1	1	1	1	1	1	1	1	1	1	1	1	1	1	1	1	1	1	1	-1	-1	-1	-1	1	1	1	1	1	1	1	1	1	1	-1	-1	1	1	1	1	1
146	BIL146	1	1	1	1	1	0	0	-1	-1	-1	-1	-1	-1	-1	-1	1	1	1	1	1	1	1	1	1	-1	-1	-1	-1	-1	1	1	1	1	-1	-1	-1	1	1	-1	-1	-1	0	0	1	1	-1	-1	-1
147	BIL147	1	1	1	1	1	1	1	1	1	1	1	1	1	1	1	1	1	1	1	1	1	1	-1	-1	1	1	1	1	1	1	-1	-1	0	1	1	1	1	1	1	1	1	1	1	1	1	1	1	1
148	BIL148	1	1	1	1	1	1	-1	-1	0	-1	1	1	1	1	1	1	1	1	1	1	1	1	1	1	1	1	1	1	1	1	1	-1	-1	-1	-1	-1	-1	-1	-1	-1	-1	1	1	1	1	1	1	-1
149	BIL149	-1	-1	-1	-1	-1	-1	0	0	-1	1	1	1	1	1	1	1	1	1	1	1	1	1	1	1	1	1	1	1	1	1	1	1	1	1	1	-1	-1	-1	-1	-1	1	1	1	1	1	1	1	1
150	BIL150	1	1	1	1	1	1	1	1	1	1	1	1	1	1	1	1	1	1	1	1	1	1	1	1	1	1	1	1	1	1	1	1	1	1	1	1	-1	-1	-1	0	0	1	1	1	1	1	-1	-1
151	BIL151	1	1	1	1	1	1	1	1	1	1	1	-1	-1	-1	-1	-1	-1	-1	-1	-1	1	1	1	1	1	1	-1	-1	-1	-1	-1	-1	1	1	1	-1	-1	1	1	0	1	1	1	1	1	1	1	1
152	BIL152	0	-1	-1	1	1	1	1	1	1	1	1	-1	-1	-1	1	1	1	1	1	1	1	1	1	1	1	1	1	1	-1	-1	-1	1	1	1	1	1	1	1	1	1	1	-1	-1	1	1	1	1	1
153	BIL153	1	1	1	1	1	1	1	1	1	1	1	1	1	1	1	1	1	1	1	1	1	1	1	1	1	-1	-1	-1	-1	-1	-1	1	1	1	1	1	1	1	1	1	1	1	1	1	1	1	1	1
154	BIL154	1	1	1	1	1	0	1	1	1	1	1	1	1	1	1	1	1	1	1	1	1	1	1	1	1	1	1	1	1	1	1	1	1	1	1	1	1	1	1	1	1	1	1	1	1	-1	-1	-1
155	BIL155	1	1	1	1	1	1	1	1	1	1	1	1	1	1	1	1	1	1	1	1	1	1	1	1	1	1	-1	-1	-1	-1	-1	1	1	1	-1	-1	-1	-1	-1	-1	-1	1	1	1	1	1	1	1
156	BIL156	1	1	1	1	1	1	1	1	1	1	1	1	1	1	1	1	1	1	1	1	1	1	1	1	1	1	1	1	1	1	1	1	1	1	1	1	1	-1	-1	-1	-1	-1	-1	-1	-1	-1	-1	-1
157	BIL157	1	1	1	1	1	1	1	1	1	1	1	1	1	1	1	1	1	1	1	1	1	1	1	1	-1	-1	-1	1	1	1	1	1	1	1	-1	-1	-1	-1	1	-1	-1	1	1	1	1	1	1	1
158	BIL158	1	1	1	1	1	1	1	1	1	1	1	-1	-1	-1	-1	-1	-1	-1	-1	1	1	1	1	1	1	1	1	1	1	-1	-1	-1	-1	-1	-1	-1	1	1	1	1	1	1	1	1	1	1	1	1
159	BIL159	0	-1	-1	-1	-1	-1	-1	-1	-1	-1	-1	-1	-1	-1	-1	-1	-1	-1	-1	1	1	1	1	1	1	1	1	1	1	1	1	1	1	1	1	1	1	1	1	1	1	1	1	1	1	1	1	1
160	BIL160	1	1	1	1	1	1	1	-1	-1	-1	-1	-1	-1	-1	-1	-1	-1	-1	-1	-1	-1	1	1	1	1	1	1	1	1	1	1	1	1	1	1	1	1	1	1	1	1	1	1	1	1	1	1	1
161	BIL161	1	1	1	1	1	1	1	1	1	1	1	1	1	1	1	1	1	1	1	1	1	1	1	1	-1	-1	-1	-1	1	1	1	1	1	1	1	1	1	1	1	-1	-1	-1	-1	1	1	1	1	1
162	BIL162	-1	1	1	1	1	1	1	-1	-1	-1	-1	-1	-1	-1	-1	-1	1	1	1	1	1	1	1	1	1	1	1	1	1	1	1	-1	-1	-1	-1	1	1	1	1	1	1	-1	-1	1	1	1	1	1
163	BIL163	1	1	1	1	1	1	1	1	1	1	1	1	1	1	1	1	1	1	1	1	1	1	1	1	1	1	1	1	1	1	1	1	1	1	1	1	1	1	1	1	1	1	1	1	1	1	1	1
164	BIL164	1	1	1	1	-1	-1	1	1	1	1	1	1	1	1	1	1	1	1	-1	1	1	-1	-1	-1	-1	-1	1	1	1	-1	-1	1	1	1	1	1	1	1	-1	-1	-1	1	1	1	1	1	1	1
165	BIL165	1	1	1	1	1	1	1	1	1	1	1	-1	-1	-1	-1	-1	-1	-1	1	1	1	1	1	1	1	1	1	1	1	1	1	-1	-1	-1	-1	1	1	1	1	1	1	1	1	1	1	1	1	-1
166	BIL166	-1	-1	1	1	1	1	1	-1	-1	-1	-1	-1	-1	-1	-1	-1	-1	-1	-1	1	1	1	1	1	1	1	1	1	1	1	1	1	1	1	1	1	1	1	1	-1	-1	1	1	1	1	1	1	1
167	BIL167	1	1	1	1	1	1	1	1	1	1	1	-1	-1	-1	-1	-1	-1	-1	-1	1	1	1	1	1	1	1	1	-1	-1	-1	-1	-1	1	1	1	1	1	1	1	1	1	1	1	1	1	1	1	1
168	BIL168	1	1	1	1	1	1	1	1	1	1	1	1	1	1	1	1	1	1	1	1	1	1	1	1	1	1	1	1	1	1	1	1	-1	-1	-1	-1	-1	-1	-1	1	1	-1	-1	-1	1	1	1	1
169	BIL169	1	1	1	1	1	-1	1	-1	-1	-1	-1	-1	-1	1	1	1	1	1	1	1	1	1	1	1	1	1	1	1	1	1	1	1	-1	-1	1	1	1	1	1	1	1	1	1	1	1	1	1	1
170	BIL170	-1	-1	-1	1	1	1	1	1	1	1	1	1	1	1	-1	-1	-1	1	-1	-1	1	1	1	1	1	1	1	1	1	1	1	1	1	1	1	1	1	1	1	1	1	1	1	1	1	1	1	1
171	BIL171	1	1	1	1	1	1	1	1	1	1	1	1	1	1	1	1	1	1	1	1	-1	-1	-1	-1	1	1	1	1	1	1	-1	1	1	1	1	1	1	1	1	1	1	-1	-1	-1	-1	-1	-1	1
172	BIL172	1	1	1	1	1	1	1	1	1	1	1	1	1	1	1	-1	-1	-1	-1	-1	1	1	1	1	1	1	1	-1	1	1	1	1	1	1	1	1	1	1	1	1	1	1	1	1	1	1	1	1
173	BIL173	1	1	1	1	1	1	1	1	1	1	1	1	1	1	1	-1	-1	-1	-1	-1	1	1	1	1	1	-1	-1	-1	-1	-1	-1	1	1	1	1	1	1	1	1	1	1	1	1	1	1	1	1	1
174	BIL174	1	1	1	1	1	1	1	1	1	1	1	1	1	1	1	1	1	1	1	1	1	1	1	-1	1	1	1	1	-1	-1	-1	-1	-1	-1	1	1	1	1	1	1	1	-1	-1	-1	-1	-1	-1	-1
175	BIL175	1	1	1	1	1	1	1	1	1	1	1	1	1	1	1	1	1	1	1	1	1	1	1	1	1	1	1	1	1	1	1	1	1	1	1	1	1	1	1	1	1	1	1	1	1	1	1	1
176	BIL176	-1	-1	-1	-1	-1	-1	-1	-1	-1	-1	-1	-1	-1	-1	-1	-1	-1	-1	-1	-1	-1	-1	-1	-1	-1	-1	-1	-1	-1	-1	-1	-1	-1	-1	-1	-1	-1	-1	-1	-1	-1	-1	-1	-1	-1	-1	-1	-1
[truncated: 114 more columns]

## Sheet: Table S6 Sorghum-weather
Table S6. Weather data in the empirical multi-environment trials in sorghum.
env_code	Date	Day length	Growing degree days	Diurnal temperature range	Photo-thermal time	Photo-thermal ratio	Precipitation	Relative humidity
PR11	2010-12-04	11.112	25.893	10.17	287.723	2.3302	0.05	60.44
PR11	2010-12-05	11.106	26.505	11.322	294.365	2.3865	0.18	69.25
PR11	2010-12-06	11.099	26.757	12.33	296.976	2.4108	0.03	71.06
PR11	2010-12-07	11.093	28.539	9.846	316.583	2.5727	2.71	77.75
PR11	2010-12-08	11.087	28.476	6.588	315.713	2.5684	11.24	85.25
PR11	2010-12-09	11.082	28.386	5.148	314.574	2.5615	3.89	84.81
PR11	2010-12-10	11.077	28.08	7.128	311.042	2.535	0.06	79.25
PR11	2010-12-11	11.072	28.692	8.1	317.678	2.5914	0.18	75.75
PR11	2010-12-12	11.068	28.629	9.342	316.866	2.5866	0.3	77.75
PR11	2010-12-13	11.064	27.99	10.224	309.681	2.5298	0.02	75.31
PR11	2010-12-14	11.06	27.801	7.614	307.479	2.5137	2.01	76.94
PR11	2010-12-15	11.057	26.424	6.732	292.17	2.3898	12.77	84.56
PR11	2010-12-16	11.054	26.73	7.02	295.473	2.4181	6.61	82.31
PR11	2010-12-17	11.052	27.522	8.712	304.173	2.4902	0.04	75.31
PR11	2010-12-18	11.05	26.46	8.82	292.383	2.3946	0.18	71.75
PR11	2010-12-19	11.048	26.82	9.684	296.307	2.4276	0.19	76.5
PR11	2010-12-20	11.047	27.144	7.848	299.86	2.4571	6.55	81
PR11	2010-12-21	11.046	26.766	8.604	295.657	2.4231	2.25	79.81
PR11	2010-12-22	11.046	26.037	7.686	287.605	2.3571	2.2	80.25
PR11	2010-12-23	11.046	25.803	9.774	285.02	2.336	0.01	72.19
PR11	2010-12-24	11.046	24.714	10.62	272.991	2.2374	0.01	70.31
PR11	2010-12-25	11.047	25.011	10.17	276.296	2.2641	1.19	80.12
PR11	2010-12-26	11.048	26.946	9.648	297.699	2.439	2.51	81.94
PR11	2010-12-27	11.05	26.694	4.248	294.969	2.4157	3.02	87.56
PR11	2010-12-28	11.052	26.586	7.488	293.829	2.4055	5.04	84.56
PR11	2010-12-29	11.054	25.614	7.344	283.137	2.3172	0.35	79.38
PR11	2010-12-30	11.057	25.83	8.28	285.602	2.3361	0.03	74.88
PR11	2010-12-31	11.06	24.588	9.504	271.943	2.2231	0.02	70.5
PR11	2011-01-01	11.065	24.669	7.254	272.962	2.2295	1.37	72.19
PR11	2011-01-02	11.069	24.903	8.226	275.651	2.2498	3.37	79.44
PR11	2011-01-03	11.073	25.074	8.964	277.644	2.2644	0.98	73.5
PR11	2011-01-04	11.078	25.641	8.226	284.051	2.3146	0.21	72.81
PR11	2011-01-05	11.084	25.983	8.55	287.996	2.3442	4.89	81.5
PR11	2011-01-06	11.089	26.667	9.522	295.71	2.4048	0.75	82
PR11	2011-01-07	11.095	27.216	7.596	301.962	2.453	1.18	82.75
PR11	2011-01-08	11.101	28.233	8.226	313.414	2.5433	0.86	80
PR11	2011-01-09	11.108	28.467	8.802	316.211	2.5627	0.07	79.62
PR11	2011-01-10	11.115	27.261	9.738	303.006	2.4526	0.15	81.12
PR11	2011-01-11	11.122	27.324	8.748	303.897	2.4568	0.15	80.19
PR11	2011-01-12	11.13	27.054	9.576	301.111	2.4307	0.49	81.31
PR11	2011-01-13	11.138	27.684	8.388	308.344	2.4855	2.47	83.31
PR11	2011-01-14	11.146	28.125	8.802	313.481	2.5233	0.58	79.06
PR11	2011-01-15	11.155	27.108	11.232	302.39	2.4301	0.1	74.31
PR11	2011-01-16	11.164	27.495	10.062	306.954	2.4628	0.04	78.56
PR11	2011-01-17	11.173	27.738	9.648	309.917	2.4826	0.53	77.75
PR11	2011-01-18	11.183	27.927	10.134	312.308	2.4973	0.44	80.19
PR11	2011-01-19	11.193	27.567	11.25	308.557	2.4629	0.09	77
PR11	2011-01-20	11.203	27.909	10.89	312.664	2.4912	0.11	77.69
PR11	2011-01-21	11.214	26.541	12.258	297.631	2.3668	0.89	78.75
PR11	2011-01-22	11.224	26.604	10.944	298.603	2.3703	0	79.5
PR11	2011-01-23	11.235	27.702	10.08	311.232	2.4657	0.03	76.5
PR11	2011-01-24	11.247	27.72	11.304	311.767	2.4647	0.01	73.94
PR11	2011-01-25	11.258	27.81	9.684	313.085	2.4702	0.33	70.62
PR11	2011-01-26	11.27	27.189	10.458	306.42	2.4125	0.46	70.56
PR11	2011-01-27	11.282	27.144	11.052	306.239	2.406	0.59	77.19
PR11	2011-01-28	11.294	27.423	10.458	309.715	2.4281	0.24	73.06
PR11	2011-01-29	11.307	26.541	12.546	300.099	2.3473	0	72.38
PR11	2011-01-30	11.319	26.685	11.358	302.048	2.3575	0.76	75.75
PR11	2011-01-31	11.332	27.531	9.954	311.981	2.4295	0.22	75.5
PR11	2011-02-01	11.345	26.667	12.15	302.537	2.3506	0.04	74.69
PR11	2011-02-02	11.359	27.279	10.602	309.862	2.4015	0.18	75.81
PR11	2011-02-03	11.372	27.72	9.54	315.232	2.4376	0.05	70.62
PR11	2011-02-04	11.386	26.856	10.26	305.782	2.3587	0.14	69.81
PR11	2011-02-05	11.4	27.126	10.332	309.236	2.3795	1.41	77.19
PR11	2011-02-06	11.414	27.441	9.702	313.212	2.4042	1.22	79.62
PR11	2011-02-07	11.428	28.53	9.576	326.041	2.4965	0.58	75.75
PR11	2011-02-08	11.443	27.918	10.152	319.466	2.4397	0.77	74.38
PR11	2011-02-09	11.457	27.387	11.07	313.773	2.3904	0.44	74.5
PR11	2011-02-10	11.472	27.756	10.98	318.417	2.4195	0.13	75.38
PR11	2011-02-11	11.487	27.612	10.08	317.179	2.4038	1.03	77
PR11	2011-02-12	11.502	28.071	11.106	322.873	2.4405	0.04	74.06
PR11	2011-02-13	11.517	28.422	10.188	327.336	2.4678	0.82	77.25
PR11	2011-02-14	11.532	27.801	10.386	320.601	2.4108	3.06	78.88
PR11	2011-02-15	11.548	28.476	11.16	328.841	2.4659	0.41	75.94
PR11	2011-02-16	11.563	28.656	10.368	331.349	2.4782	0.65	73.94
PR11	2011-02-17	11.579	27.441	9.558	317.739	2.3699	2.7	75.56
PR11	2011-02-18	11.594	27.585	10.062	319.82	2.3792	2.18	72.88
PR11	2011-02-19	11.61	27.171	10.314	315.455	2.3403	1.17	72.62
PR11	2011-02-20	11.626	27.279	12.078	317.146	2.3464	0.46	71.19
PR11	2011-02-21	11.642	26.973	10.278	314.02	2.3169	1.9	74.75
PR11	2011-02-22	11.658	27	12.132	314.766	2.316	0.01	71.31
PR11	2011-02-23	11.674	27.252	12.672	318.14	2.3344	0.02	67
PR11	2011-02-24	11.691	26.379	11.97	308.397	2.2564	0	62.56
PR11	2011-02-25	11.707	27.18	11.592	318.196	2.3217	0.17	64.69
PR11	2011-02-26	11.723	27.063	10.818	317.26	2.3085	0.13	61.56
PR11	2011-02-27	11.74	27.828	9.864	326.701	2.3704	0.23	62.38
PR11	2011-02-28	11.757	26.91	10.548	316.381	2.2888	0.1	65.31
PR11	2011-03-01	11.773	26.397	11.61	310.772	2.2422	0.17	66.19
PR11	2011-03-02	11.79	26.649	12.114	314.192	2.2603	0.14	65.94
PR11	2011-03-03	11.807	26.964	13.5	318.364	2.2837	0.05	65.62
PR11	2011-03-04	11.823	28.035	12.834	331.458	2.3712	0.11	66.94
PR11	2011-03-05	11.84	28.44	12.852	336.73	2.402	0.11	69
PR11	2011-03-06	11.857	28.386	11.772	336.573	2.394	0.48	69.38
PR11	2011-03-07	11.874	28.089	11.286	333.529	2.3656	0.86	69.19
PR11	2011-03-08	11.891	27.405	12.222	325.873	2.3047	0.04	62.56
PR11	2011-03-09	11.908	26.379	12.726	314.121	2.2152	0.01	62.56
PR11	2011-03-10	11.925	26.703	12.51	318.433	2.2392	0.02	61.44
PR11	2011-03-11	11.942	26.388	11.88	315.125	2.2097	0.84	69.06
PR11	2011-03-12	11.959	27.585	12.186	329.889	2.3066	0.03	60.31
PR11	2011-03-13	11.976	26.217	12.906	313.975	2.1891	0.13	63.81
PR11	2011-03-14	11.993	26.91	12.492	322.732	2.2438	0.14	66
PR11	2011-03-15	12.01	27.18	11.88	326.432	2.2631	0.86	67.62
PR11	2011-03-16	12.027	28.116	11.196	338.151	2.3377	0.17	64.81
PR11	2011-03-17	12.045	27.297	13.986	328.792	2.2663	0.09	65
PR11	2011-03-18	12.062	27.882	12.564	336.313	2.3116	0.16	64.31
PR11	2011-03-19	12.079	27.576	11.988	333.091	2.283	1.51	68.69
PR11	2011-03-20	12.096	26.82	9.54	324.415	2.2173	0.42	70.62
PR11	2011-03-21	12.113	26.973	11.934	326.724	2.2268	0.47	66.31
PR11	2011-03-22	12.13	26.307	10.926	319.104	2.1688	2.18	70.31
PR11	2011-03-23	12.148	27.189	12.906	330.292	2.2381	0.49	68.88
PR11	2011-03-24	12.165	28.44	11.7	345.973	2.3379	0.07	70.25
PR11	2011-03-25	12.182	29.16	14.04	355.227	2.3937	0.1	72.31
PR11	2011-03-26	12.199	30.843	11.502	376.254	2.5283	0.6	73.06
PR11	2011-03-27	12.216	30.222	11.448	369.192	2.474	0.09	72.19
PR11	2011-03-28	12.233	29.853	11.25	365.192	2.4404	0.12	67.88
PR11	2011-03-29	12.25	29.727	11.574	364.156	2.4267	0.63	66.81
PR11	2011-03-30	12.267	30.447	10.386	373.493	2.482	0.22	76.06
PR11	2011-03-31	12.284	31.671	9.846	389.047	2.5782	0.07	72.25
PR11	2011-04-01	12.301	30.447	10.17	374.529	2.4752	0.01	69.44
PR11	2011-04-02	12.318	30.168	9.648	371.609	2.4491	0.2	73.19
PR11	2011-04-03	12.335	30.942	11.7	381.67	2.5085	0.02	65.62
PR11	2011-04-04	12.352	30.222	11.448	373.302	2.4467	0.98	68.62
PR11	2011-04-05	12.369	29.412	10.728	363.797	2.3779	1.34	71.06
PR11	2011-04-06	12.386	30.528	11.628	378.12	2.4647	0.24	67
PR11	2011-04-07	12.402	29.646	11.052	367.67	2.3904	0.07	65.62
PR11	2011-04-08	12.419	28.107	7.362	349.061	2.2632	1.26	73.88
PR11	2011-04-09	12.436	28.818	13.248	358.381	2.3173	0	64
PR11	2011-04-10	12.452	29.646	13.572	369.152	2.3808	0.17	64.69
PR11	2011-04-11	12.469	29.79	12.204	371.452	2.3891	0.09	63.62
PR11	2011-04-12	12.485	27.828	13.32	347.433	2.2289	1.26	69.62
PR11	2011-04-13	12.502	29.043	8.946	363.096	2.3231	3.76	76.94
PR11	2011-04-14	12.518	29.052	9.288	363.673	2.3208	2.79	75.06
PR11	2011-04-15	12.534	28.881	9.378	361.995	2.3042	3.03	75.75
PR11	2011-04-16	12.55	29.331	11.358	368.104	2.3371	1.4	71.88
PR11	2011-04-17	12.567	29.241	12.402	367.472	2.3268	0.07	65.88
PR11	2011-04-18	12.583	28.593	13.266	359.786	2.2724	0.03	61.5
PR11	2011-04-19	12.598	29.277	10.926	368.832	2.3239	0.13	66.06
PR11	2011-04-20	12.614	29.196	11.34	368.278	2.3146	0.21	63.81
PR11	2011-04-21	12.63	28.71	10.332	362.607	2.2732	1.1	68.25
PR11	2011-04-22	12.646	29.853	12.978	377.521	2.3607	0.31	66.31
PR11	2011-04-23	12.661	30.429	12.15	385.262	2.4034	0.06	63.19
PR11	2011-04-24	12.677	31.14	13.752	394.762	2.4564	0.1	65.5
PR11	2011-04-25	12.692	31.653	11.97	401.74	2.4939	0.33	65.81
PR11	2011-04-26	12.707	31.302	11.34	397.755	2.4634	3.93	73.12
PR11	2011-04-27	12.722	30.267	8.082	385.057	2.3791	5.41	76.62
PR11	2011-04-28	12.737	30.087	8.766	383.218	2.3622	0.29	72.31
PR11	2011-04-29	12.752	30.168	11.52	384.702	2.3657	0.16	69.31
PR11	2011-04-30	12.767	30.672	11.376	391.589	2.4024	1.6	71.12
PR11	2011-05-01	12.781	29.853	8.082	381.551	2.3357	13.39	78.81
PR11	2011-05-02	12.796	29.439	6.642	376.701	2.3006	6.47	80.31
PR12	2011-12-12	11.068	28.719	9.306	317.862	2.5948	0.03	73.5
PR12	2011-12-13	11.064	28.791	9.414	318.544	2.6022	0.02	72.5
PR12	2011-12-14	11.06	28.548	9.216	315.741	2.5812	2.11	75.5
PR12	2011-12-15	11.057	27.738	7.344	306.699	2.5086	4.26	77.31
PR12	2011-12-16	11.054	27.621	8.37	305.322	2.4987	0.06	71.06
PR12	2011-12-17	11.052	26.901	8.514	297.31	2.434	0.07	70.56
PR12	2011-12-18	11.05	27.027	8.334	298.648	2.4459	0.04	70.06
PR12	2011-12-19	11.048	26.568	9.18	293.523	2.4048	0.19	69.38
PR12	2011-12-20	11.047	26.001	7.074	287.233	2.3537	1.74	78.38
PR12	2011-12-21	11.046	27.324	7.38	301.821	2.4737	0.51	75.88
PR12	2011-12-22	11.046	27.423	7.506	302.914	2.4826	0.08	74.88
PR12	2011-12-23	11.046	27.378	8.568	302.417	2.4785	0.31	74.94
PR12	2011-12-24	11.046	27.576	8.856	304.604	2.4965	0.1	78.19
PR12	2011-12-25	11.047	27.648	9.216	305.428	2.5028	0.8	77.94
PR12	2011-12-26	11.048	27.396	9.468	302.671	2.4797	0.45	76.62
PR12	2011-12-27	11.05	27.459	9.63	303.422	2.485	0.11	76.06
PR12	2011-12-28	11.052	27.324	9.54	301.985	2.4723	0.83	79.56
PR12	2011-12-29	11.054	27.513	9.306	304.129	2.489	0.87	79.25
PR12	2011-12-30	11.057	28.215	8.55	311.973	2.5518	1.17	80.19
PR12	2011-12-31	11.06	28.314	7.956	313.153	2.56	2.45	79.38
PR12	2012-01-01	11.065	27.837	8.514	308.016	2.5158	1.1	78.31
PR12	2012-01-02	11.069	27.972	8.316	309.622	2.5271	1.87	77.56
PR12	2012-01-03	11.073	27.765	10.242	307.442	2.5075	0.22	74.88
PR12	2012-01-04	11.078	27.882	10.08	308.877	2.5169	0.8	73.81
PR12	2012-01-05	11.084	27.882	8.712	309.044	2.5155	1.64	76.06
PR12	2012-01-06	11.089	27.027	8.622	299.702	2.4373	2.24	79.25
PR12	2012-01-07	11.095	27.594	8.748	306.155	2.4871	1.53	78.62
PR12	2012-01-08	11.101	28.368	9.576	314.913	2.5554	0.03	74.44
PR12	2012-01-09	11.108	27.918	10.152	310.113	2.5133	0.02	74.12
PR12	2012-01-10	11.115	27.243	10.242	302.806	2.451	0.03	73.62
PR12	2012-01-11	11.122	27.72	9.036	308.302	2.4924	0.15	74.06
PR12	2012-01-12	11.13	27.243	10.35	303.215	2.4477	0	70.88
PR12	2012-01-13	11.138	27.954	8.82	311.352	2.5098	0.48	77.69
PR12	2012-01-14	11.146	28.008	9.828	312.177	2.5128	0.47	75.81
PR12	2012-01-15	11.155	28.035	9.738	312.73	2.5132	0.45	75.38
PR12	2012-01-16	11.164	28.188	9.036	314.691	2.5249	0.97	74.06
PR12	2012-01-17	11.173	26.703	9.378	298.353	2.39	1.55	75.12
PR12	2012-01-18	11.183	26.109	8.586	291.977	2.3347	4.04	79.56
PR12	2012-01-19	11.193	26.397	9.486	295.462	2.3583	2.52	76.5
PR12	2012-01-20	11.203	26.784	11.232	300.061	2.3908	0.13	72.44
PR12	2012-01-21	11.214	26.595	10.89	298.236	2.3716	0.24	74.56
PR12	2012-01-22	11.224	27.324	9.72	306.685	2.4344	0.38	72
PR12	2012-01-23	11.235	26.622	9.684	299.098	2.3696	0.14	73.56
PR12	2012-01-24	11.247	26.667	9.198	299.924	2.371	0.07	71.56
PR12	2012-01-25	11.258	26.622	10.26	299.711	2.3647	0.27	69.56
PR12	2012-01-26	11.27	26.073	9.63	293.843	2.3135	0.74	73.69
PR12	2012-01-27	11.282	26.325	11.322	296.999	2.3334	0.84	72.25
PR12	2012-01-28	11.294	26.55	11.088	299.856	2.3508	0.99	72.94
PR12	2012-01-29	11.307	26.541	9.918	300.099	2.3473	2.15	76
PR12	2012-01-30	11.319	26.343	9.738	298.176	2.3273	2.35	79.38
PR12	2012-01-31	11.332	26.946	8.172	305.352	2.3779	2.9	79.12
PR12	2012-02-01	11.345	27.072	9.252	307.132	2.3862	1.19	77.75
PR12	2012-02-02	11.359	26.541	10.17	301.479	2.3366	1.71	78.81
PR12	2012-02-03	11.372	26.91	9.288	306.021	2.3663	0.7	78.62
PR12	2012-02-04	11.386	26.613	9.486	303.016	2.3373	0.58	73.38
PR12	2012-02-05	11.4	26.667	10.026	304.004	2.3392	1.17	76
PR12	2012-02-06	11.414	26.433	10.962	301.706	2.3158	1.48	75.31
PR12	2012-02-07	11.428	27.558	8.964	314.933	2.4114	1.35	75.19
PR12	2012-02-08	11.443	26.991	9.702	308.858	2.3587	2.37	78.69
PR12	2012-02-09	11.457	27.684	11.736	317.176	2.4163	0.2	77.69
PR12	2012-02-10	11.472	27.702	11.016	317.797	2.4147	0.38	77.62
PR12	2012-02-11	11.487	27.657	10.35	317.696	2.4077	0.43	74.5
PR12	2012-02-12	11.502	27.279	9.63	313.763	2.3717	0.05	71.88
PR12	2012-02-13	11.517	27.81	9.792	320.288	2.4147	0.87	72.69
PR12	2012-02-14	11.532	27.225	9.45	313.959	2.3608	2.66	76.94
PR12	2012-02-15	11.548	27.477	10.062	317.304	2.3794	1.86	76.44
PR12	2012-02-16	11.563	27.036	10.368	312.617	2.3381	1.32	76.56
PR12	2012-02-17	11.579	27.081	11.466	313.571	2.3388	0.25	72.75
PR12	2012-02-18	11.594	26.523	12.798	307.508	2.2876	0.06	67
PR12	2012-02-19	11.61	26.919	11.898	312.53	2.3186	0.02	71
PR12	2012-02-20	11.626	27.738	10.728	322.482	2.3859	0.04	64
PR12	2012-02-21	11.642	27.261	13.59	317.373	2.3416	0.07	69
PR12	2012-02-22	11.658	28.557	11.178	332.918	2.4496	0.19	69.56
PR12	2012-02-23	11.674	28.44	12.096	332.009	2.4362	0.31	72.31
PR12	2012-02-24	11.691	28.26	11.124	330.388	2.4172	0.52	72.19
PR12	2012-02-25	11.707	28.125	11.574	329.259	2.4024	0.24	73.25
PR12	2012-02-26	11.723	28.341	10.854	332.241	2.4176	0.86	74.06
PR12	2012-02-27	11.74	28.134	10.368	330.293	2.3964	0.19	70.62
PR12	2012-02-28	11.757	27.846	10.98	327.385	2.3685	0.39	72.31
PR12	2012-02-29	11.773	27.783	12.078	327.089	2.3599	0.26	71.69
PR12	2012-03-01	11.79	27.252	10.584	321.301	2.3115	1.46	74.81
PR12	2012-03-02	11.807	27.72	12.204	327.29	2.3478	0.07	75
PR12	2012-03-03	11.823	28.458	10.872	336.459	2.407	0.65	75.94
PR12	2012-03-04	11.84	28.359	11.034	335.771	2.3952	0.15	71.44
PR12	2012-03-05	11.857	28.521	10.854	338.173	2.4054	0.06	71.5
PR12	2012-03-06	11.874	28.575	10.602	339.3	2.4065	1.06	69
PR12	2012-03-07	11.891	27.36	9.936	325.338	2.3009	2.33	75.06
PR12	2012-03-08	11.908	27.711	10.062	329.983	2.3271	0.86	71.94
PR12	2012-03-09	11.925	28.269	10.854	337.108	2.3706	0.29	67.94
PR12	2012-03-10	11.942	27.972	12.24	334.042	2.3423	0.36	69.31
PR12	2012-03-11	11.959	28.602	12.312	342.051	2.3917	0.35	71.19
PR12	2012-03-12	11.976	27.855	10.674	333.591	2.3259	0.53	71.12
PR12	2012-03-13	11.993	28.233	11.502	338.598	2.3541	0.47	68.5
PR12	2012-03-14	12.01	27.774	11.268	333.566	2.3126	1.49	73.38
PR12	2012-03-15	12.027	28.08	11.952	337.718	2.3347	0.21	69.12
PR12	2012-03-16	12.045	28.476	12.132	342.993	2.3641	0.39	68.5
PR12	2012-03-17	12.062	28.701	13.23	346.192	2.3795	0.13	66.12
PR12	2012-03-18	12.079	28.323	12.042	342.113	2.3448	2.19	69.94
PR12	2012-03-19	12.096	28.224	10.8	341.397	2.3333	2.27	68.94
PR12	2012-03-20	12.113	28.782	12.528	348.636	2.3761	0.4	66.56
PR12	2012-03-21	12.13	28.773	11.718	349.017	2.3721	1.47	68.69
PR12	2012-03-22	12.148	26.973	9.414	327.668	2.2204	8.84	78.69
PR12	2012-03-23	12.165	26.982	8.784	328.236	2.218	7.38	79.44
PR12	2012-03-24	12.182	27.657	10.062	336.918	2.2703	6.57	77.75
PR12	2012-03-25	12.199	27.027	8.73	329.702	2.2155	14.11	81
PR12	2012-03-26	12.216	28.269	10.89	345.334	2.3141	2.2	75.44
PR12	2012-03-27	12.233	29.214	7.956	357.375	2.3881	0.53	72.38
PR12	2012-03-28	12.25	29.295	10.386	358.864	2.3914	2.46	74.06
PR12	2012-03-29	12.267	27.621	8.946	338.827	2.2517	12.08	79
PR12	2012-03-30	12.284	28.557	8.946	350.794	2.3247	4.11	79.94
PR12	2012-03-31	12.301	29.061	9.63	357.479	2.3625	0.53	78.25
PR12	2012-04-01	12.318	29.196	9.936	359.636	2.3702	0.2	74.38
PR12	2012-04-02	12.335	29.547	10.386	364.462	2.3954	0.02	71.44
PR12	2012-04-03	12.352	29.745	10.098	367.41	2.4081	0.14	70.38
PR12	2012-04-04	12.369	29.619	10.062	366.357	2.3946	1.99	74.62
PR12	2012-04-05	12.386	29.529	10.026	365.746	2.3841	0.51	73.31
PR12	2012-04-06	12.402	30.42	10.476	377.269	2.4528	0.13	71.38
PR12	2012-04-07	12.419	30.096	9.684	373.762	2.4234	1.03	70.88
PR12	2012-04-08	12.436	29.997	10.746	373.043	2.4121	0.47	70.56
PR12	2012-04-09	12.452	29.169	8.802	363.212	2.3425	4.56	77.81
PR12	2012-04-10	12.469	27.648	7.524	344.743	2.2173	9.03	80.44
PR12	2012-04-11	12.485	29.556	9.792	369.007	2.3673	0.56	73.75
PR12	2012-04-12	12.502	29.934	9.792	374.235	2.3943	3.35	75.81
PR12	2012-04-13	12.518	30.087	9.486	376.629	2.4035	4.41	76
PR12	2012-04-14	12.534	29.034	9.684	363.912	2.3164	5.8	78.56
PR12	2012-04-15	12.55	27.738	9.504	348.112	2.2102	0.25	68.56
PR12	2012-04-16	12.567	28.062	10.944	352.655	2.233	0.09	63.62
PR12	2012-04-17	12.583	27.936	9.504	351.519	2.2201	0.33	60.81
PR12	2012-04-18	12.598	27.891	13.194	351.371	2.2139	0.04	63.75
PR12	2012-04-19	12.614	27.216	15.48	343.303	2.1576	0	62.56
PR12	2012-04-20	12.63	28.71	13.536	362.607	2.2732	0.07	66.75
PR12	2012-04-21	12.646	30.168	12.996	381.505	2.3856	0.88	71.44
PR12	2012-04-22	12.661	30.339	8.046	384.122	2.3963	4.76	80.75
PR12	2012-04-23	12.677	30.564	6.804	387.46	2.411	0.82	79.12
PR12	2012-04-24	12.692	29.997	6.03	380.722	2.3635	1.52	79.56
PR12	2012-04-25	12.707	29.367	5.778	373.166	2.3111	3.29	79.31
PR12	2012-04-26	12.722	30.159	7.686	383.683	2.3706	1.54	78.19
PR12	2012-04-27	12.737	30.429	9.81	387.574	2.389	1.26	76.06
PR12	2012-04-28	12.752	30.024	11.412	382.866	2.3545	0.23	71.5
PR12	2012-04-29	12.767	29.304	9.144	374.124	2.2953	1.8	77.69
PR12	2012-04-30	12.781	29.835	10.314	381.321	2.3343	1.71	76.19
PR12	2012-05-01	12.796	30.384	11.556	388.794	2.3745	0.38	72.19
PR12	2012-05-02	12.81	30.474	9.72	390.372	2.3789	5.15	80.69
PR12	2012-05-03	12.824	29.493	8.298	378.218	2.2998	5.99	82.5
PR12	2012-05-04	12.838	30.051	8.514	385.795	2.3408	6.67	80.5
PR12	2012-05-05	12.852	30.474	9.576	391.652	2.3711	6.27	79
PR12	2012-05-06	12.865	28.638	6.948	368.428	2.226	1.68	80.62
PR12	2012-05-07	12.879	29.781	9.846	383.55	2.3124	1.13	74
PR12	2012-05-08	12.892	31.203	11.754	402.269	2.4203	1.25	73.38
PR12	2012-05-09	12.905	30.861	9.198	398.261	2.3914	2.23	79.31
KS11	2011-06-08	14.835	35.883	23.814	532.324	2.4188	0	50.56
KS11	2011-06-09	14.848	30.456	27.576	452.211	2.0512	2.06	63.44
KS11	2011-06-10	14.859	19.494	17.604	289.661	1.3119	0.56	72.62
KS11	2011-06-11	14.87	19.62	27.108	291.749	1.3194	0	64.19
KS11	2011-06-12	14.88	23.634	23.22	351.674	1.5883	3.58	69.56
KS11	2011-06-13	14.89	33.156	30.384	493.693	2.2267	0.34	62.06
KS11	2011-06-14	14.898	26.352	20.232	392.592	1.7688	0.01	66.38
KS11	2011-06-15	14.905	25.983	24.714	387.277	1.7432	0.08	53.81
KS11	2011-06-16	14.911	28.728	26.172	428.363	1.9266	12.6	63.44
KS11	2011-06-17	14.916	28.989	18.45	432.4	1.9435	15.86	77.81
KS11	2011-06-18	14.921	28.413	14.346	423.95	1.9042	2.84	79.12
KS11	2011-06-19	14.924	28.953	24.966	432.095	1.94	1.04	68.88
KS11	2011-06-20	14.927	29.772	21.456	444.407	1.9945	8.59	60.06
KS11	2011-06-21	14.928	22.104	17.856	329.969	1.4807	0.14	60
KS11	2011-06-22	14.929	23.004	21.024	343.427	1.5409	0	55.88
KS11	2011-06-23	14.928	22.779	25.074	340.045	1.5259	0	56.06
KS11	2011-06-24	14.927	27.801	29.538	414.986	1.8625	0.84	56.94
KS11	2011-06-25	14.924	31.77	23.544	474.135	2.1288	0.71	66.06
KS11	2011-06-26	14.921	34.857	26.982	520.101	2.3361	1.27	63.38
KS11	2011-06-27	14.916	26.505	20.574	395.349	1.777	0.89	63.38
KS11	2011-06-28	14.911	24.606	28.62	366.9	1.6502	0	52.56
KS11	2011-06-29	14.905	33.928	33.264	505.697	2.2763	0.01	47.88
KS11	2011-06-30	14.898	38.959	28.386	580.411	2.615	0	40.31
KS11	2011-07-01	14.89	39.382	25.992	586.398	2.6449	0	37.62
KS11	2011-07-02	14.881	36.711	22.338	546.296	2.467	1.22	48.5
KS11	2011-07-03	14.871	34.947	20.646	519.697	2.35	4.13	56.31
KS11	2011-07-04	14.86	34.722	27.144	515.969	2.3366	0.08	59.62
KS11	2011-07-05	14.848	36.054	24.948	535.33	2.4282	4.82	56.12
KS11	2011-07-06	14.835	28.143	11.25	417.501	1.8971	23.27	73.62
KS11	2011-07-07	14.822	27.729	16.866	410.999	1.8708	13.29	77.5
KS11	2011-07-08	14.807	27.711	24.462	410.317	1.8715	0	61.88
KS11	2011-07-09	14.792	33.714	29.304	498.697	2.2792	0.17	59.88
KS11	2011-07-10	14.776	37.195	30.528	549.593	2.5173	0.48	50.44
KS11	2011-07-11	14.759	39.049	25.02	576.324	2.6458	0.05	42.25
KS11	2011-07-12	14.741	39.832	21.852	587.163	2.7021	4.01	46.56
KS11	2011-07-13	14.722	34.794	21.384	512.237	2.3634	0.47	61.19
KS11	2011-07-14	14.703	36.837	26.154	541.614	2.5054	0.05	58
KS11	2011-07-15	14.682	39.283	26.01	576.753	2.6756	5.07	52.81
KS11	2011-07-16	14.662	39.751	26.334	582.829	2.7112	0.19	49.19
KS11	2011-07-17	14.64	39.859	25.362	583.536	2.7226	0	43.69
KS11	2011-07-18	14.617	39.814	25.488	581.961	2.7238	0	42.69
KS11	2011-07-19	14.594	39.4	25.29	575.004	2.6997	0	38.5
KS11	2011-07-20	14.57	39.535	26.424	576.025	2.7135	0	37.69
KS11	2011-07-21	14.546	40.831	23.688	593.928	2.807	0.21	38.19
KS11	2011-07-22	14.52	40.633	25.074	589.991	2.7984	0.26	37.19
KS11	2011-07-23	14.494	41.182	24.948	596.892	2.8413	0.12	36.19
KS11	2011-07-24	14.468	35.37	14.328	511.733	2.4447	13.1	59.56
KS11	2011-07-25	14.441	35.217	25.542	508.569	2.4387	0.37	58.81
KS11	2011-07-26	14.413	38.365	24.912	552.955	2.6618	0.02	44.69
KS11	2011-07-27	14.384	40.471	31.032	582.135	2.8136	2.18	37.38
KS11	2011-07-28	14.355	39.409	25.416	565.716	2.7453	3.23	46
KS11	2011-07-29	14.326	31.797	14.058	455.524	2.2195	9.96	71.56
KS11	2011-07-30	14.296	37.465	25.938	535.6	2.6207	0.66	59.75
KS11	2011-07-31	14.265	38.302	29.16	546.378	2.685	0.01	50.25
KS11	2011-08-01	14.234	41.569	25.11	591.693	2.9204	0	37
KS11	2011-08-02	14.203	41.884	26.928	594.879	2.949	0.09	36.56
KS11	2011-08-03	14.17	35.64	13.644	505.019	2.5152	13.46	61.94
KS11	2011-08-04	14.138	33.147	13.77	468.632	2.3445	28.98	67.25
KS11	2011-08-05	14.105	31.509	14.922	444.434	2.2339	4.73	76.69
KS11	2011-08-06	14.071	34.623	22.158	487.18	2.4606	0.11	62.62
KS11	2011-08-07	14.037	34.191	21.834	479.939	2.4358	12.07	62
KS11	2011-08-08	14.003	33.093	21.006	463.401	2.3633	2.83	62.31
KS11	2011-08-09	13.968	30.231	20.898	422.267	2.1643	3.17	63.12
KS11	2011-08-10	13.933	23.697	17.586	330.17	1.7008	4.65	63.38
KS11	2011-08-11	13.898	28.332	25.776	393.758	2.0386	0.05	57
KS11	2011-08-12	13.862	30.924	22.716	428.668	2.2308	5.89	67.81
KS11	2011-08-13	13.826	29.664	21.96	410.135	2.1455	0.36	64.5
KS11	2011-08-14	13.79	25.551	25.902	352.348	1.8529	0.16	56.25
KS11	2011-08-15	13.753	29.736	28.224	408.959	2.1621	9.83	60.19
KS11	2011-08-16	13.716	35.721	26.262	489.949	2.6043	1.16	62.75
KS11	2011-08-17	13.678	31.437	21.834	429.995	2.2984	0.01	65.75
KS11	2011-08-18	13.641	35.397	27.594	482.851	2.5949	1.7	59.38
KS11	2011-08-19	13.603	34.713	24.426	472.201	2.5519	6.78	59.12
KS11	2011-08-20	13.564	27.729	12.222	376.116	2.0443	1.74	76.06
KS11	2011-08-21	13.526	30.582	21.168	413.652	2.261	0.01	64.5
KS11	2011-08-22	13.487	33.462	17.28	451.302	2.4811	0.27	60.06
KS11	2011-08-23	13.448	37.744	29.592	507.581	2.8067	0.01	49.5
KS11	2011-08-24	13.409	36.063	26.298	483.569	2.6895	0.01	48.06
KS11	2011-08-25	13.37	27.594	28.44	368.932	2.0639	0	44.38
KS11	2011-08-26	13.33	32.362	36.036	431.385	2.4278	0.33	42.75
KS11	2011-08-27	13.291	34.576	30.87	459.55	2.6015	0	48.5
KS11	2011-08-28	13.251	34.839	29.646	461.652	2.6292	0	47.75
KS11	2011-08-29	13.21	29.907	24.318	395.072	2.264	3.11	57.88
KS11	2011-08-30	13.17	34.182	25.164	450.177	2.5954	1.93	56.69
KS11	2011-08-31	13.13	36.133	32.148	474.426	2.7519	0	41.25
KS11	2011-09-01	13.089	40.345	27.126	528.076	3.0824	0.01	29.06
KS11	2011-09-02	13.048	39.193	23.886	511.39	3.0038	0.01	34.56
KS11	2011-09-03	13.008	29.637	26.154	385.518	2.2784	0.75	51.31
KS11	2011-09-04	12.967	18.702	20.232	242.509	1.4423	0	42
KS11	2011-09-05	12.925	15.075	25.47	194.844	1.1663	0	48.56
KS11	2011-09-06	12.884	15.795	29.718	203.503	1.2259	0	44.69
KS11	2011-09-07	12.843	14.616	18.648	187.713	1.1381	0	49.44
KS11	2011-09-08	12.801	15.75	26.712	201.616	1.2304	0	49
KS11	2011-09-09	12.76	17.82	23.868	227.383	1.3966	7.84	61.5
KS11	2011-09-10	12.718	19.647	24.714	249.87	1.5448	0.6	64.56
KS11	2011-09-11	12.676	23.76	28.908	301.182	1.8744	0	52.69
KS11	2011-09-12	12.635	29.907	30.186	377.875	2.367	0	41.88
KS11	2011-09-13	12.593	24.012	20.664	302.383	1.9068	0.02	46.44
KS11	2011-09-14	12.551	13.077	18.126	164.129	1.0419	1.15	51.06
KS11	2011-09-15	12.509	4.302	10.008	53.8137	0.3439	1.24	38.44
KS11	2011-09-16	12.467	8.694	19.098	108.388	0.6974	2.44	64.44
KS11	2011-09-17	12.425	11.376	15.732	141.347	0.9156	10.49	87.38
KS11	2011-09-18	12.382	15.453	17.154	191.339	1.248	24.7	79.38
KS11	2011-09-19	12.34	18.018	31.176	222.342	1.4601	0	54.38
KS11	2011-09-20	12.298	19.899	20.718	244.718	1.6181	0.01	47.94
KS11	2011-09-21	12.256	12.141	17.946	148.8	0.9906	0.74	50.44
KS11	2011-09-22	12.213	13.455	26.874	164.326	1.1017	0	50
KS11	2011-09-23	12.171	11.718	25.11	142.62	0.9628	0	52.19
KS11	2011-09-24	12.129	13.392	22.176	162.432	1.1041	0	48.31
KS11	2011-09-25	12.086	10.107	22.302	122.153	0.8363	0	54.12
KS11	2011-09-26	12.044	13.221	28.782	159.234	1.0977	0	48.06
KS11	2011-09-27	12.002	17.064	29.7	204.802	1.4218	0	48.81
KS11	2011-09-28	11.959	22.059	34.974	263.804	1.8446	0	43.38
KS11	2011-09-29	11.917	16.632	22.068	198.203	1.3957	0	38.25
KS11	2011-09-30	11.875	11.772	25.38	139.792	0.9913	0	47.75
KS11	2011-10-01	11.832	13.158	31.14	155.685	1.1121	0	41.38
KS11	2011-10-02	11.79	15.048	32.436	177.416	1.2763	0	41.62
KS11	2011-10-03	11.748	19.935	32.85	234.196	1.6969	0	38.62
KS11	2011-10-04	11.705	24.066	31.212	281.692	2.056	0	36.69
KS11	2011-10-05	11.663	19.404	26.928	226.309	1.6637	0	37.94
KS11	2011-10-06	11.621	20.682	25.524	240.345	1.7797	0	40.31
KS11	2011-10-07	11.579	25.596	16.848	296.376	2.2106	1.05	50.5
KS11	2011-10-08	11.537	22.365	17.154	258.025	1.9385	4.27	58.88
KS11	2011-10-09	11.495	16.641	13.194	191.288	1.4477	18.01	77.31
KS11	2011-10-10	11.453	15.012	18.144	171.932	1.3107	1.23	67.69
KS11	2011-10-11	11.411	16.011	24.39	182.702	1.4031	0.82	63.38
KS11	2011-10-12	11.37	15.201	19.314	172.835	1.3369	7.51	66.88
KS11	2011-10-13	11.328	12.474	25.596	141.305	1.1012	0	49.44
KS11	2011-10-14	11.287	8.64	19.062	97.5197	0.7655	0	48.12
KS11	2011-10-15	11.245	14.04	30.762	157.88	1.2486	0	44
KS11	2011-10-16	11.204	7.938	16.38	88.9374	0.7085	0	56.12
KS11	2011-10-17	11.163	5.499	16.65	61.3853	0.4926	1.21	58
KS11	2011-10-18	11.122	3.078	16.056	34.2335	0.2767	0.04	55.81
KS11	2011-10-19	11.081	1.845	21.204	20.4444	0.1665	0	46.75
KS11	2011-10-20	11.04	2.574	27.882	28.417	0.2332	0.01	50.81
KS11	2011-10-21	11	10.962	36.36	120.582	0.9965	0	47.62
KS11	2011-10-22	10.959	8.784	21.366	96.2639	0.8015	0	60.38
KS11	2011-10-23	10.919	14.076	31.806	153.696	1.2891	0	60.19
KS11	2011-10-24	10.879	16.632	34.974	180.94	1.5288	0	47
KS11	2011-10-25	10.839	15.408	23.58	167.007	1.4215	0	52.25
KS11	2011-10-26	10.8	4.14	16.164	44.712	0.3833	0.91	60.88
KS11	2011-10-27	10.761	3.834	21.816	41.2577	0.3563	0.03	57.62
KS11	2011-10-28	10.721	5.985	28.296	64.1652	0.5583	0	46.62
KS11	2011-10-29	10.683	9.234	32.724	98.6468	0.8644	0	43
KS11	2011-10-30	10.644	5.733	18.522	61.0221	0.5386	0	47.25
KS11	2011-10-31	10.606	10.521	32.31	111.586	0.992	0	46.81
KS11	2011-11-01	10.568	11.079	23.688	117.083	1.0484	0	59.19
KS11	2011-11-02	10.53	0.774	12.978	8.1502	0.0735	6.48	74.88
KS11	2011-11-03	10.493	1.062	21.024	11.1436	0.1012	0.02	49.44
KS11	2011-11-04	10.455	3.906	27.774	40.8372	0.3736	0	55.19
KS12	2012-06-07	14.835	27.216	24.804	403.749	1.8346	0	47.5
KS12	2012-06-08	14.848	26.928	26.424	399.827	1.8136	0	46.62
KS12	2012-06-09	14.859	28.107	28.422	417.642	1.8916	0.01	47.44
KS12	2012-06-10	14.87	31.923	21.942	474.695	2.1468	3.05	58.75
KS12	2012-06-11	14.88	28.368	22.968	422.116	1.9065	0.1	45.19
KS12	2012-06-12	14.89	26.397	26.19	393.051	1.7728	0	39.44
KS12	2012-06-13	14.898	26.001	31.014	387.363	1.7453	0	53
KS12	2012-06-14	14.905	26.478	14.58	394.655	1.7765	32.91	75
KS12	2012-06-15	14.911	26.118	14.004	389.445	1.7516	9.47	74.94
KS12	2012-06-16	14.916	28.404	17.604	423.674	1.9043	1.29	72.38
KS12	2012-06-17	14.921	30.87	21.312	460.611	2.0689	0.03	64.56
KS12	2012-06-18	14.924	33.822	22.716	504.76	2.2663	0	58.56
KS12	2012-06-19	14.927	33.354	19.188	497.875	2.2345	0	55.25
KS12	2012-06-20	14.928	28.08	24.372	419.178	1.881	23.81	67.69
KS12	2012-06-21	14.929	21.609	20.25	322.601	1.4475	10.66	66.25
KS12	2012-06-22	14.928	23.562	26.46	351.733	1.5784	0.11	57.31
KS12	2012-06-23	14.927	30.195	28.89	450.721	2.0228	4.34	58.38
KS12	2012-06-24	14.924	36.583	30.348	545.965	2.4513	0.09	48.19
KS12	2012-06-25	14.921	35.028	27.36	522.653	2.3476	0.31	55.38
KS12	2012-06-26	14.916	35.314	33.264	526.744	2.3675	0	49.31
KS12	2012-06-27	14.911	38.869	30.204	579.576	2.6067	0	39.75
KS12	2012-06-28	14.905	38.266	30.942	570.355	2.5673	0	36.38
KS12	2012-06-29	14.898	38.644	25.29	575.718	2.5939	0.01	37.5
KS12	2012-06-30	14.89	38.167	27.738	568.307	2.5633	0.12	38.62
KS12	2012-07-01	14.881	35.442	24.3	527.412	2.3817	2.26	47.25
KS12	2012-07-02	14.871	37.8	23.58	562.124	2.5419	0	46.06
KS12	2012-07-03	14.86	38.401	25.236	570.639	2.5842	0	42.56
KS12	2012-07-04	14.848	38.356	26.1	569.51	2.5832	0	37.56
KS12	2012-07-05	14.835	39.031	25.686	579.025	2.631	0	37.62
KS12	2012-07-06	14.822	39.697	25.704	588.389	2.6782	0	35.75
KS12	2012-07-07	14.807	39.157	27.018	579.798	2.6445	0.9	36.06
KS12	2012-07-08	14.792	33.804	17.676	500.029	2.2853	6.18	63.5
KS12	2012-07-09	14.776	32.265	20.358	476.748	2.1836	1.86	56.75
KS12	2012-07-10	14.759	31.779	23.922	469.026	2.1532	0	42.5
KS12	2012-07-11	14.741	30.015	29.754	442.451	2.0362	0	40
KS12	2012-07-12	14.722	37.008	25.128	544.832	2.5138	0.35	39.25
KS12	2012-07-13	14.703	38.149	25.056	560.905	2.5946	2.07	39.62
KS12	2012-07-14	14.682	36.16	29.808	530.901	2.4629	0.06	41.69
KS12	2012-07-15	14.662	37.582	26.676	551.027	2.5632	0	37.25
KS12	2012-07-16	14.64	36.414	21.096	533.101	2.4873	0	46.25
KS12	2012-07-17	14.617	38.806	25.83	567.227	2.6549	0.19	37.75
KS12	2012-07-18	14.594	40.12	25.74	585.511	2.7491	4.89	39.5
KS12	2012-07-19	14.57	39.067	28.242	569.206	2.6813	0.34	37.81
KS12	2012-07-20	14.546	35.692	31.716	519.176	2.4537	0.06	35.88
KS12	2012-07-21	14.52	35.422	34.164	514.327	2.4395	0	34.44
KS12	2012-07-22	14.494	38.032	29.952	551.236	2.624	0	32.25
KS12	2012-07-23	14.468	38.005	29.124	549.856	2.6268	0	33.56
KS12	2012-07-24	14.441	40.174	24.57	580.153	2.7819	0	36.81
KS12	2012-07-25	14.413	40.138	26.424	578.509	2.7848	6.85	39.38
KS12	2012-07-26	14.384	37.944	22.644	545.787	2.6379	0.6	48.31
KS12	2012-07-27	14.355	36.936	25.884	530.216	2.573	0	36.81
KS12	2012-07-28	14.326	35.584	35.55	509.776	2.4839	0.74	38.5
KS12	2012-07-29	14.296	39.427	30.51	563.648	2.7579	0.54	35
KS12	2012-07-30	14.265	38.428	23.166	548.175	2.6939	0.59	39.62
KS12	2012-07-31	14.234	38.446	25.74	547.24	2.701	0.35	39.31
KS12	2012-08-01	14.203	38.349	19.89	544.671	2.7001	3.87	43.81
KS12	2012-08-02	14.17	34.065	23.598	482.701	2.404	6.41	51.69
KS12	2012-08-03	14.138	38.329	23.436	541.895	2.7111	2.02	43.56
KS12	2012-08-04	14.105	30.879	17.802	435.548	2.1892	0.12	47.25
KS12	2012-08-05	14.071	28.8	29.556	405.245	2.0468	0	38.69
KS12	2012-08-06	14.037	33.406	34.218	468.92	2.3799	0	32
KS12	2012-08-07	14.003	36.925	28.944	517.061	2.6369	0.62	35.5
KS12	2012-08-08	13.968	37.897	28.098	529.345	2.7131	0.49	43.62
KS12	2012-08-09	13.933	29.808	20.52	415.315	2.1394	0	48.75
KS12	2012-08-10	13.898	26.19	23.292	363.989	1.8844	0	39.81
KS12	2012-08-11	13.862	26.298	32.184	364.543	1.8971	0.29	37.12
KS12	2012-08-12	13.826	31.041	22.95	429.173	2.2451	0.11	38.62
KS12	2012-08-13	13.79	23.859	24.39	329.016	1.7302	0.14	48.62
KS12	2012-08-14	13.753	21.438	16.884	294.837	1.5588	10.26	61.75
KS12	2012-08-15	13.716	27.261	36.234	373.912	1.9875	0.02	58.5
KS12	2012-08-16	13.678	22.491	19.782	307.632	1.6443	0.28	44.5
KS12	2012-08-17	13.641	20.727	28.674	282.737	1.5195	0.01	34.5
KS12	2012-08-18	13.603	21.357	26.658	290.519	1.57	0.06	35.25
KS12	2012-08-19	13.564	21.069	24.534	285.78	1.5533	0	40.5
KS12	2012-08-20	13.526	24.66	30.708	333.551	1.8232	0.02	32.69
KS12	2012-08-21	13.487	30.159	30.33	406.754	2.2362	0.01	32.12
KS12	2012-08-22	13.448	30.915	26.802	415.745	2.2989	0	37.69
KS12	2012-08-23	13.409	31.671	21.906	424.676	2.3619	34.36	53.12
KS12	2012-08-24	13.37	21.519	8.262	287.709	1.6095	11.73	82.31
KS12	2012-08-25	13.33	25.641	15.102	341.795	1.9236	30.05	85.06
KS12	2012-08-26	13.291	26.136	17.028	347.374	1.9664	2.75	80.62
KS12	2012-08-27	13.251	27.153	23.094	359.804	2.0491	0	69.94
KS12	2012-08-28	13.21	28.665	27.342	378.665	2.1699	0	51.5
KS12	2012-08-29	13.17	30.528	28.692	402.054	2.318	0	48.75
KS12	2012-08-30	13.13	31.869	30.69	418.44	2.4272	0	42.88
KS12	2012-08-31	13.089	29.601	23.526	387.447	2.2615	0.37	58.81
KS12	2012-09-01	13.048	32.067	25.002	418.41	2.4576	0.02	60.5
KS12	2012-09-02	13.008	33.775	32.58	439.345	2.5965	0	54.5
KS12	2012-09-03	12.967	36.016	33.984	467.019	2.7775	1.32	54.25
KS12	2012-09-04	12.925	34.641	25.434	447.735	2.6802	2.53	59.5
KS12	2012-09-05	12.884	33.291	23.454	428.921	2.5839	0.13	47.44
KS12	2012-09-06	12.843	29.259	34.542	375.773	2.2782	0.01	41.06
KS12	2012-09-07	12.801	19.485	18.63	249.428	1.5221	6.79	56.25
KS12	2012-09-08	12.76	17.811	30.006	227.268	1.3958	0	43.44
KS12	2012-09-09	12.718	17.379	25.578	221.026	1.3665	0	42.5
KS12	2012-09-10	12.676	22.068	34.92	279.734	1.7409	0	45.19
KS12	2012-09-11	12.635	27.837	31.014	351.721	2.2032	0	36
KS12	2012-09-12	12.593	24.93	30.528	313.943	1.9797	12.17	49.88
KS12	2012-09-13	12.551	7.182	8.424	90.1413	0.5722	10.59	77.56
KS12	2012-09-14	12.509	11.853	23.022	148.269	0.9476	0.05	57.5
KS12	2012-09-15	12.467	14.076	21.456	175.486	1.1291	0.27	73.75
KS12	2012-09-16	12.425	18.9	22.032	234.833	1.5211	0.09	74.06
KS12	2012-09-17	12.382	16.632	26.964	205.937	1.3432	0.18	72
KS12	2012-09-18	12.34	12.87	28.728	158.816	1.0429	0	48.25
KS12	2012-09-19	12.298	23.085	35.514	283.899	1.8771	0	43.56
KS12	2012-09-20	12.256	16.362	29.268	200.533	1.335	0	39.06
KS12	2012-09-21	12.213	19.665	22.158	240.169	1.6102	0	41.38
KS12	2012-09-22	12.171	10.593	21.186	128.927	0.8703	0	38.31
KS12	2012-09-23	12.129	12.06	29.988	146.276	0.9943	0	41.38
KS12	2012-09-24	12.086	18.261	32.562	220.702	1.5109	0	52
KS12	2012-09-25	12.044	16.299	17.586	196.305	1.3533	9.6	72.94
KS12	2012-09-26	12.002	14.508	12.744	174.125	1.2088	5.55	81.81
KS12	2012-09-27	11.959	14.94	23.148	178.667	1.2493	0.05	60.62
KS12	2012-09-28	11.917	15.903	21.834	189.516	1.3345	0.03	65.44
KS12	2012-09-29	11.875	13.509	24.354	160.419	1.1376	0.28	52.38
KS12	2012-09-30	11.832	16.065	20.502	190.081	1.3578	0	44.12
KS12	2012-10-01	11.79	15.039	19.638	177.31	1.2756	0.39	50.94
KS12	2012-10-02	11.748	12.294	27.846	144.43	1.0465	0	39.69
KS12	2012-10-03	11.705	15.219	32.022	178.138	1.3002	0.14	41.69
KS12	2012-10-04	11.663	5.832	13.23	68.0186	0.5	0.32	51.62
KS12	2012-10-05	11.621	2.241	15.066	26.0427	0.1928	0.02	56.19
KS12	2012-10-06	11.579	0.279	14.076	3.2305	0.0241	0.05	49.25
KS12	2012-10-07	11.537	3.465	27.684	39.9757	0.3003	0.01	53.88
KS12	2012-10-08	11.495	9.747	33.552	112.042	0.8479	0	50.88
KS12	2012-10-09	11.453	5.904	20.214	67.6185	0.5155	0	54.81
KS12	2012-10-10	11.411	7.821	29.664	89.2454	0.6854	0	43.69
KS12	2012-10-11	11.37	12.87	30.15	146.332	1.1319	0.01	54.94
KS12	2012-10-12	11.328	5.607	14.472	63.5161	0.495	3.84	64.38
KS12	2012-10-13	11.287	18.09	19.26	204.182	1.6027	22.84	90.31
KS12	2012-10-14	11.245	11.79	20.448	132.578	1.0485	0.91	61.19
KS12	2012-10-15	11.204	14.571	28.53	163.254	1.3005	0	54.31
KS12	2012-10-16	11.163	17.055	24.678	190.385	1.5278	0	56.31
KS12	2012-10-17	11.122	9.396	19.602	104.502	0.8448	0.27	57.69
KS12	2012-10-18	11.081	5.868	15.93	65.0233	0.5296	0	36.75
KS12	2012-10-19	11.04	6.372	16.938	70.3469	0.5772	0	47.94
KS12	2012-10-20	11	12.771	33.606	140.481	1.161	0	51.56
KS12	2012-10-21	10.959	18.576	25.956	203.574	1.695	0	76
KS12	2012-10-22	10.919	16.623	14.31	181.506	1.5224	0	77
KS12	2012-10-23	10.879	22.185	23.85	241.351	2.0392	0.01	69.31
KS12	2012-10-24	10.839	18.612	16.596	201.736	1.7171	1.09	77.56
KS12	2012-10-25	10.8	4.284	23.31	46.2672	0.3967	1.93	63.62
KS12	2012-10-26	10.761	0	14.544	0	0	0	60.44
KS12	2012-10-27	10.721	0	20.376	0	0	0	62.31
KS12	2012-10-28	10.683	3.24	28.224	34.6129	0.3033	0	58.25
KS12	2012-10-29	10.644	7.434	27.864	79.1275	0.6984	0	51.94
KS12	2012-10-30	10.606	7.236	22.716	76.745	0.6823	0	55.5
KS12	2012-10-31	10.568	8.46	28.008	89.4053	0.8005	0	49.5
KS12	2012-11-01	10.53	11.097	27.81	116.851	1.0538	0	59.12
KS12	2012-11-02	10.493	10.557	26.478	110.775	1.0061	0	61.62
KS12	2012-11-03	10.455	4.743	22.662	49.5881	0.4537	0	58.44
IA13	2013-06-03	15.055	10.071	25.596	151.619	0.6689	0	72.62
IA13	2013-06-04	15.074	9.963	13.842	150.182	0.6609	11.4	89.75
IA13	2013-06-05	15.093	14.319	16.506	216.117	0.9487	1.43	82.56
IA13	2013-06-06	15.11	9.837	19.386	148.637	0.651	0.01	79.19
IA13	2013-06-07	15.126	9.225	19.206	139.537	0.6099	0	77.88
IA13	2013-06-08	15.142	11.061	21.51	167.486	0.7305	6.06	81.81
IA13	2013-06-09	15.156	15.03	13.932	227.795	0.9917	5.5	85.62
IA13	2013-06-10	15.169	17.064	21.852	258.844	1.1249	0.09	81.31
IA13	2013-06-11	15.182	21.771	20.286	330.527	1.434	3.46	85.94
IA13	2013-06-12	15.193	24.282	24.084	368.916	1.5982	0.75	83.25
IA13	2013-06-13	15.203	18.918	20.736	287.61	1.2444	0	71.94
IA13	2013-06-14	15.212	19.314	17.424	293.805	1.2697	7.15	84.75
IA13	2013-06-15	15.22	22.752	10.332	346.285	1.4949	17.02	91.06
IA13	2013-06-16	15.227	21.969	21.654	334.522	1.4428	0.14	68.12
IA13	2013-06-17	15.233	21.078	25.164	321.081	1.3837	0	71.69
IA13	2013-06-18	15.238	18.675	19.962	284.57	1.2256	0.03	76.38
IA13	2013-06-19	15.242	20.079	21.474	306.044	1.3173	0.01	82.19
IA13	2013-06-20	15.245	24.228	18.576	369.356	1.5892	0.01	80.38
IA13	2013-06-21	15.246	28.008	11.124	427.01	1.8371	0.56	86.69
IA13	2013-06-22	15.247	26.883	13.518	409.885	1.7632	1.28	86.06
IA13	2013-06-23	15.246	24.309	8.118	370.615	1.5945	10.29	89.44
IA13	2013-06-24	15.245	24.282	9.576	370.179	1.5928	22.5	92.31
IA13	2013-06-25	15.242	28.116	15.372	428.544	1.8446	2.3	86.38
IA13	2013-06-26	15.238	28.269	17.262	430.763	1.8552	0.86	82.25
IA13	2013-06-27	15.233	23.418	13.608	356.726	1.5373	0.14	77.62
IA13	2013-06-28	15.227	21.888	14.796	333.289	1.4374	0	74.31
IA13	2013-06-29	15.22	17.298	13.104	263.276	1.1365	1	81.12
IA13	2013-06-30	15.212	13.995	17.622	212.892	0.92	0	76.75
IA13	2013-07-01	15.203	17.586	23.184	267.36	1.1567	0.01	74.81
IA13	2013-07-02	15.193	18.666	21.204	283.592	1.2286	0.46	69.94
IA13	2013-07-03	15.182	17.001	18.486	258.109	1.1198	0.23	79.56
IA13	2013-07-04	15.169	19.098	23.868	289.698	1.259	0	75.69
IA13	2013-07-05	15.156	21.492	23.292	325.733	1.4181	0	76.94
IA13	2013-07-06	15.142	25.092	19.26	379.943	1.6571	0	78.94
IA13	2013-07-07	15.127	26.82	17.892	405.706	1.773	0.04	78
IA13	2013-07-08	15.11	26.748	17.064	404.162	1.7702	2.15	84.19
IA13	2013-07-09	15.093	30.195	16.29	455.733	2.0006	1.55	83.12
IA13	2013-07-10	15.075	21.699	15.714	327.112	1.4394	0.01	70.88
IA13	2013-07-11	15.056	19.944	21.852	300.277	1.3247	0	70.44
IA13	2013-07-12	15.036	21.456	21.96	322.612	1.427	0.05	72.94
IA13	2013-07-13	15.015	21.519	18.486	323.108	1.4332	0.18	75.56
IA13	2013-07-14	14.993	23.13	19.872	346.788	1.5427	0	75.88
IA13	2013-07-15	14.971	25.506	19.332	381.85	1.7037	0.1	79.75
IA13	2013-07-16	14.947	29.466	17.964	440.428	1.9714	0.01	75.81
IA13	2013-07-17	14.923	31.158	19.62	464.971	2.0879	0.03	69.44
IA13	2013-07-18	14.897	31.554	18.18	470.06	2.1181	0.09	66.88
IA13	2013-07-19	14.871	30.438	21.852	452.644	2.0468	0.66	63.88
IA13	2013-07-20	14.845	25.695	24.246	381.442	1.7309	0	62.81
IA13	2013-07-21	14.817	24.075	15.498	356.719	1.6248	2.47	75.31
IA13	2013-07-22	14.789	27.261	21.15	403.163	1.8433	13.83	79.12
IA13	2013-07-23	14.76	17.964	16.56	265.149	1.2171	0.06	73.25
IA13	2013-07-24	14.73	16.884	22.86	248.701	1.1462	0.02	70.19
IA13	2013-07-25	14.7	21.6	23.58	317.52	1.4694	5.75	75.69
IA13	2013-07-26	14.669	16.956	18.072	248.728	1.1559	0.53	70.19
IA13	2013-07-27	14.637	10.674	17.892	156.235	0.7292	0	61.88
IA13	2013-07-28	14.604	12.114	25.398	176.913	0.8295	0	59.75
IA13	2013-07-29	14.571	13.725	23.886	199.987	0.9419	0.16	69.56
IA13	2013-07-30	14.538	20.655	20.826	300.282	1.4208	2.21	82.75
IA13	2013-07-31	14.504	22.833	20.97	331.17	1.5743	0	69
IA13	2013-08-01	14.469	22.986	25.236	332.584	1.5886	0.15	59.56
IA13	2013-08-02	14.434	21.798	16.236	314.632	1.5102	1	69.81
IA13	2013-08-03	14.398	18.432	22.32	265.384	1.2802	0	59.56
IA13	2013-08-04	14.361	20.097	24.786	288.613	1.3994	0	60.12
IA13	2013-08-05	14.325	23.391	21.546	335.076	1.6329	0.33	76.19
IA13	2013-08-06	14.287	26.595	21.798	379.963	1.8615	2.31	74.94
IA13	2013-08-07	14.25	24.129	17.082	343.838	1.6933	0.68	68.44
IA13	2013-08-08	14.211	19.026	19.584	270.378	1.3388	0.01	63.06
IA13	2013-08-09	14.173	22.86	18.684	323.995	1.6129	0.01	62.94
IA13	2013-08-10	14.134	22.14	26.244	312.927	1.5664	0.36	51.5
IA13	2013-08-11	14.094	24.786	24.804	349.334	1.7586	2.91	56.94
IA13	2013-08-12	14.054	21.78	21.132	306.096	1.5497	7.4	68.06
IA13	2013-08-13	14.014	17.577	22.446	246.324	1.2542	0	60.19
IA13	2013-08-14	13.974	15.813	23.346	220.971	1.1316	0	55.38
IA13	2013-08-15	13.933	15.705	16.326	218.818	1.1272	1.14	67.38
IA13	2013-08-16	13.891	18.864	21.852	262.04	1.358	0.01	58.31
IA13	2013-08-17	13.85	19.368	25.596	268.247	1.3984	0.01	58.06
IA13	2013-08-18	13.808	19.881	28.386	274.517	1.4398	0	54.06
IA13	2013-08-19	13.766	22.95	24.66	315.93	1.6672	0	65
IA13	2013-08-20	13.723	31.32	21.888	429.804	2.2823	0.01	60
IA13	2013-08-21	13.681	32.301	20.862	441.91	2.361	0.74	60.56
IA13	2013-08-22	13.638	28.908	17.244	394.247	2.1197	0.3	62.44
IA13	2013-08-23	13.594	27.9	24.48	379.273	2.0524	0	64.19
IA13	2013-08-24	13.551	30.906	23.004	418.807	2.2807	0.26	60.81
IA13	2013-08-25	13.507	35.064	23.94	473.609	2.596	0	55.88
IA13	2013-08-26	13.463	36.333	25.83	489.151	2.6987	0	54.38
IA13	2013-08-27	13.419	37.141	27.432	498.395	2.7678	0	48.81
IA13	2013-08-28	13.375	37.123	27.144	496.52	2.7756	0	48.81
IA13	2013-08-29	13.331	35.991	23.634	479.796	2.6998	0	52.56
IA13	2013-08-30	13.286	37.141	29.484	493.455	2.7955	0.06	55.75
IA13	2013-08-31	13.241	31.509	23.958	417.211	2.3797	2.58	63.5
IA13	2013-09-01	13.196	25.389	20.79	335.033	1.924	1.82	60.12
IA13	2013-09-02	13.151	18.864	24.588	248.081	1.4344	0	53.38
IA13	2013-09-03	13.106	18.999	31.59	249.001	1.4496	0.02	55.81
IA13	2013-09-04	13.06	24.066	26.208	314.302	1.8427	0.01	49.19
IA13	2013-09-05	13.015	28.818	29.412	375.066	2.2142	0.1	55.56
IA13	2013-09-06	12.969	29.844	28.116	387.047	2.3012	0	46.25
IA13	2013-09-07	12.923	30.213	18.558	390.443	2.3379	0	63
IA13	2013-09-08	12.877	30.879	20.97	397.629	2.398	0	68.75
IA13	2013-09-09	12.831	34.594	31.896	443.876	2.6961	0	51
IA13	2013-09-10	12.785	33.003	28.422	421.943	2.5814	2.51	49.56
IA13	2013-09-11	12.739	27.531	19.278	350.717	2.1612	0.46	59.69
IA13	2013-09-12	12.693	19.782	21.024	251.093	1.5585	0.01	44.88
IA13	2013-09-13	12.647	12.888	24.588	162.994	1.0191	0	51.56
IA13	2013-09-14	12.6	12.942	27.234	163.069	1.0271	0.78	47.38
IA13	2013-09-15	12.554	14.715	18.234	184.732	1.1721	1.47	72.44
IA13	2013-09-16	12.507	11.502	22.32	143.856	0.9196	0.1	63.06
IA13	2013-09-17	12.461	12.924	22.572	161.046	1.0372	14.4	78.19
IA13	2013-09-18	12.414	26.172	28.224	324.899	2.1083	2.47	72
IA13	2013-09-19	12.367	25.641	22.194	317.102	2.0733	17.06	78.5
IA13	2013-09-20	12.321	11.295	20.466	139.166	0.9167	0.13	55.94
IA13	2013-09-21	12.274	11.583	28.224	142.17	0.9437	0	52.69
IA13	2013-09-22	12.227	14.796	30.6	180.911	1.2101	0	58.25
IA13	2013-09-23	12.18	14.265	29.232	173.748	1.1712	0	57.5
IA13	2013-09-24	12.133	14.238	22.212	172.75	1.1735	0.47	63.88
IA13	2013-09-25	12.086	15.417	29.394	186.33	1.2756	0	64.19
IA13	2013-09-26	12.04	20.871	30.51	251.287	1.7335	0	61.94
IA13	2013-09-27	11.993	25.722	24.588	308.484	2.1448	0.06	61.69
IA13	2013-09-28	11.946	9.261	17.838	110.632	0.7752	3.16	68.31
IA13	2013-09-29	11.899	13.401	30.654	159.458	1.1262	0	46.81
IA13	2013-09-30	11.852	14.571	28.71	172.696	1.2294	0	55.75
IA13	2013-10-01	11.806	19.215	28.458	226.852	1.6276	0	57.06
IA13	2013-10-02	11.759	20.052	27.288	235.792	1.7052	0.54	60.88
IA13	2013-10-03	11.712	18.774	15.084	219.881	1.603	15.48	88.19
IA13	2013-10-04	11.665	21.168	12.744	246.925	1.8147	11.9	88.44
IA13	2013-10-05	11.619	6.498	18.054	75.5003	0.5593	0.59	55.5
IA13	2013-10-06	11.572	0.36	10.656	4.1659	0.0311	2.72	78.19
IA13	2013-10-07	11.525	11.934	33.57	137.539	1.0355	0	60.69
IA13	2013-10-08	11.479	13.554	30.15	155.586	1.1808	0	53.38
IA13	2013-10-09	11.433	13.284	26.874	151.876	1.1619	0	60.19
IA13	2013-10-10	11.386	14.103	31.014	160.577	1.2386	0	59.69
IA13	2013-10-11	11.34	13.905	21.258	157.683	1.2262	0.38	77.06
IA13	2013-10-12	11.294	8.46	21.654	95.5472	0.7491	0	49.12
IA13	2013-10-13	11.248	7.974	28.44	89.6916	0.7089	0	47.69
IA13	2013-10-14	11.202	8.424	26.748	94.3656	0.752	8.04	58
IA13	2013-10-15	11.156	2.943	11.664	32.8321	0.2638	2.92	75.31
IA13	2013-10-16	11.11	2.88	14.292	31.9968	0.2592	0.11	67.31
IA13	2013-10-17	11.065	6.426	27.432	71.1037	0.5808	0	58
IA13	2013-10-18	11.019	0.963	17.334	10.6113	0.0874	0.03	63.38
IA13	2013-10-19	10.974	3.933	24.66	43.1607	0.3584	0.08	62.88
IA13	2013-10-20	10.929	5.409	24.984	59.115	0.4949	0.01	65.06
IA13	2013-10-21	10.884	0	21.6	0	0	0.01	59.38
IA13	2013-10-22	10.839	0	14.94	0	0	3.18	68.75
IA13	2013-10-23	10.795	0	14.76	0	0	0.75	76.12
IA13	2013-10-24	10.75	0	16.056	0	0	0.01	61.19
IA13	2013-10-25	10.706	3.006	29.34	32.1822	0.2808	0.27	58.31
IA13	2013-10-26	10.662	0.099	15.138	1.0555	0.0093	0	60.56
IA13	2013-10-27	10.619	6.309	35.154	66.9953	0.5941	0	58.38
IA13	2013-10-28	10.575	1.71	19.026	18.0832	0.1617	0.01	75.81
IA13	2013-10-29	10.532	5.382	24.714	56.6832	0.511	0.11	78.19
IA13	2013-10-30	10.489	6.93	17.982	72.6888	0.6607	13.55	93.38
IA14	2014-06-10	15.169	15.597	17.19	236.591	1.0282	0.1	75.75
IA14	2014-06-11	15.182	17.478	26.928	265.351	1.1512	0	67.31
IA14	2014-06-12	15.193	14.058	21.06	213.583	0.9253	0	59.5
IA14	2014-06-13	15.203	13.41	29.25	203.872	0.8821	0	57.56
IA14	2014-06-14	15.212	17.118	27.252	260.399	1.1253	1.21	68.94
IA14	2014-06-15	15.22	22.023	16.578	335.19	1.447	0.54	66.5
IA14	2014-06-16	15.227	19.854	23.94	302.317	1.3039	37.99	82.25
IA14	2014-06-17	15.233	26.892	15.588	409.646	1.7654	5.15	86.12
IA14	2014-06-18	15.238	27.657	9.846	421.437	1.815	1.76	87.88
IA14	2014-06-19	15.242	24.642	12.744	375.593	1.6167	22.76	91.56
IA14	2014-06-20	15.245	24.219	24.498	369.219	1.5887	0.87	71.44
IA14	2014-06-21	15.246	25.713	12.87	392.02	1.6865	1.57	83.81
IA14	2014-06-22	15.247	23.04	14.004	351.291	1.5111	11.89	87.81
IA14	2014-06-23	15.246	20.799	15.21	317.102	1.3642	0.32	82.38
IA14	2014-06-24	15.245	21.015	21.33	320.374	1.3785	0	73.69
IA14	2014-06-25	15.242	22.014	23.184	335.537	1.4443	2.77	70.62
IA14	2014-06-26	15.238	22.509	14.418	342.992	1.4772	32.61	86
IA14	2014-06-27	15.233	24.021	9.81	365.912	1.5769	15.17	91.56
IA14	2014-06-28	15.227	25.299	12.366	385.228	1.6615	16.77	91.12
IA14	2014-06-29	15.22	24.867	16.506	378.476	1.6338	10.97	87.56
IA14	2014-06-30	15.212	22.257	22.266	338.574	1.4631	40.53	90.31
IA14	2014-07-01	15.203	16.038	19.836	243.826	1.0549	0.27	77.69
IA14	2014-07-02	15.193	9.891	16.254	150.274	0.651	0.09	79
IA14	2014-07-03	15.182	12.375	24.858	187.877	0.8151	0	68.31
IA14	2014-07-04	15.169	15.732	22.104	238.639	1.0371	0.13	72.38
IA14	2014-07-05	15.156	19.845	18.45	300.771	1.3094	21.32	90.38
IA14	2014-07-06	15.142	25.605	16.326	387.711	1.691	1.97	88.94
IA14	2014-07-07	15.127	24.066	22.5	364.046	1.5909	0.62	77.81
IA14	2014-07-08	15.11	19.161	14.742	289.523	1.2681	0.03	78.25
IA14	2014-07-09	15.093	17.109	20.79	258.226	1.1336	0.13	73.38
IA14	2014-07-10	15.075	19.566	21.168	294.957	1.2979	0.07	77.19
IA14	2014-07-11	15.056	20.412	17.136	307.323	1.3557	6.09	87.88
IA14	2014-07-12	15.036	26.649	14.886	400.694	1.7723	8.86	90.31
IA14	2014-07-13	15.015	22.581	18.666	339.054	1.5039	0.28	81.38
IA14	2014-07-14	14.993	12.6	17.028	188.912	0.8404	0.64	71.25
IA14	2014-07-15	14.971	9.936	18.288	148.752	0.6637	0.04	75.56
IA14	2014-07-16	14.947	13.644	19.908	203.937	0.9128	0.01	66.44
IA14	2014-07-17	14.923	16.353	17.622	244.036	1.0958	0	66.75
IA14	2014-07-18	14.897	16.038	20.952	238.918	1.0766	0.01	73.75
IA14	2014-07-19	14.871	19.017	18.45	282.802	1.2788	0	76.19
IA14	2014-07-20	14.845	21.492	20.232	319.049	1.4478	0	77.31
IA14	2014-07-21	14.817	26.469	21.69	392.191	1.7864	0.15	81.19
IA14	2014-07-22	14.789	27.765	20.898	410.617	1.8774	0.11	79.44
IA14	2014-07-23	14.76	19.827	18.774	292.647	1.3433	0	71.38
IA14	2014-07-24	14.73	20.115	17.802	296.294	1.3656	0	71.31
IA14	2014-07-25	14.7	22.716	24.804	333.925	1.5453	12.58	82.69
IA14	2014-07-26	14.669	27.09	15.156	397.383	1.8468	0.19	87.5
IA14	2014-07-27	14.637	19.674	13.464	287.968	1.3441	0	69.88
IA14	2014-07-28	14.604	14.805	14.922	216.212	1.0138	0.17	74.56
IA14	2014-07-29	14.571	15.93	20.16	232.116	1.0933	0	69.19
IA14	2014-07-30	14.538	17.865	22.842	259.721	1.2288	0	63.12
IA14	2014-07-31	14.504	19.368	22.716	280.913	1.3354	0.01	60.62
IA14	2014-08-01	14.469	21.555	19.926	311.879	1.4897	0.03	66.75
IA14	2014-08-02	14.434	22.644	20.7	326.844	1.5688	0.12	65.31
IA14	2014-08-03	14.398	24.237	21.546	348.964	1.6834	0.17	66.81
IA14	2014-08-04	14.361	24.75	17.28	355.435	1.7234	1.14	72.94
IA14	2014-08-05	14.325	21.699	15.894	310.838	1.5148	1.72	79.38
IA14	2014-08-06	14.287	17.559	6.318	250.865	1.229	29.86	93.5
IA14	2014-08-07	14.25	18.072	10.08	257.526	1.2682	7.53	89.31
IA14	2014-08-08	14.211	18.936	12.816	269.099	1.3325	0.17	83.31
IA14	2014-08-09	14.173	21.24	16.2	301.034	1.4986	0.02	77.19
IA14	2014-08-10	14.134	19.854	14.688	280.616	1.4047	0.2	81.31
IA14	2014-08-11	14.094	18.873	15.39	265.996	1.3391	0.1	71.44
IA14	2014-08-12	14.054	15.633	21.546	219.706	1.1124	0	66.88
IA14	2014-08-13	14.014	17.118	25.92	239.892	1.2215	0	63.75
IA14	2014-08-14	13.974	20.079	21.69	280.584	1.4369	0.31	70
IA14	2014-08-15	13.933	20.097	10.998	280.012	1.4424	4.76	82.12
IA14	2014-08-16	13.891	22.77	16.308	316.298	1.6392	4.97	85.88
IA14	2014-08-17	13.85	23.931	20.43	331.444	1.7279	0.02	78.31
IA14	2014-08-18	13.808	26.451	19.638	365.235	1.9156	0.23	75.88
IA14	2014-08-19	13.766	24.192	21.132	333.027	1.7574	3.82	71.56
IA14	2014-08-20	13.723	24.147	15.642	331.369	1.7596	8.87	89.88
IA14	2014-08-21	13.681	28.719	16.11	392.905	2.0992	4.76	83.69
IA14	2014-08-22	13.638	29.007	12.366	395.598	2.1269	17.93	88.5
IA14	2014-08-23	13.594	28.89	11.952	392.731	2.1252	6.95	89.44
IA14	2014-08-24	13.551	28.629	18.918	387.952	2.1127	2.05	82.88
IA14	2014-08-25	13.507	25.812	16.416	348.643	1.911	9.86	76.75
IA14	2014-08-26	13.463	18.504	12.168	249.119	1.3744	1.08	77.44
IA14	2014-08-27	13.419	18.522	13.86	248.547	1.3803	2.71	79.62
IA14	2014-08-28	13.375	20.115	13.662	269.038	1.5039	34.71	93.5
IA14	2014-08-29	13.331	23.481	13.734	313.025	1.7614	7.88	89.81
IA14	2014-08-30	13.286	21.798	14.58	289.608	1.6407	0.26	84.12
IA14	2014-08-31	13.241	23.391	21.546	309.72	1.7666	28.05	87.31
IA14	2014-09-01	13.196	20.016	14.436	264.131	1.5168	9.12	82.62
IA14	2014-09-02	13.151	17.055	17.37	224.29	1.2969	0.76	77.06
IA14	2014-09-03	13.106	20.655	23.274	270.704	1.576	0.94	86.75
IA14	2014-09-04	13.06	27.261	19.134	356.029	2.0874	5.81	87.12
IA14	2014-09-05	13.015	9.513	17.19	123.812	0.7309	2.68	80.94
IA14	2014-09-06	12.969	11.61	27.144	150.57	0.8952	0	69.75
IA14	2014-09-07	12.923	11.574	22.932	149.571	0.8956	0.06	73
IA14	2014-09-08	12.877	13.554	23.796	174.535	1.0526	2.02	77.94
IA14	2014-09-09	12.831	21.474	12.852	275.533	1.6736	34.32	93
IA14	2014-09-10	12.785	11.484	21.384	146.823	0.8982	4.28	81.88
IA14	2014-09-11	12.739	5.382	13.194	68.5613	0.4225	0.21	74.81
IA14	2014-09-12	12.693	1.899	11.7	24.104	0.1496	6.83	80.69
IA14	2014-09-13	12.647	5.337	24.66	67.497	0.422	0	74.12
IA14	2014-09-14	12.6	9.072	27.558	114.307	0.72	0	77.44
IA14	2014-09-15	12.554	7.011	15.426	88.0161	0.5585	0.95	79.56
IA14	2014-09-16	12.507	8.28	21.852	103.558	0.662	0	74.88
IA14	2014-09-17	12.461	11.961	26.172	149.046	0.9599	0.01	79.31
IA14	2014-09-18	12.414	10.989	19.962	136.417	0.8852	0	80.94
IA14	2014-09-19	12.367	14.598	26.244	180.534	1.1804	0.16	86.44
IA14	2014-09-20	12.321	18.882	24.156	232.645	1.5325	9.32	80.19
IA14	2014-09-21	12.274	9.504	18.72	116.652	0.7743	0.06	73.44
IA14	2014-09-22	12.227	10.044	21.456	122.808	0.8215	0	76.38
IA14	2014-09-23	12.18	11.052	19.08	134.613	0.9074	3.87	76.94
IA14	2014-09-24	12.133	12.249	15.714	148.617	1.0096	8.35	83.31
IA14	2014-09-25	12.086	15.768	21.852	190.572	1.3047	0.23	80.5
IA14	2014-09-26	12.04	17.28	20.52	208.051	1.4352	1.42	82.62
IA14	2014-09-27	11.993	18.261	20.178	219.004	1.5226	0.47	81.69
IA14	2014-09-28	11.946	17.253	22.518	206.104	1.4442	0	75.12
IA14	2014-09-29	11.899	17.496	21.888	208.185	1.4704	0.07	79.88
IA14	2014-09-30	11.852	12.357	21.474	146.455	1.0426	0.6	82.31
IA14	2014-10-01	11.806	15.579	18.522	183.926	1.3196	27.86	87.69
IA14	2014-10-02	11.759	10.521	18.882	123.716	0.8947	4.56	92.75
IA14	2014-10-03	11.712	1.242	15.624	14.5463	0.106	0	59.94
IA14	2014-10-04	11.665	0.999	20.574	11.6533	0.0856	0	62.62
IA14	2014-10-05	11.619	5.598	23.886	65.0432	0.4818	0.02	71.81
IA14	2014-10-06	11.572	6.21	23.238	71.8621	0.5366	0.04	76
IA14	2014-10-07	11.525	7.497	19.476	86.4029	0.6505	0.01	73.81
IA14	2014-10-08	11.479	8.757	27.972	100.522	0.7629	1.04	68.38
IA14	2014-10-09	11.433	6.057	17.37	69.2497	0.5298	6.47	71.12
IA14	2014-10-10	11.386	1.143	15.588	13.0142	0.1004	0	72.75
IA14	2014-10-11	11.34	4.608	26.766	52.2547	0.4063	0	73.44
IA14	2014-10-12	11.294	5.76	24.012	65.0534	0.51	0.04	83.75
IA14	2014-10-13	11.248	2.835	6.246	31.8881	0.252	28.98	94.38
IA14	2014-10-14	11.202	5.508	14.472	61.7006	0.4917	6.59	77.19
IA14	2014-10-15	11.156	7.227	24.84	80.6244	0.6478	0	67.38
IA14	2014-10-16	11.11	9.819	30.006	109.089	0.8838	0	70.38
IA14	2014-10-17	11.065	5.382	18.558	59.5518	0.4864	0.04	74.94
IA14	2014-10-18	11.019	3.825	18.666	42.1477	0.3471	0	78.62
IA14	2014-10-19	10.974	7.308	26.298	80.198	0.6659	0	83.19
IA14	2014-10-20	10.929	8.55	24.984	93.443	0.7823	0	72.75
IA14	2014-10-21	10.884	6.903	23.202	75.1323	0.6342	0	80.69
IA14	2014-10-22	10.839	7.083	24.192	76.7726	0.6535	1	80.88
IA14	2014-10-23	10.795	9.387	19.71	101.333	0.8696	9.67	76.81
IA14	2014-10-24	10.75	10.656	24.426	114.552	0.9913	0.03	85.12
IA14	2014-10-25	10.706	9.072	22.374	97.1248	0.8474	0	69.19
IA14	2014-10-26	10.662	8.154	25.2	86.9379	0.7648	0.08	69.06
IA14	2014-10-27	10.619	9.387	20.592	99.6806	0.884	0	85.56
IA14	2014-10-28	10.575	1.926	16.182	20.3674	0.1821	0	68.19
IA14	2014-10-29	10.532	0.522	17.946	5.4977	0.0496	0	72.69
IA14	2014-10-30	10.489	5.157	24.822	54.0918	0.4917	0.02	74.12
IA14	2014-10-31	10.447	0	16.488	0	0	0	64
IA14	2014-11-01	10.405	0	22.194	0	0	0	71.25
IA14	2014-11-02	10.363	3.933	27.234	40.7577	0.3795	0	67.56
IA14	2014-11-03	10.321	4.428	15.552	45.7014	0.429	0.69	82
IA14	2014-11-04	10.28	3.285	19.638	33.7698	0.3196	0	75.94
IA14	2014-11-05	10.239	2.016	18.468	20.6418	0.1969	0.4	80.31
IA14	2014-11-06	10.199	0	15.228	0	0	0.03	68.69
PR14S	2014-06-05	13.159	31.563	8.442	415.337	2.3986	0.79	73.25
PR14S	2014-06-06	13.165	32.049	9.054	421.925	2.4344	0.36	73.5
PR14S	2014-06-07	13.171	31.563	10.17	415.716	2.3964	0.32	72.56
PR14S	2014-06-08	13.176	31.905	10.926	420.38	2.4214	0.87	71.25
PR14S	2014-06-09	13.181	31.671	7.758	417.455	2.4028	0.53	73.56
PR14S	2014-06-10	13.185	32.022	9.108	422.21	2.4287	0.07	75.19
PR14S	2014-06-11	13.19	33.201	10.026	437.921	2.5171	0.09	71.88
PR14S	2014-06-12	13.193	33.156	11.016	437.427	2.5132	0.01	68.75
PR14S	2014-06-13	13.197	32.13	10.836	424.02	2.4346	0.19	70.62
PR14S	2014-06-14	13.2	33.12	11.772	437.184	2.5091	0.17	68.44
PR14S	2014-06-15	13.203	32.562	9.756	429.916	2.4663	1.08	74.56
PR14S	2014-06-16	13.205	32.022	8.46	422.851	2.425	0.78	74.62
PR14S	2014-06-17	13.207	31.302	8.676	413.406	2.3701	0.84	75.12
PR14S	2014-06-18	13.209	31.041	7.902	410.021	2.35	0.52	73.31
PR14S	2014-06-19	13.21	32.094	9.9	423.962	2.4295	0.75	73.19
PR14S	2014-06-20	13.211	31.086	6.66	410.677	2.353	2.49	80.38
PR14S	2014-06-21	13.211	31.914	8.028	421.616	2.4157	1.62	79.81
PR14S	2014-06-22	13.212	31.788	7.776	419.983	2.406	1.29	78.5
PR14S	2014-06-23	13.211	32.166	9.612	424.945	2.4348	0.78	75.56
PR14S	2014-06-24	13.211	31.95	8.064	422.091	2.4184	0.55	73.44
PR14S	2014-06-25	13.21	32.418	10.296	428.242	2.454	0.02	70.94
PR14S	2014-06-26	13.209	32.67	10.044	431.538	2.4733	0.21	75.38
PR14S	2014-06-27	13.207	32.742	8.748	432.424	2.4791	0.18	73.75
PR14S	2014-06-28	13.205	33.84	10.8	446.857	2.5627	0.07	70.69
PR14S	2014-06-29	13.203	33.075	10.278	436.689	2.5051	0.19	72.88
PR14S	2014-06-30	13.2	32.481	8.226	428.749	2.4607	1.62	76.38
PR14S	2014-07-01	13.197	32.67	8.64	431.146	2.4756	0.24	75.31
PR14S	2014-07-02	13.193	33.327	10.278	439.683	2.5261	0.2	70.5
PR14S	2014-07-03	13.19	31.689	9.09	417.978	2.4025	1.75	72.25
PR14S	2014-07-04	13.185	33.327	10.782	439.416	2.5276	0.01	70.81
PR14S	2014-07-05	13.181	32.832	10.656	432.759	2.4909	1.78	69.81
PR14S	2014-07-06	13.176	31.887	7.686	420.143	2.4201	1.87	77.69
PR14S	2014-07-07	13.171	33.363	10.242	439.424	2.5331	0.25	72.75
PR14S	2014-07-08	13.165	32.958	11.484	433.892	2.5035	0.17	72
PR14S	2014-07-09	13.16	32.589	10.854	428.871	2.4764	0.96	70.81
PR14S	2014-07-10	13.153	33.075	11.682	435.036	2.5146	0.65	69.69
PR14S	2014-07-11	13.147	31.716	6.804	416.97	2.4124	2.12	76.25
PR14S	2014-07-12	13.14	31.932	9.36	419.587	2.4301	0.52	74.69
PR14S	2014-07-13	13.133	31.878	8.136	418.654	2.4273	0.81	71.31
PR14S	2014-07-14	13.126	31.464	8.1	412.997	2.3971	5.54	74.69
PR14S	2014-07-15	13.118	31.986	9.864	419.592	2.4383	0.25	73.19
PR14S	2014-07-16	13.11	32.868	7.848	430.899	2.5071	0.34	73.44
PR14S	2014-07-17	13.102	33.021	8.298	432.641	2.5203	1.44	72.62
PR14S	2014-07-18	13.093	32.373	9.414	423.86	2.4725	0.69	73.62
PR14S	2014-07-19	13.084	32.598	10.044	426.512	2.4914	1.64	75
PR14S	2014-07-20	13.075	33.264	9.648	434.927	2.5441	0.46	74.38
PR14S	2014-07-21	13.065	33.417	9.99	436.593	2.5577	0.81	69.81
PR14S	2014-07-22	13.056	33.021	11.538	431.122	2.5292	1.41	70.25
PR14S	2014-07-23	13.046	33.912	11.412	442.416	2.5994	0.47	72.88
PR14S	2014-07-24	13.035	33.939	10.638	442.395	2.6037	0.27	70.81
PR14S	2014-07-25	13.025	33.885	10.206	441.352	2.6015	0.72	73.56
PR14S	2014-07-26	13.014	33.885	9.81	440.979	2.6037	0.21	74.19
PR14S	2014-07-27	13.003	33.651	9.738	437.564	2.5879	0.18	73.75
PR14S	2014-07-28	12.992	33.507	9.27	435.323	2.579	0.45	70.56
PR14S	2014-07-29	12.981	32.661	8.37	423.972	2.5161	4.38	71.5
PR14S	2014-07-30	12.969	33.516	10.908	434.669	2.5843	0.65	69.62
PR14S	2014-07-31	12.957	33.246	9.936	430.768	2.5659	1.82	70.88
PR14S	2014-08-01	12.945	32.229	6.822	417.204	2.4897	2.09	76.62
PR14S	2014-08-02	12.933	30.996	6.156	400.871	2.3967	12.4	83.19
PR14S	2014-08-03	12.92	33.192	9.324	428.841	2.569	1.36	74
PR14S	2014-08-04	12.908	33.219	11.502	428.791	2.5735	0.95	75.25
PR14S	2014-08-05	12.895	33.579	9.45	433.001	2.604	1.68	77.44
PR14S	2014-08-06	12.882	32.184	6.516	414.594	2.4984	2.45	79.62
PR14S	2014-08-07	12.868	33.408	10.62	429.894	2.5962	0.73	74.19
PR14S	2014-08-08	12.855	32.688	9.936	420.204	2.5428	1.88	76.12
PR14S	2014-08-09	12.841	32.805	8.874	421.249	2.5547	0.36	74.69
PR14S	2014-08-10	12.828	33.246	11.736	426.48	2.5917	0.19	68.38
PR14S	2014-08-11	12.814	32.598	9.252	417.711	2.5439	2.91	78.44
PR14S	2014-08-12	12.8	33.003	7.722	422.438	2.5784	1.46	80.12
PR14S	2014-08-13	12.786	34.137	10.638	436.476	2.6699	0.28	72.69
PR14S	2014-08-14	12.771	33.795	10.494	431.596	2.6462	0.21	70.56
PR14S	2014-08-15	12.757	33.939	11.61	432.96	2.6604	0.19	71.5
PR14S	2014-08-16	12.742	32.805	8.73	418.001	2.5746	1.66	78.44
PR14S	2014-08-17	12.728	32.805	6.642	417.542	2.5774	0.75	80.62
PR14S	2014-08-18	12.713	33.615	10.35	427.348	2.6441	0.56	75.31
PR14S	2014-08-19	12.698	31.842	8.856	404.33	2.5076	2.37	77.06
PR14S	2014-08-20	12.683	32.157	6.426	407.847	2.5354	5.49	81.19
PR14S	2014-08-21	12.667	33.129	8.766	419.645	2.6154	4.15	79.62
PR14S	2014-08-22	12.652	30.312	5.22	383.507	2.3958	20.37	87.5
PR14S	2014-08-23	12.637	30.798	4.104	389.194	2.4371	19.49	85.75
PR14S	2014-08-24	12.621	31.734	6.012	400.515	2.5144	4.66	82.06
PR14S	2014-08-25	12.606	32.103	7.326	404.69	2.5466	0.56	78.62
PR14S	2014-08-26	12.59	31.698	5.832	399.078	2.5177	0.93	80.81
PR14S	2014-08-27	12.574	32.418	7.452	407.624	2.5782	1.24	80
PR14S	2014-08-28	12.558	32.58	7.524	409.14	2.5944	1.45	81.75
PR14S	2014-08-29	12.542	31.356	9.18	393.267	2.5001	1.54	76.75
PR14S	2014-08-30	12.526	32.076	8.496	401.784	2.5608	1.06	77.5
PR14S	2014-08-31	12.51	31.734	6.516	396.992	2.5367	0.43	78.19
PR14S	2014-09-01	12.494	32.004	11.448	399.858	2.5615	0.63	74.81
PR14S	2014-09-02	12.478	32.004	9.54	399.346	2.5648	2.77	78.31
PR14S	2014-09-03	12.462	32.643	8.01	406.797	2.6194	1.21	78.81
PR14S	2014-09-04	12.445	32.616	8.28	405.906	2.6208	2.38	79.69
PR14S	2014-09-05	12.429	31.572	5.94	392.408	2.5402	4.03	83.12
PR14S	2014-09-06	12.413	31.428	6.768	390.116	2.5319	3.07	82.06
PR14S	2014-09-07	12.396	29.853	5.634	370.058	2.4083	6.77	82.38
PR14S	2014-09-08	12.38	31.014	6.948	383.953	2.5052	2.66	81.88
PR14S	2014-09-09	12.363	31.734	8.352	392.327	2.5669	0.69	79.31
PR14S	2014-09-10	12.346	31.572	7.956	389.788	2.5573	0.49	76.94
PR14S	2014-09-11	12.33	31.653	8.766	390.281	2.5672	0.72	76.06
PR14S	2014-09-12	12.313	32.778	9.144	403.596	2.6621	0.76	76.62
PR14S	2014-09-13	12.296	32.256	7.488	396.62	2.6233	0.97	78.75
PR14S	2014-09-14	12.28	32.544	7.848	399.64	2.6502	1.65	78.25
PR14S	2014-09-15	12.263	32.247	8.082	395.445	2.6296	0.67	75.75
PR14S	2014-09-16	12.246	32.463	11.502	397.542	2.6509	0.29	72.5
PR14S	2014-09-17	12.229	33.201	9.702	406.015	2.7149	0.23	71
PR14S	2014-09-18	12.212	33.885	10.53	413.804	2.7747	3.31	73.19
PR14S	2014-09-19	12.195	32.958	7.632	401.923	2.7026	9.82	79.25
PR14S	2014-09-20	12.179	31.464	6.3	383.2	2.5835	3.49	80
PR14S	2014-09-21	12.162	32.13	6.264	390.765	2.6418	1.37	78.62
PR14S	2014-09-22	12.145	32.472	7.884	394.372	2.6737	2.4	80.38
PR14S	2014-09-23	12.128	31.581	6.174	383.014	2.604	4.96	80.12
PR14S	2014-09-24	12.111	31.95	7.128	386.947	2.6381	3.96	81.5
PR14S	2014-09-25	12.094	31.779	8.01	384.335	2.6277	6.75	80.88
PR14S	2014-09-26	12.077	31.068	8.208	375.208	2.5725	2.45	78.12
PR14S	2014-09-27	12.06	30.573	7.182	368.71	2.5351	2.47	81.5
PR14S	2014-09-28	12.043	31.392	7.38	378.054	2.6067	1.15	79.19
PR14S	2014-09-29	12.026	32.985	11.286	396.678	2.7428	0.12	71.56
PR14S	2014-09-30	12.01	32.166	11.916	386.314	2.6783	0.27	75
PR14S	2014-10-01	11.993	33.201	10.602	398.18	2.7684	0.52	75.62
PR14S	2014-10-02	11.976	32.463	7.29	388.777	2.7107	0.95	77.5
PR14S	2014-10-03	11.959	33.804	10.404	404.262	2.8267	0.28	75.5
PR14S	2014-10-04	11.942	32.67	11.124	390.145	2.7357	0.1	74.94
PR14S	2014-10-05	11.925	32.67	12.456	389.59	2.7396	0.04	71.62
PR14S	2014-10-06	11.908	32.553	12.222	387.641	2.7337	0.04	71.88
PR14S	2014-10-07	11.892	33.561	10.314	399.107	2.8221	0.1	70.06
PR14S	2014-10-08	11.875	33.588	10.692	398.858	2.8285	0.55	72.31
PR14S	2014-10-09	11.858	32.328	9.576	383.345	2.7263	0.82	72.75
PR14S	2014-10-10	11.842	32.22	7.092	381.549	2.7208	1.79	74.44
PR14S	2014-10-11	11.825	31.932	7.668	377.596	2.7004	2.09	77
PR14S	2014-10-12	11.809	32.463	8.01	383.356	2.749	0.98	76.38
PR14S	2014-10-13	11.792	32.382	7.056	381.849	2.7461	1.97	78.88
PR14S	2014-10-14	11.776	29.07	2.196	342.328	2.4686	7.25	86.38
PR14S	2014-10-15	11.759	31.455	8.298	369.879	2.675	0.34	77.38
PR14S	2014-10-16	11.743	32.625	8.766	383.115	2.7783	0.65	73.62
PR14S	2014-10-17	11.727	32.877	8.586	385.549	2.8035	0.5	74
PR14S	2014-10-18	11.71	32.175	8.154	376.769	2.7477	0.25	74.31
PR14S	2014-10-19	11.694	32.355	9.63	378.359	2.7668	0.32	72.25
PR14S	2014-10-20	11.678	31.221	7.146	364.599	2.6735	0.68	76.5
PR14S	2014-10-21	11.662	32.49	9.432	378.898	2.786	0.2	73.12
PR14S	2014-10-22	11.646	32.958	10.764	383.829	2.83	0.06	71.06
PR14S	2014-10-23	11.63	32.949	11.502	383.197	2.8331	0.76	72.5
PR14S	2014-10-24	11.614	32.49	9.432	377.339	2.7975	0.35	75.62
PR14S	2014-10-25	11.599	32.112	8.064	372.467	2.7685	0.48	77.81
PR14S	2014-10-26	11.583	33.039	8.982	382.691	2.8524	0.56	75.5
PR14S	2014-10-27	11.568	33.093	7.686	382.82	2.8607	0.37	73.31
PR14S	2014-10-28	11.552	33.471	10.242	386.657	2.8974	0.36	73.12
PR14S	2014-10-29	11.537	33.129	9.522	382.209	2.8715	1.59	75.19
PR14S	2014-10-30	11.522	32.508	8.46	374.557	2.8214	3.12	77.69
PR14S	2014-10-31	11.507	32.643	8.982	375.623	2.8368	0.81	77.25
PR14S	2014-11-01	11.492	33.615	9.594	386.304	2.9251	0.89	74.5
IA15	2015-06-17	15.233	22.761	18.198	346.718	1.4942	2.59	81.38
IA15	2015-06-18	15.238	17.154	17.928	261.393	1.1257	0	75.56
IA15	2015-06-19	15.242	19.062	22.14	290.543	1.2506	0.01	73.69
IA15	2015-06-20	15.245	23.715	26.442	361.535	1.5556	5.54	82.5
IA15	2015-06-21	15.246	21.843	23.706	333.018	1.4327	0.24	72.94
IA15	2015-06-22	15.247	24.444	23.544	372.698	1.6032	7.65	83.44
IA15	2015-06-23	15.246	18.126	22.464	276.349	1.1889	0.28	67.88
IA15	2015-06-24	15.245	19.692	15.732	300.204	1.2917	38.83	86.5
IA15	2015-06-25	15.242	23.004	14.472	350.627	1.5093	17.41	85.38
IA15	2015-06-26	15.238	18.873	13.518	287.587	1.2385	1.81	83
IA15	2015-06-27	15.233	18.495	20.538	281.734	1.2141	2.53	73.88
IA15	2015-06-28	15.227	21.897	18.378	333.426	1.438	6.83	78.38
IA15	2015-06-29	15.22	20.637	21.474	314.095	1.3559	0.15	77.5
IA15	2015-06-30	15.212	19.845	17.694	301.882	1.3046	0.1	79
IA15	2015-07-01	15.203	18.009	17.01	273.791	1.1846	0.21	77.62
IA15	2015-07-02	15.193	14.121	19.35	214.54	0.9294	0	74.56
IA15	2015-07-03	15.182	15.894	23.256	241.303	1.0469	0	63.62
IA15	2015-07-04	15.169	18.135	23.886	275.09	1.1955	0	68.31
IA15	2015-07-05	15.156	21.528	23.616	326.278	1.4204	3.66	81.44
IA15	2015-07-06	15.142	20.817	15.606	315.211	1.3748	25.57	88.06
IA15	2015-07-07	15.127	12.33	18.396	186.516	0.8151	0	71.94
IA15	2015-07-08	15.11	13.302	18.72	200.993	0.8803	0.02	78.62
IA15	2015-07-09	15.093	16.983	22.878	256.324	1.1252	0.02	77.75
IA15	2015-07-10	15.075	20.475	19.962	308.661	1.3582	0.29	79.31
IA15	2015-07-11	15.056	25.407	18.162	382.528	1.6875	10.95	88.75
IA15	2015-07-12	15.036	30.501	17.19	458.613	2.0285	1.46	86.88
IA15	2015-07-13	15.015	31.698	19.404	475.945	2.1111	0.03	75.75
IA15	2015-07-14	14.993	26.91	20.232	403.462	1.7948	0	70.69
IA15	2015-07-15	14.971	24.192	15.984	362.178	1.6159	16.75	83.94
IA15	2015-07-16	14.947	25.128	13.716	375.588	1.6811	7.47	90.31
IA15	2015-07-17	14.923	30.564	20.952	456.107	2.0481	0.21	80.56
IA15	2015-07-18	14.897	30.042	14.868	447.536	2.0166	0.06	80.06
IA15	2015-07-19	14.871	24.381	18.378	362.57	1.6395	0	64.88
IA15	2015-07-20	14.845	23.13	20.196	343.365	1.5581	2.13	74.06
IA15	2015-07-21	14.817	18.333	22.806	271.64	1.2373	0	65.12
IA15	2015-07-22	14.789	19.935	20.574	294.819	1.348	0	71.19
IA15	2015-07-23	14.76	22.41	22.572	330.772	1.5183	0	72.56
IA15	2015-07-24	14.73	27.855	22.014	410.304	1.891	10.65	84.12
IA15	2015-07-25	14.7	28.08	19.44	412.776	1.9102	1.29	74.44
IA15	2015-07-26	14.669	27.9	18	409.265	1.902	12.7	79.12
IA15	2015-07-27	14.637	25.83	9.972	378.074	1.7647	15.1	91.94
IA15	2015-07-28	14.604	25.56	16.56	373.278	1.7502	42.57	92.94
IA15	2015-07-29	14.571	20.385	19.566	297.03	1.399	0.05	70.19
IA15	2015-07-30	14.538	21.663	24.642	314.937	1.4901	0.01	70.5
IA15	2015-07-31	14.504	23.589	22.158	342.135	1.6264	0.01	64
IA15	2015-08-01	14.469	23.652	23.328	342.221	1.6347	0.06	75.12
IA15	2015-08-02	14.434	27.612	21.744	398.552	1.913	0.84	76.38
IA15	2015-08-03	14.398	20.052	21.564	288.709	1.3927	0	61.31
IA15	2015-08-04	14.361	20.826	19.764	299.082	1.4502	0.1	62.19
IA15	2015-08-05	14.325	20.124	15.408	288.276	1.4048	0.26	70.44
IA15	2015-08-06	14.287	21.582	20.628	308.342	1.5106	0	77
IA15	2015-08-07	14.25	28.422	18.396	405.014	1.9945	0.01	70.81
IA15	2015-08-08	14.211	24.3	13.608	345.327	1.7099	29.01	85
IA15	2015-08-09	14.173	24.039	12.942	340.705	1.6961	17.69	89
IA15	2015-08-10	14.134	21.87	16.452	309.111	1.5473	0.32	82.19
IA15	2015-08-11	14.094	20.817	21.726	293.395	1.477	0	68.94
IA15	2015-08-12	14.054	22.563	18.558	317.1	1.6055	0	65.81
IA15	2015-08-13	14.014	23.265	22.374	326.036	1.6601	0.01	76.62
IA15	2015-08-14	13.974	26.091	19.602	364.596	1.8671	0	73.38
IA15	2015-08-15	13.933	25.245	20.61	351.739	1.8119	0	78.12
IA15	2015-08-16	13.891	25.866	20.34	359.305	1.8621	0.19	77.19
IA15	2015-08-17	13.85	22.563	9.342	312.498	1.6291	10.27	84.12
IA15	2015-08-18	13.808	14.661	16.542	202.439	1.0618	40.83	93.62
IA15	2015-08-19	13.766	9.387	12.546	129.221	0.6819	0.59	81.5
IA15	2015-08-20	13.723	13.095	27.594	179.703	0.9542	0.01	72.5
IA15	2015-08-21	13.681	19.206	18	262.757	1.4038	0.01	75.88
IA15	2015-08-22	13.638	20.97	18.612	285.989	1.5376	15.4	86.75
IA15	2015-08-23	13.594	10.953	17.334	148.895	0.8057	2.88	66.31
IA15	2015-08-24	13.551	10.206	22.104	138.302	0.7532	0	67.25
IA15	2015-08-25	13.507	11.466	24.858	154.871	0.8489	0.19	67.31
IA15	2015-08-26	13.463	14.517	21.906	195.442	1.0783	0	63
IA15	2015-08-27	13.419	11.079	13.626	148.669	0.8256	1.29	84.69
IA15	2015-08-28	13.375	17.586	16.452	235.213	1.3148	50.1	92.25
IA15	2015-08-29	13.331	18.882	14.724	251.716	1.4164	1.46	90
IA15	2015-08-30	13.286	17.748	17.316	235.8	1.3358	0.01	90.19
IA15	2015-08-31	13.241	22.554	23.724	298.637	1.7033	0.02	86.81
IA15	2015-09-01	13.196	26.154	19.728	345.128	1.982	0.5	86.56
IA15	2015-09-02	13.151	26.865	15.858	353.302	2.0428	8.6	86
IA15	2015-09-03	13.106	27.594	19.8	361.647	2.1054	0.48	84.31
IA15	2015-09-04	13.06	26.676	18.324	348.389	2.0426	0.01	82.19
IA15	2015-09-05	13.015	28.125	17.694	366.047	2.161	0	81.88
IA15	2015-09-06	12.969	29.628	16.164	384.245	2.2845	5.48	81.75
IA15	2015-09-07	12.923	26.19	17.856	338.453	2.0266	21.26	83.88
IA15	2015-09-08	12.877	19.143	15.894	246.504	1.4866	3.79	83.5
IA15	2015-09-09	12.831	16.236	24.192	208.324	1.2654	0	70.5
IA15	2015-09-10	12.785	17.946	19.656	229.44	1.4037	0.93	79.56
IA15	2015-09-11	12.739	8.028	17.712	102.269	0.6302	0.01	72.62
IA15	2015-09-12	12.693	8.19	22.392	103.956	0.6452	0	65.88
IA15	2015-09-13	12.647	11.16	26.658	141.141	0.8824	0	70.62
IA15	2015-09-14	12.6	17.271	23.418	217.615	1.3707	0	79.62
IA15	2015-09-15	12.554	21.159	20.25	265.63	1.6854	0	70.94
IA15	2015-09-16	12.507	22.689	22.662	283.771	1.8141	1.92	78.31
IA15	2015-09-17	12.461	24.192	17.388	301.457	1.9414	13.2	85.88
IA15	2015-09-18	12.414	11.061	17.694	137.311	0.891	17.55	83.06
IA15	2015-09-19	12.367	8.775	20.916	108.52	0.7095	0.02	70.44
IA15	2015-09-20	12.321	10.854	23.886	133.732	0.8809	0.34	70.75
IA15	2015-09-21	12.274	12.726	25.416	156.199	1.0368	0.06	80.62
IA15	2015-09-22	12.227	18.729	24.678	229	1.5318	1.86	86.81
IA15	2015-09-23	12.18	19.341	10.242	235.573	1.5879	5.35	88.44
IA15	2015-09-24	12.133	16.875	11.502	204.744	1.3908	0.12	86.19
IA15	2015-09-25	12.086	16.884	18.18	204.06	1.397	0.01	78.12
IA15	2015-09-26	12.04	16.515	22.77	198.841	1.3717	0	78.94
IA15	2015-09-27	11.993	16.092	23.976	192.991	1.3418	0	80.81
IA15	2015-09-28	11.946	19.476	25.236	232.66	1.6303	7.99	79.94
IA15	2015-09-29	11.899	9.144	21.366	108.805	0.7685	13.33	68.69
IA15	2015-09-30	11.852	7.002	23.112	82.9877	0.5908	0	67.25
IA15	2015-10-01	11.806	6.453	23.526	76.1841	0.5466	0	73
IA15	2015-10-02	11.759	6.237	23.67	73.3409	0.5304	0.01	71.75
IA15	2015-10-03	11.712	5.796	21.51	67.8828	0.4949	0	71.5
IA15	2015-10-04	11.665	3.681	16.47	42.9389	0.3156	0	79.5
IA15	2015-10-05	11.619	6.651	15.012	77.278	0.5724	0	77.81
IA15	2015-10-06	11.572	12.924	17.424	149.556	1.1168	0	78.5
IA15	2015-10-07	11.525	11.529	23.202	132.872	1.0003	0	77.38
IA15	2015-10-08	11.479	13.563	21.51	155.69	1.1815	0	73.62
IA15	2015-10-09	11.433	6.129	13.878	70.0729	0.5361	0	67
IA15	2015-10-10	11.386	9.585	27.378	109.135	0.8418	0	72.5
IA15	2015-10-11	11.34	15.12	29.7	171.461	1.3333	0	77.81
IA15	2015-10-12	11.294	8.946	19.332	101.036	0.7921	0	53.69
IA15	2015-10-13	11.248	8.685	26.478	97.6889	0.7721	0	60.88
IA15	2015-10-14	11.202	8.532	26.622	95.5755	0.7616	0	61
IA15	2015-10-15	11.156	7.992	23.238	89.1588	0.7164	0	58.38
IA15	2015-10-16	11.11	1.368	18.468	15.1985	0.1231	0	59.56
IA15	2015-10-17	11.065	3.015	24.336	33.361	0.2725	0	58
IA15	2015-10-18	11.019	6.858	29.682	75.5683	0.6224	0	57.12
IA15	2015-10-19	10.974	12.006	25.992	131.754	1.094	0	59.12
IA15	2015-10-20	10.929	11.16	17.28	121.968	1.0211	0.26	68.81
IA15	2015-10-21	10.884	9.288	18.504	101.091	0.8534	2.39	79.19
IA15	2015-10-22	10.839	6.984	20.466	75.6996	0.6443	1.99	65.31
IA15	2015-10-23	10.795	9.108	13.788	98.3209	0.8437	7.55	83.75
IA15	2015-10-24	10.75	5.463	19.71	58.7272	0.5082	0.96	71.69
IA15	2015-10-25	10.706	5.967	23.94	63.8827	0.5574	0	66.06
IA15	2015-10-26	10.662	5.373	24.732	57.2869	0.5039	0.05	67.25
IA15	2015-10-27	10.619	0	7.056	0	0	16.72	88.38
IA15	2015-10-28	10.575	0	13.014	0	0	0.38	70.5
IA15	2015-10-29	10.532	1.557	20.322	16.3983	0.1478	0.05	72.62
IA15	2015-10-30	10.489	1.485	21.78	15.5762	0.1416	1.11	82.56
IA15	2015-10-31	10.447	3.267	14.706	34.1303	0.3127	5.36	84.19
IA15	2015-11-01	10.405	9.621	31.428	100.106	0.9247	0	74.38
IA15	2015-11-02	10.363	10.539	25.164	109.216	1.017	0	80.69
IA15	2015-11-03	10.321	9.882	25.596	101.992	0.9575	0	86.44
IA15	2015-11-04	10.28	10.665	18.198	109.636	1.0375	0	88.31
IA15	2015-11-05	10.239	10.566	29.124	108.185	1.0319	2.39	82.12
IA15	2015-11-06	10.199	2.106	17.514	21.4791	0.2065	0	69.19
IA15	2015-11-07	10.159	1.179	21.672	11.9775	0.1161	0	67.81
IA15	2015-11-08	10.119	3.717	26.496	37.6123	0.3673	0	67.44
IA15	2015-11-09	10.08	4.014	27.63	40.4611	0.3982	0	70.44
IA15	2015-11-10	10.041	5.373	27.81	53.9503	0.5351	0.01	68.12
IA15	2015-11-11	10.003	5.598	21.726	55.9968	0.5596	13.68	91.81
IA15	2015-11-12	9.965	0.495	17.154	4.9327	0.0497	0.39	66
IA15	2015-11-13	9.928	0	21.618	0	0	0.01	62.69
IA16	2016-05-23	14.814	16.344	19.98	242.12	1.1033	1.13	83.38
IA16	2016-05-24	14.842	20.889	20.646	310.034	1.4074	5.65	78.94
IA16	2016-05-25	14.869	19.467	12.438	289.455	1.3092	10.32	86.69
IA16	2016-05-26	14.895	22.428	17.352	334.065	1.5057	12.3	79.5
IA16	2016-05-27	14.921	19.926	12.132	297.316	1.3354	7.54	85.06
IA16	2016-05-28	14.945	16.929	14.634	253.004	1.1328	7.24	82
IA16	2016-05-29	14.969	17.631	23.094	263.918	1.1778	0.27	71.88
IA16	2016-05-30	14.992	21.087	18.666	316.136	1.4066	5.52	76.31
IA16	2016-05-31	15.014	17.559	17.406	263.631	1.1695	10.91	84.81
IA16	2016-06-01	15.035	14.274	20.916	214.61	0.9494	0.08	70.25
IA16	2016-06-02	15.055	15.12	27.648	227.632	1.0043	0.01	67.38
IA16	2016-06-03	15.074	20.52	21.348	309.318	1.3613	8.4	73.88
IA16	2016-06-04	15.093	16.353	19.062	246.816	1.0835	1.07	76.75
IA16	2016-06-05	15.11	17.721	27.054	267.764	1.1728	0.02	70.12
IA16	2016-06-06	15.126	15.885	21.366	240.276	1.0502	0	65.06
IA16	2016-06-07	15.142	11.736	22.644	177.707	0.7751	0	63.5
IA16	2016-06-08	15.156	13.41	18.072	203.242	0.8848	0.77	73.38
IA16	2016-06-09	15.169	24.768	26.1	375.706	1.6328	0.63	76.31
IA16	2016-06-10	15.182	28.44	18.792	431.776	1.8733	4.94	79.81
IA16	2016-06-11	15.193	28.773	13.41	437.148	1.8938	5.54	86.69
IA16	2016-06-12	15.203	28.422	11.88	432.1	1.8695	0.41	85.31
IA16	2016-06-13	15.212	28.62	16.74	435.367	1.8814	6.02	81.12
IA16	2016-06-14	15.22	27.576	16.56	419.707	1.8118	10.46	83.56
IA16	2016-06-15	15.227	29.268	21.672	445.664	1.9221	0.48	77
IA16	2016-06-16	15.233	23.418	23.4	356.726	1.5373	0	75.5
IA16	2016-06-17	15.238	25.236	20.916	384.546	1.6561	0	76.12
IA16	2016-06-18	15.242	24.876	20.736	379.16	1.6321	0	67.88
IA16	2016-06-19	15.245	25.461	24.678	388.153	1.6701	0	68.06
IA16	2016-06-20	15.246	26.379	15.282	402.174	1.7302	1.24	67.94
IA16	2016-06-21	15.247	22.896	24.624	349.095	1.5017	1.14	62.56
IA16	2016-06-22	15.246	30.141	18.702	459.53	1.977	4.86	79.38
IA16	2016-06-23	15.245	20.367	16.794	310.495	1.336	0.01	71.06
IA16	2016-06-24	15.242	21.06	26.424	320.997	1.3817	0	75.38
IA16	2016-06-25	15.238	29.088	19.836	443.243	1.9089	1.69	76.94
IA16	2016-06-26	15.233	27.009	20.106	411.428	1.7731	8.86	70.56
IA16	2016-06-27	15.227	24.705	19.674	376.183	1.6224	0.01	65.12
IA16	2016-06-28	15.22	19.359	21.51	294.644	1.2719	0	67.38
IA16	2016-06-29	15.212	14.742	10.044	224.255	0.9691	4.17	82.38
IA16	2016-06-30	15.203	20.916	19.368	317.986	1.3758	6.46	81.44
IA16	2016-07-01	15.193	15.183	20.862	230.675	0.9993	0.04	71.12
IA16	2016-07-02	15.182	13.689	10.494	207.826	0.9017	1.06	77.5
IA16	2016-07-03	15.169	15.408	21.276	233.724	1.0158	0.03	74.38
IA16	2016-07-04	15.156	18.927	25.182	286.858	1.2488	0	78.06
IA16	2016-07-05	15.142	24.066	22.104	364.407	1.5894	4.84	84.06
IA16	2016-07-06	15.127	28.188	10.26	426.4	1.8634	14.15	89.25
IA16	2016-07-07	15.11	27.279	13.734	412.186	1.8054	4.93	83.12
IA16	2016-07-08	15.093	23.112	19.188	348.829	1.5313	0.08	69.38
IA16	2016-07-09	15.075	22.941	23.058	345.836	1.5218	0.01	67
IA16	2016-07-10	15.056	26.685	19.818	401.769	1.7724	10.29	80.38
IA16	2016-07-11	15.036	31.824	17.136	478.506	2.1165	4.71	78
IA16	2016-07-12	15.015	25.659	14.454	385.27	1.7089	18.35	74.62
IA16	2016-07-13	14.993	25.857	16.074	387.674	1.7246	4.37	82.56
IA16	2016-07-14	14.971	22.608	19.908	338.464	1.5101	0	65.81
IA16	2016-07-15	14.947	16.569	21.546	247.657	1.1085	0.02	70.81
IA16	2016-07-16	14.923	19.827	23.922	295.878	1.3286	5.06	73.31
IA16	2016-07-17	14.897	26.856	13.716	400.074	1.8028	24.98	87.06
IA16	2016-07-18	14.871	25.074	16.092	372.875	1.6861	6.1	81.69
IA16	2016-07-19	14.845	25.452	8.496	377.835	1.7145	32.59	91.56
IA16	2016-07-20	14.817	30.78	17.82	456.067	2.0773	0.97	86.75
IA16	2016-07-21	14.789	32.175	14.274	475.836	2.1756	0.07	85.62
IA16	2016-07-22	14.76	30.42	9.756	448.999	2.061	0.33	88.31
IA16	2016-07-23	14.73	31.5	9.864	463.995	2.1385	1.07	87.88
IA16	2016-07-24	14.7	25.587	17.55	376.129	1.7406	0.03	77.88
IA16	2016-07-25	14.669	23.904	20.124	350.648	1.6296	0	70.62
IA16	2016-07-26	14.637	26.649	17.01	390.061	1.8207	0	68.44
IA16	2016-07-27	14.604	24.399	19.566	356.323	1.6707	0.13	76.5
IA16	2016-07-28	14.571	22.671	14.418	330.339	1.5559	0.08	78.31
IA16	2016-07-29	14.538	19.053	12.078	276.993	1.3106	0.23	79.56
IA16	2016-07-30	14.504	21.159	20.106	306.89	1.4588	0.35	73.5
IA16	2016-07-31	14.469	24.894	21.204	360.191	1.7205	0.44	73.88
IA16	2016-08-01	14.434	24.57	11.556	354.643	1.7022	6.12	85.31
IA16	2016-08-02	14.398	24.957	14.094	359.331	1.7334	5.03	90.75
IA16	2016-08-03	14.361	29.547	16.614	424.325	2.0574	0.16	81.44
IA16	2016-08-04	14.325	29.538	21.492	423.132	2.062	11.49	82.31
IA16	2016-08-05	14.287	21.474	16.92	306.799	1.503	1.93	72.75
IA16	2016-08-06	14.25	19.161	21.078	273.044	1.3446	0.01	69.88
IA16	2016-08-07	14.211	21.591	18.558	306.83	1.5193	0.07	69.31
IA16	2016-08-08	14.173	21.951	22.41	311.111	1.5488	0	71.12
IA16	2016-08-09	14.134	27.306	22.392	385.943	1.9319	0	75.06
IA16	2016-08-10	14.094	30.672	17.28	432.291	2.1762	8.88	83.25
IA16	2016-08-11	14.054	32.274	12.852	453.579	2.2964	27.22	88.75
IA16	2016-08-12	14.014	24.201	13.086	339.153	1.7269	29.21	87.81
IA16	2016-08-13	13.974	21.33	20.376	298.065	1.5264	0.67	76.38
IA16	2016-08-14	13.933	21.87	19.26	304.715	1.5697	0.16	74.31
IA16	2016-08-15	13.891	20.979	15.894	291.419	1.5103	0	80.12
IA16	2016-08-16	13.85	23.562	17.136	326.334	1.7012	5.03	81.25
IA16	2016-08-17	13.808	25.245	18.558	348.583	1.8283	3.94	80.88
IA16	2016-08-18	13.766	27.234	18.936	374.903	1.9784	0.19	78.81
IA16	2016-08-19	13.723	26.496	15.12	363.605	1.9308	14.66	82.56
IA16	2016-08-20	13.681	15.102	12.636	206.611	1.1039	19.96	80.19
IA16	2016-08-21	13.638	13.545	21.042	184.727	0.9932	0	71.12
IA16	2016-08-22	13.594	18.342	23.796	249.341	1.3493	0	70.25
IA16	2016-08-23	13.551	20.934	18.828	283.677	1.5448	2.79	84.12
IA16	2016-08-24	13.507	23.625	18.522	319.103	1.7491	3.42	84.75
IA16	2016-08-25	13.463	19.098	17.676	257.116	1.4186	0.47	72.94
IA16	2016-08-26	13.419	15.075	14.814	202.291	1.1234	2.64	84.19
IA16	2016-08-27	13.375	20.412	19.908	273.01	1.5261	0.58	79.31
IA16	2016-08-28	13.331	23.085	20.862	307.746	1.7317	0.33	84.56
IA16	2016-08-29	13.286	24.507	10.206	325.6	1.8446	7.23	90.81
IA16	2016-08-30	13.241	22.842	15.156	302.451	1.7251	2.19	86.81
IA16	2016-08-31	13.196	18.927	19.71	249.761	1.4343	0	71.25
IA16	2016-09-01	13.151	15.426	21.276	202.867	1.173	0	72
IA16	2016-09-02	13.106	14.607	22.014	191.439	1.1145	0.01	73.19
IA16	2016-09-03	13.06	16.344	20.484	213.453	1.2515	0	71.88
IA16	2016-09-04	13.015	19.773	23.886	257.346	1.5192	0.09	72.06
IA16	2016-09-05	12.969	26.424	25.128	342.693	2.0375	0.27	71.88
IA16	2016-09-06	12.923	31.554	18.288	407.772	2.4417	0.91	74.44
IA16	2016-09-07	12.877	27.288	8.352	351.388	2.1191	21.12	90.19
IA16	2016-09-08	12.831	24.669	14.814	316.528	1.9226	0.52	73.5
IA16	2016-09-09	12.785	20.655	24.57	264.074	1.6156	15.98	84.31
IA16	2016-09-10	12.739	12.087	19.062	153.976	0.9488	0.23	71.94
IA16	2016-09-11	12.693	14.85	24.48	188.491	1.1699	0.07	66
IA16	2016-09-12	12.647	19.296	28.548	244.036	1.5257	2.78	78.94
IA16	2016-09-13	12.6	13.266	16.992	167.152	1.0529	3.34	80.38
IA16	2016-09-14	12.554	12.294	24.606	154.339	0.9793	0.03	75.44
IA16	2016-09-15	12.507	20.025	17.082	250.453	1.6011	44.2	85.38
IA16	2016-09-16	12.461	17.145	13.41	213.644	1.3759	6.8	88.94
IA16	2016-09-17	12.414	14.427	18.486	179.097	1.1622	0	76.56
IA16	2016-09-18	12.367	16.749	26.262	207.135	1.3543	0.01	74.25
IA16	2016-09-19	12.321	22.734	22.608	280.106	1.8451	0.53	84
IA16	2016-09-20	12.274	20.799	27.486	255.287	1.6946	0.02	79
IA16	2016-09-21	12.227	29.205	14.67	357.089	2.3886	5.63	86.88
IA16	2016-09-22	12.18	25.938	13.32	315.925	2.1296	19.35	88.62
IA16	2016-09-23	12.133	26.001	15.138	315.47	2.143	5.08	86.5
IA16	2016-09-24	12.086	24.201	19.53	292.493	2.0024	6.6	85.31
IA16	2016-09-25	12.04	10.791	17.298	129.924	0.8963	15.16	77.75
IA16	2016-09-26	11.993	9.09	22.23	109.016	0.7579	0	63.81
IA16	2016-09-27	11.946	10.215	26.352	122.028	0.8551	0.02	67.69
IA16	2016-09-28	11.899	6.759	19.332	80.4253	0.568	0	82.06
IA16	2016-09-29	11.852	9.585	21.78	113.601	0.8087	0	81.5
IA16	2016-09-30	11.806	8.739	20.034	103.173	0.7402	0.12	86.44
IA16	2016-10-01	11.759	10.584	15.084	124.457	0.9001	0.07	88.38
IA16	2016-10-02	11.712	11.43	19.188	133.868	0.9759	0	80.38
IA16	2016-10-03	11.665	11.439	23.796	133.436	0.9806	0.01	79.19
IA16	2016-10-04	11.619	16.146	18.252	187.6	1.3896	4.65	81.25
IA16	2016-10-05	11.572	11.619	15.858	134.455	1.0041	1.03	77
IA16	2016-10-06	11.525	9.72	26.424	112.023	0.8434	3.82	86.88
IA16	2016-10-07	11.479	5.103	21.546	58.5773	0.4446	0	67.44
IA16	2016-10-08	11.433	9.135	28.872	104.441	0.799	0.01	72.44
IA16	2016-10-09	11.386	8.208	28.17	93.4563	0.7209	0	73.19
IA16	2016-10-10	11.34	8.757	20.556	99.3044	0.7722	3.88	82.75
IA16	2016-10-11	11.294	14.193	22.842	160.296	1.2567	0.06	78.06
IA16	2016-10-12	11.248	1.413	18.18	15.8934	0.1256	1.5	75.25
IA16	2016-10-13	11.202	3.303	24.948	37.0002	0.2949	0	68.44
IA16	2016-10-14	11.156	8.919	28.818	99.5004	0.7995	0.04	81.44
IA16	2016-10-15	11.11	14.508	13.788	161.184	1.3059	0.44	92.56
IA16	2016-10-16	11.065	15.399	23.49	170.39	1.3917	0.04	87.69
IA16	2016-10-17	11.019	21.699	16.938	239.101	1.9692	0	83.94
IA16	2016-10-18	10.974	9.909	19.836	108.741	0.903	0	73.62
IA16	2016-10-19	10.929	8.964	20.592	97.9676	0.8202	0.01	68.56

## Sheet: Table S7 Rice-weather
Table S7. Weather data in the empirical multi-environment trials in rice.
env_code	Date	Day length	Growing degree days	Diurnal temperature range	Photo-thermal time	Photo-thermal ratio	Precipitation	Relative humidity
TS_07	2007-05-14	14.019	11.538	26.874	161.751	0.823	0.29	65.94
TS_07	2007-05-15	14.047	12.204	22.644	171.43	0.8688	2.4	72.62
TS_07	2007-05-16	14.073	11.664	26.946	164.148	0.8288	0	68.44
TS_07	2007-05-17	14.1	14.814	13.824	208.877	1.0506	19.69	86.56
TS_07	2007-05-18	14.126	16.569	28.026	234.054	1.1729	0	69.5
TS_07	2007-05-19	14.151	14.715	22.59	208.232	1.0399	3.73	80.62
TS_07	2007-05-20	14.176	10.944	22.95	155.142	0.772	0	65.81
TS_07	2007-05-21	14.2	12.06	28.692	171.252	0.8493	0	68.81
TS_07	2007-05-22	14.224	15.84	21.06	225.308	1.1136	0	77.06
TS_07	2007-05-23	14.247	19.71	27.756	280.808	1.3834	0	71.31
TS_07	2007-05-24	14.269	17.946	20.808	256.072	1.2577	0.01	76.75
TS_07	2007-05-25	14.291	14.292	11.844	204.247	1.0001	47	93.56
TS_07	2007-05-26	14.313	19.467	29.502	278.631	1.3601	0.19	63.38
TS_07	2007-05-27	14.333	18.918	28.98	271.152	1.3199	0	63.94
TS_07	2007-05-28	14.353	8.613	18.324	123.622	0.6001	0	71.81
TS_07	2007-05-29	14.372	11.61	24.822	166.859	0.8078	0	70.25
TS_07	2007-05-30	14.391	15.669	13.662	225.493	1.0888	9.27	82.38
TS_07	2007-05-31	14.409	16.281	12.978	234.593	1.1299	10.89	78.94
TS_07	2007-06-01	14.426	12.816	13.464	184.884	0.8884	3.45	78.94
TS_07	2007-06-02	14.443	16.533	17.154	238.786	1.1447	0	70.88
TS_07	2007-06-03	14.459	17.082	21.132	246.989	1.1814	0	73.25
TS_07	2007-06-04	14.474	17.595	15.21	254.67	1.2156	0.05	76.38
TS_07	2007-06-05	14.488	18.099	16.29	262.218	1.2492	0	75.31
TS_07	2007-06-06	14.502	21.213	19.854	307.631	1.4628	0.22	76.19
TS_07	2007-06-07	14.514	20.313	16.47	294.823	1.3995	13.75	82.44
TS_07	2007-06-08	14.526	20.502	15.12	297.812	1.4114	3.56	79.19
TS_07	2007-06-09	14.538	19.962	13.032	290.208	1.3731	5.92	78.56
TS_07	2007-06-10	14.548	16.623	8.874	241.831	1.1426	24.01	90.94
TS_07	2007-06-11	14.558	19.008	16.812	276.719	1.3057	7.87	83
TS_07	2007-06-12	14.566	23.346	24.588	340.058	1.6028	0	74.31
TS_07	2007-06-13	14.574	22.572	22.536	328.964	1.5488	0	77.44
TS_07	2007-06-14	14.582	20.583	12.33	300.141	1.4115	14.79	87
TS_07	2007-06-15	14.588	23.985	19.134	349.893	1.6442	7.05	78.81
TS_07	2007-06-16	14.593	21.96	24.912	320.462	1.5048	0	66.81
TS_07	2007-06-17	14.598	19.8	24.444	289.04	1.3564	0	69.62
TS_07	2007-06-18	14.602	21.15	17.82	308.832	1.4484	0.01	82.19
TS_07	2007-06-19	14.605	25.704	18.72	375.407	1.7599	0	73.38
TS_07	2007-06-20	14.607	26.541	20.754	387.684	1.817	0.01	76.88
TS_07	2007-06-21	14.608	29.799	21.942	435.304	2.0399	2.16	77.62
TS_07	2007-06-22	14.609	24.453	10.422	357.234	1.6738	15.58	89.69
TS_07	2007-06-23	14.608	27.045	22.05	395.073	1.8514	0.1	66.81
TS_07	2007-06-24	14.607	23.679	16.074	345.879	1.6211	3.56	79.69
TS_07	2007-06-25	14.605	21.663	16.83	316.388	1.4833	0.89	80.88
TS_07	2007-06-26	14.602	24.858	16.632	362.976	1.7024	0.66	83.44
TS_07	2007-06-27	14.598	27.09	18.396	395.46	1.8557	0.23	76.88
TS_07	2007-06-28	14.593	28.134	18.9	410.56	1.9279	0.04	77.94
TS_07	2007-06-29	14.588	30.303	15.282	442.06	2.0773	3.5	87
TS_07	2007-06-30	14.582	26.451	19.926	385.709	1.8139	1.25	80.06
TS_07	2007-07-01	14.574	24.705	18.63	360.051	1.6951	1.1	77.56
TS_07	2007-07-02	14.566	25.992	12.276	378.599	1.7844	9.03	87
TS_07	2007-07-03	14.558	25.722	14.256	374.461	1.7669	0.33	81
TS_07	2007-07-04	14.548	22.311	7.902	324.58	1.5336	14.44	89.94
TS_07	2007-07-05	14.538	28.332	18.072	411.891	1.9488	3.13	74.31
TS_07	2007-07-06	14.527	27.189	18.702	394.975	1.8716	0.39	74.5
TS_07	2007-07-07	14.515	20.421	11.466	296.411	1.4069	0.37	84.25
TS_07	2007-07-08	14.502	22.995	17.37	333.474	1.5856	0.01	76.81
TS_07	2007-07-09	14.488	22.536	15.408	326.502	1.5555	0.02	76.38
TS_07	2007-07-10	14.474	22.221	13.41	321.627	1.5352	4.85	84.44
TS_07	2007-07-11	14.459	26.541	11.25	383.756	1.8356	25.71	92.44
TS_07	2007-07-12	14.444	26.856	12.672	387.908	1.8593	2.71	86.06
TS_07	2007-07-13	14.427	24.813	11.502	357.977	1.7199	0.93	85.69
TS_07	2007-07-14	14.41	22.41	5.868	322.928	1.5552	68.37	92.12
TS_07	2007-07-15	14.392	25.461	7.614	366.435	1.7691	82.01	92.62
TS_07	2007-07-16	14.374	24.759	17.838	355.886	1.7225	1.92	79.38
TS_07	2007-07-17	14.355	19.8	9.684	284.229	1.3793	7.51	88.56
TS_07	2007-07-18	14.335	21.915	14.31	314.151	1.5288	1.71	84.75
TS_07	2007-07-19	14.314	21.879	16.722	313.176	1.5285	0.08	81.75
TS_07	2007-07-20	14.293	23.436	17.496	334.971	1.6397	0.28	82.88
TS_07	2007-07-21	14.272	26.541	10.854	378.793	1.8597	5	88.88
TS_07	2007-07-22	14.249	30.699	15.534	437.43	2.1545	3.91	85.69
TS_07	2007-07-23	14.226	29.799	14.814	423.921	2.0947	2.93	82.75
TS_07	2007-07-24	14.203	27.891	18.846	396.136	1.9637	0	72.25
TS_07	2007-07-25	14.179	27.018	23.436	383.088	1.9055	0.01	75.19
TS_07	2007-07-26	14.154	31.032	19.62	439.227	2.1925	0.43	81
TS_07	2007-07-27	14.129	31.086	20.664	439.214	2.2002	0.03	73.94
TS_07	2007-07-28	14.104	32.553	21.078	459.127	2.3081	0.37	78.5
TS_07	2007-07-29	14.078	28.368	16.452	399.365	2.0151	7.07	81.06
TS_07	2007-07-30	14.051	22.518	10.656	316.4	1.6026	27.06	86.44
TS_07	2007-07-31	14.024	25.902	19.872	363.25	1.847	6.14	77.88
TS_07	2007-08-01	13.997	26.802	20.88	375.148	1.9148	0.01	79.06
TS_07	2007-08-02	13.969	32.166	14.904	449.327	2.3027	0.49	83.5
TS_07	2007-08-03	13.94	32.112	13.356	447.641	2.3036	0.29	81.5
TS_07	2007-08-04	13.911	34.092	14.724	474.254	2.4507	0.21	82.56
TS_07	2007-08-05	13.882	35.469	18.234	492.381	2.555	3.54	75.5
TS_07	2007-08-06	13.853	33.714	18.9	467.04	2.4337	0.57	75.31
TS_07	2007-08-07	13.823	31.581	17.874	436.544	2.2847	0.27	80.25
TS_07	2007-08-08	13.792	32.418	13.392	447.109	2.3505	0.14	82.38
TS_07	2007-08-09	13.761	34.677	20.97	477.19	2.5199	0	75.69
TS_07	2007-08-10	13.73	34.272	18.792	470.555	2.4961	0.11	74.94
TS_07	2007-08-11	13.699	34.254	22.176	469.245	2.5005	0	74.12
TS_07	2007-08-12	13.667	32.787	18.918	448.1	2.399	0	77.94
TS_07	2007-08-13	13.635	32.868	20.808	448.155	2.4106	0.03	79.25
TS_07	2007-08-14	13.603	34.704	18.72	472.079	2.5512	0	79.31
TS_07	2007-08-15	13.57	37.683	24.282	511.358	2.7769	0.73	74.44
TS_07	2007-08-16	13.537	39.168	20.736	530.217	2.8934	0.1	70.81
TS_07	2007-08-17	13.504	36.108	21.996	487.602	2.6739	2.11	71.94
TS_07	2007-08-18	13.471	28.584	11.664	385.055	2.1219	1.82	82.5
TS_07	2007-08-19	13.437	31.779	19.818	427.014	2.365	0.74	77.94
TS_07	2007-08-20	13.403	32.373	12.222	433.895	2.4154	0.71	81.94
TS_07	2007-08-21	13.369	34.668	19.692	463.476	2.5932	0.39	76.5
TS_07	2007-08-22	13.334	36.09	17.28	481.224	2.7066	15.62	77.12
TS_07	2007-08-23	13.3	27.765	12.546	369.274	2.0876	6.63	83.56
TS_07	2007-08-24	13.265	28.134	13.428	373.197	2.1209	0.1	79.81
TS_07	2007-08-25	13.23	30.51	20.412	403.647	2.3061	0.56	76.31
TS_07	2007-08-26	13.195	32.652	17.064	430.843	2.4746	0	75.44
TS_07	2007-08-27	13.159	33.498	20.592	440.8	2.5456	0.32	75.81
TS_07	2007-08-28	13.124	33.345	14.706	437.62	2.5408	0.63	80.56
TS_07	2007-08-29	13.088	27.927	15.282	365.509	2.1338	6.33	83.19
TS_07	2007-08-30	13.052	24.732	11.7	322.802	1.8949	5.24	86.94
TS_07	2007-08-31	13.016	26.604	18.108	346.278	2.0439	1.12	84.19
TS_07	2007-09-01	12.98	24.678	14.472	320.32	1.9012	0.43	81.44
TS_07	2007-09-02	12.944	24.228	17.568	313.607	1.8718	0	78.19
TS_07	2007-09-03	12.908	26.856	20.448	346.657	2.0806	0.01	78.19
TS_07	2007-09-04	12.871	28.098	20.988	361.649	2.183	1.6	82.69
TS_07	2007-09-05	12.834	30.42	10.476	390.41	2.3703	16.77	87.75
TS_07	2007-09-06	12.798	31.536	9	403.598	2.4641	50.16	87.56
TS_07	2007-09-07	12.761	31.86	11.16	406.565	2.4967	55.49	86.12
TS_07	2007-09-08	12.724	32.67	16.488	415.693	2.5676	0.09	80.88
TS_07	2007-09-09	12.687	30.789	14.706	390.62	2.4268	0.18	84.38
TS_07	2007-09-10	12.65	30.42	11.808	384.813	2.4047	7.93	87.25
TS_07	2007-09-11	12.613	23.967	3.654	302.296	1.9002	14	92.06
TS_07	2007-09-12	12.575	20.61	11.592	259.171	1.639	47.7	89.38
TS_07	2007-09-13	12.538	21.276	17.964	266.759	1.6969	0	79.06
TS_07	2007-09-14	12.501	27.423	20.214	342.815	2.1937	0	82
TS_07	2007-09-15	12.463	29.889	16.758	372.507	2.3982	0	83.81
TS_07	2007-09-16	12.426	31.77	15.552	394.774	2.5567	0.02	81.81
TS_07	2007-09-17	12.388	32.265	15.93	399.699	2.6045	0.03	82.88
TS_07	2007-09-18	12.35	26.775	17.118	330.671	2.168	0.43	83.25
TS_07	2007-09-19	12.313	25.065	16.29	308.625	2.0357	0.26	82.06
TS_07	2007-09-20	12.275	28.503	21.618	349.874	2.322	0	78.44
TS_07	2007-09-21	12.237	27.126	21.384	331.941	2.2167	0	81.69
TS_07	2007-09-22	12.2	29.646	19.26	361.681	2.43	0.18	80.31
TS_07	2007-09-23	12.162	20.916	8.532	254.38	1.7198	6.06	88.5
TS_07	2007-09-24	12.124	20.349	9.918	246.711	1.6784	0.17	86.81
TS_07	2007-09-25	12.086	25.29	23.004	305.655	2.0925	0.32	78.88
TS_07	2007-09-26	12.049	19.512	19.44	235.1	1.6194	0	73.5
TS_07	2007-09-27	12.011	23.589	18.306	283.327	1.9639	1.61	82.19
TS_07	2007-09-28	11.973	28.377	24.606	339.758	2.3701	1.08	77.56
TS_07	2007-09-29	11.935	16.623	10.458	198.395	1.3928	5.26	78.62
TS_07	2007-09-30	11.898	13.455	5.454	160.088	1.1309	43.22	89.69
TS_07	2007-10-01	11.86	15.489	11.142	183.7	1.306	3.91	86.94
TS_07	2007-10-02	11.822	17.856	12.996	211.094	1.5104	5.55	86.5
TS_07	2007-10-03	11.785	17.451	16.218	205.66	1.4808	0.12	83.12
TS_07	2007-10-04	11.747	20.817	15.03	244.537	1.7721	0.29	79.56
TS_07	2007-10-05	11.709	18.306	20.52	214.345	1.5634	2.77	81.81
TS_07	2007-10-06	11.672	14.193	22.95	165.661	1.216	0	75.62
TS_07	2007-10-07	11.634	14.589	21.69	169.728	1.254	0	77.88
TS_07	2007-10-08	11.597	18.333	15.318	212.608	1.5808	3.49	94.12
TS_07	2007-10-09	11.559	13.734	16.812	158.751	1.1882	1.05	81.88
TS_07	2007-10-10	11.522	12.987	22.482	149.636	1.1271	0.01	72.44
TS_08E	2008-03-31	12.549	0	12.078	0	0	19.54	82.38
TS_08E	2008-04-01	12.587	3.231	21.222	40.6686	0.2567	0.39	64.44
TS_08E	2008-04-02	12.625	5.859	26.082	73.9699	0.4641	0	66.44
TS_08E	2008-04-03	12.662	7.758	24.192	98.2318	0.6127	0.02	72.12
TS_08E	2008-04-04	12.7	7.848	25.2	99.6696	0.618	0.44	63.69
TS_08E	2008-04-05	12.737	7.659	28.152	97.5527	0.6013	0	60.44
TS_08E	2008-04-06	12.775	8.208	27.468	104.857	0.6425	0	66.44
TS_08E	2008-04-07	12.812	6.3	19.008	80.7156	0.4917	9.71	83
TS_08E	2008-04-08	12.849	2.862	8.154	36.7738	0.2227	67.91	86.81
TS_08E	2008-04-09	12.886	5.238	14.706	67.4969	0.4065	0.24	77.56
TS_08E	2008-04-10	12.923	1.449	7.47	18.7254	0.1121	24.66	90.75
TS_08E	2008-04-11	12.96	9.396	21.024	121.772	0.725	0.79	78.69
TS_08E	2008-04-12	12.997	9.846	25.812	127.969	0.7576	0.1	69.69
TS_08E	2008-04-13	13.033	1.287	7.326	16.7735	0.0987	5.5	90.25
TS_08E	2008-04-14	13.07	8.019	21.258	104.808	0.6135	3.65	79.38
TS_08E	2008-04-15	13.106	10.233	31.122	134.114	0.7808	0	67.5
TS_08E	2008-04-16	13.142	8.883	19.368	116.74	0.6759	0	85.75
TS_08E	2008-04-17	13.178	10.143	14.706	133.665	0.7697	13.69	86.38
TS_08E	2008-04-18	13.214	4.275	8.37	56.4899	0.3235	65.96	90.44
TS_08E	2008-04-19	13.249	6.885	14.832	91.2194	0.5197	4.59	80.31
TS_08E	2008-04-20	13.285	7.2	17.73	95.652	0.542	0.02	75.12
TS_08E	2008-04-21	13.32	8.01	20.322	106.693	0.6014	0	75.62
TS_08E	2008-04-22	13.355	10.737	25.272	143.393	0.804	0	73.75
TS_08E	2008-04-23	13.389	10.755	26.586	143.999	0.8033	0.02	75.19
TS_08E	2008-04-24	13.424	12.519	10.998	168.055	0.9326	9.05	89.31
TS_08E	2008-04-25	13.458	9.828	17.316	132.265	0.7303	1.61	73.19
TS_08E	2008-04-26	13.492	7.038	18.162	94.9567	0.5216	2.09	75.75
TS_08E	2008-04-27	13.526	9.918	16.92	134.151	0.7333	2.13	83
TS_08E	2008-04-28	13.559	9.189	22.086	124.594	0.6777	0	70.06
TS_08E	2008-04-29	13.592	11.799	23.886	160.372	0.8681	0	76.12
TS_08E	2008-04-30	13.625	15.714	29.196	214.103	1.1533	0	71.06
TS_08E	2008-05-01	13.657	16.578	19.728	226.406	1.2139	0.01	81.25
TS_08E	2008-05-02	13.69	14.112	10.08	193.193	1.0308	7.83	91.44
TS_08E	2008-05-03	13.722	14.724	11.376	202.043	1.073	12.74	89.75
TS_08E	2008-05-04	13.753	15.633	16.434	215.001	1.1367	0.03	84.81
TS_08E	2008-05-05	13.784	15.345	15.102	211.516	1.1132	0.1	85.19
TS_08E	2008-05-06	13.815	12.888	29.16	178.048	0.9329	0	57.19
TS_08E	2008-05-07	13.845	15.678	31.5	217.062	1.1324	0	67.19
TS_08E	2008-05-08	13.875	12.276	18.288	170.329	0.8848	0	72
TS_08E	2008-05-09	13.905	14.103	17.226	196.102	1.0142	0.02	66.31
TS_08E	2008-05-10	13.934	4.158	7.308	57.9376	0.2984	9.82	83.88
TS_08E	2008-05-11	13.963	4.824	11.808	67.3575	0.3455	7.8	81.25
TS_08E	2008-05-12	13.991	3.96	11.538	55.4044	0.283	0.9	79.31
TS_08E	2008-05-13	14.019	4.131	11.268	57.9125	0.2947	22.4	83.06
TS_08E	2008-05-14	14.047	6.903	16.74	96.9664	0.4914	10.72	87.94
TS_08E	2008-05-15	14.073	12.456	25.938	175.293	0.8851	0	68.62
TS_08E	2008-05-16	14.1	13.356	17.316	188.32	0.9472	0.1	77.5
TS_08E	2008-05-17	14.126	13.392	17.172	189.175	0.948	1.01	82.19
TS_08E	2008-05-18	14.151	14.616	18.648	206.831	1.0329	0.45	77.88
TS_08E	2008-05-19	14.176	16.371	15.318	232.075	1.1548	5.81	82
TS_08E	2008-05-20	14.2	17.307	24.426	245.759	1.2188	60.85	78.88
TS_08E	2008-05-21	14.224	13.599	28.602	193.432	0.9561	0	67.44
TS_08E	2008-05-22	14.247	18.351	25.722	261.447	1.2881	0	77.38
TS_08E	2008-05-23	14.269	21.627	23.454	308.596	1.5157	0	70.5
TS_08E	2008-05-24	14.291	18.99	18.9	271.386	1.3288	10.77	82.31
TS_08E	2008-05-25	14.313	20.565	12.222	294.347	1.4368	23.63	86.75
TS_08E	2008-05-26	14.333	22.41	22.644	321.202	1.5635	0.71	74.75
TS_08E	2008-05-27	14.353	18.144	25.74	260.421	1.2641	0	66.69
TS_08E	2008-05-28	14.372	18.378	21.672	264.129	1.2787	0.47	75.12
TS_08E	2008-05-29	14.391	13.176	10.116	189.616	0.9156	22.4	88.31
TS_08E	2008-05-30	14.409	12.348	9.792	177.922	0.857	2.07	85.5
TS_08E	2008-05-31	14.426	7.443	7.002	107.373	0.5159	13.63	88.5
TS_08E	2008-06-01	14.443	13.518	26.856	195.24	0.936	0	74.12
TS_08E	2008-06-02	14.459	14.904	13.68	215.497	1.0308	1.43	84.25
TS_08E	2008-06-03	14.474	8.856	7.416	128.182	0.6119	33.48	88.81
TS_08E	2008-06-04	14.488	14.301	19.278	207.193	0.9871	0.94	79.31
TS_08E	2008-06-05	14.502	14.859	15.462	215.485	1.0246	3.6	85
TS_08E	2008-06-06	14.514	23.301	20.358	338.191	1.6054	4.09	76.69
TS_08E	2008-06-07	14.526	20.115	19.422	292.19	1.3848	0.17	75.44
TS_08E	2008-06-08	14.538	20.547	15.642	298.712	1.4133	0.94	84.12
TS_08E	2008-06-09	14.548	22.428	14.328	326.283	1.5417	3.9	84.75
TS_08E	2008-06-10	14.558	20.655	24.282	300.695	1.4188	0	71.12
TS_08E	2008-06-11	14.566	20.907	15.606	304.531	1.4353	0.34	81.31
TS_08E	2008-06-12	14.574	13.662	12.42	199.11	0.9374	21.8	84.38
TS_08E	2008-06-13	14.582	19.836	27.972	289.249	1.3603	0	68.44
TS_08E	2008-06-14	14.588	22.59	23.796	329.543	1.5485	0	69.31
TS_08E	2008-06-15	14.593	17.559	17.37	256.238	1.2032	0	72.81
TS_08E	2008-06-16	14.598	20.736	20.016	302.704	1.4205	0.01	75.62
TS_08E	2008-06-17	14.602	20.034	17.928	292.536	1.372	0	76.56
TS_08E	2008-06-18	14.605	20.673	21.366	301.929	1.4155	0	75.44
TS_08E	2008-06-19	14.607	22.914	19.944	334.705	1.5687	0	82.06
TS_08E	2008-06-20	14.608	22.725	10.422	331.967	1.5557	2	89.69
TS_08E	2008-06-21	14.609	25.299	11.538	369.593	1.7317	14.49	87.44
TS_08E	2008-06-22	14.608	24.714	12.996	361.022	1.6918	61.84	91.5
TS_08E	2008-06-23	14.607	19.224	9.72	280.805	1.3161	6.42	85.69
TS_08E	2008-06-24	14.605	24.12	19.512	352.273	1.6515	0.15	81.56
TS_08E	2008-06-25	14.602	19.71	12.78	287.805	1.3498	0.07	79.62
TS_08E	2008-06-26	14.598	14.274	7.02	208.372	0.9778	3.63	87.25
TS_08E	2008-06-27	14.593	20.394	19.008	297.61	1.3975	0.67	77.62
TS_08E	2008-06-28	14.588	23.616	16.596	344.51	1.6189	0.01	80.5
TS_08E	2008-06-29	14.582	20.691	6.858	301.716	1.4189	45.49	91.75
TS_08E	2008-06-30	14.574	21.267	14.274	309.945	1.4592	3.17	80.06
TS_08E	2008-07-01	14.566	21.591	17.946	314.495	1.4823	0	77.12
TS_08E	2008-07-02	14.558	23.94	20.952	348.519	1.6445	0	77.88
TS_08E	2008-07-03	14.548	22.401	13.41	325.89	1.5398	0.14	87.19
TS_08E	2008-07-04	14.538	29.619	16.794	430.601	2.0374	5.53	86.19
TS_08E	2008-07-05	14.527	33.021	21.69	479.696	2.2731	0.51	74.81
TS_08E	2008-07-06	14.515	32.202	19.548	467.412	2.2185	1.83	78.5
TS_08E	2008-07-07	14.502	26.478	7.92	383.984	1.8258	11.92	88.5
TS_08E	2008-07-08	14.488	25.344	12.636	367.184	1.7493	2.44	86.5
TS_08E	2008-07-09	14.474	23.58	13.68	341.297	1.6291	0.34	80.19
TS_08E	2008-07-10	14.459	25.65	19.008	370.873	1.774	0.01	76.62
TS_08E	2008-07-11	14.444	25.587	12.33	369.579	1.7715	1.01	85.88
TS_08E	2008-07-12	14.427	31.869	22.446	459.774	2.209	1.1	74.31
TS_08E	2008-07-13	14.41	30.906	18.18	445.356	2.1448	0.72	79.88
TS_08E	2008-07-14	14.392	31.842	17.352	458.27	2.2125	0.26	79.12
TS_08E	2008-07-15	14.374	29.52	16.56	424.32	2.0537	0	78.19
TS_08E	2008-07-16	14.355	30.843	20.394	442.751	2.1486	0.09	78.19
TS_08E	2008-07-17	14.335	33.165	19.566	475.42	2.3136	0.12	78.19
TS_08E	2008-07-18	14.314	32.679	13.374	467.767	2.283	1.41	82.62
TS_08E	2008-07-19	14.293	32.382	18.828	462.836	2.2656	0	75.38
TS_08E	2008-07-20	14.272	29.898	17.388	426.704	2.0949	0.39	78.5
TS_08E	2008-07-21	14.249	30.177	17.226	429.992	2.1178	0.05	78.69
TS_08E	2008-07-22	14.226	32.166	17.1	457.594	2.2611	0	80.06
TS_08E	2008-07-23	14.203	33.471	16.002	475.389	2.3566	0.11	81.19
TS_08E	2008-07-24	14.179	34.803	17.586	493.472	2.4545	0.85	80
TS_08E	2008-07-25	14.154	35.37	19.8	500.627	2.4989	8.1	80.62
TS_08E	2008-07-26	14.129	34.506	17.892	487.535	2.4422	1.12	79.75
TS_08E	2008-07-27	14.104	31.284	10.08	441.229	2.2181	7.97	88.25
TS_08E	2008-07-28	14.078	31.428	17.82	442.443	2.2324	0.4	79.69
TS_08E	2008-07-29	14.051	31.734	22.752	445.894	2.2585	2.73	70.94
TS_08E	2008-07-30	14.024	29.25	16.776	410.202	2.0857	1.29	77
TS_08E	2008-07-31	13.997	28.899	18.198	404.499	2.0647	0.14	76.5
TS_08E	2008-08-01	13.969	27.828	16.38	388.729	1.9921	1.31	78.88
TS_08E	2008-08-02	13.94	32.184	18.396	448.645	2.3088	0.02	80.06
TS_08E	2008-08-03	13.911	35.28	17.928	490.78	2.5361	0.03	80.5
TS_08E	2008-08-04	13.882	36.981	19.026	513.37	2.664	1.78	76.5
TS_08E	2008-08-05	13.853	29.754	7.128	412.182	2.1478	22.39	91.19
TS_08E	2008-08-06	13.823	32.715	14.85	452.219	2.3667	1.59	81.12
TS_08E	2008-08-07	13.792	35.064	17.208	483.603	2.5423	0.13	79
TS_08E	2008-08-08	13.761	35.172	19.044	484.002	2.5559	0.11	77.94
TS_08E	2008-08-09	13.73	30.285	17.91	415.813	2.2058	0.2	76.81
TS_08E	2008-08-10	13.699	29.556	16.92	404.888	2.1575	0.87	74.75
TS_08E	2008-08-11	13.667	30.69	12.996	419.44	2.2456	7.34	84.25
TS_08E	2008-08-12	13.635	32.364	15.84	441.283	2.3736	1.34	79.19
TS_08E	2008-08-13	13.603	33.039	16.65	449.43	2.4288	4.27	80.31
TS_08E	2008-08-14	13.57	32.895	11.61	446.385	2.4241	4.09	85
TS_08E	2008-08-15	13.537	35.847	17.982	485.261	2.6481	0.47	77.62
TS_08E	2008-08-16	13.504	34.929	14.526	471.681	2.5866	26.41	83.62
TS_08E	2008-08-17	13.471	25.524	12.672	343.834	1.8947	15.65	84.81
TS_08E	2008-08-18	13.437	27.639	18.126	371.385	2.0569	0.05	78.12
TS_08E	2008-08-19	13.403	33.021	20.358	442.58	2.4637	9.65	81.88
TS_08E	2008-08-20	13.369	32.238	17.208	430.99	2.4114	9.8	77.25
TS_08E	2008-08-21	13.334	27.927	20.754	372.379	2.0944	9.01	80.62
TS_08E	2008-08-22	13.3	21.411	15.642	284.766	1.6098	0.13	78.12
TS_08E	2008-08-23	13.265	21.87	13.284	290.106	1.6487	2.12	80.44
TS_08E	2008-08-24	13.23	26.352	11.628	348.637	1.9918	14.96	84.69
TS_08E	2008-08-25	13.195	26.046	7.128	343.677	1.9739	11.4	89.06
TS_08E	2008-08-26	13.159	26.01	13.968	342.266	1.9766	4.4	87.81
TS_08E	2008-08-27	13.124	27.153	20.754	356.356	2.069	0.13	80.75
TS_08L	2008-06-23	14.607	19.224	9.72	280.805	1.3161	6.42	85.69
TS_08L	2008-06-24	14.605	24.12	19.512	352.273	1.6515	0.15	81.56
TS_08L	2008-06-25	14.602	19.71	12.78	287.805	1.3498	0.07	79.62
TS_08L	2008-06-26	14.598	14.274	7.02	208.372	0.9778	3.63	87.25
TS_08L	2008-06-27	14.593	20.394	19.008	297.61	1.3975	0.67	77.62
TS_08L	2008-06-28	14.588	23.616	16.596	344.51	1.6189	0.01	80.5
TS_08L	2008-06-29	14.582	20.691	6.858	301.716	1.4189	45.49	91.75
TS_08L	2008-06-30	14.574	21.267	14.274	309.945	1.4592	3.17	80.06
TS_08L	2008-07-01	14.566	21.591	17.946	314.495	1.4823	0	77.12
TS_08L	2008-07-02	14.558	23.94	20.952	348.519	1.6445	0	77.88
TS_08L	2008-07-03	14.548	22.401	13.41	325.89	1.5398	0.14	87.19
TS_08L	2008-07-04	14.538	29.619	16.794	430.601	2.0374	5.53	86.19
TS_08L	2008-07-05	14.527	33.021	21.69	479.696	2.2731	0.51	74.81
TS_08L	2008-07-06	14.515	32.202	19.548	467.412	2.2185	1.83	78.5
TS_08L	2008-07-07	14.502	26.478	7.92	383.984	1.8258	11.92	88.5
TS_08L	2008-07-08	14.488	25.344	12.636	367.184	1.7493	2.44	86.5
TS_08L	2008-07-09	14.474	23.58	13.68	341.297	1.6291	0.34	80.19
TS_08L	2008-07-10	14.459	25.65	19.008	370.873	1.774	0.01	76.62
TS_08L	2008-07-11	14.444	25.587	12.33	369.579	1.7715	1.01	85.88
TS_08L	2008-07-12	14.427	31.869	22.446	459.774	2.209	1.1	74.31
TS_08L	2008-07-13	14.41	30.906	18.18	445.356	2.1448	0.72	79.88
TS_08L	2008-07-14	14.392	31.842	17.352	458.27	2.2125	0.26	79.12
TS_08L	2008-07-15	14.374	29.52	16.56	424.32	2.0537	0	78.19
TS_08L	2008-07-16	14.355	30.843	20.394	442.751	2.1486	0.09	78.19
TS_08L	2008-07-17	14.335	33.165	19.566	475.42	2.3136	0.12	78.19
TS_08L	2008-07-18	14.314	32.679	13.374	467.767	2.283	1.41	82.62
TS_08L	2008-07-19	14.293	32.382	18.828	462.836	2.2656	0	75.38
TS_08L	2008-07-20	14.272	29.898	17.388	426.704	2.0949	0.39	78.5
TS_08L	2008-07-21	14.249	30.177	17.226	429.992	2.1178	0.05	78.69
TS_08L	2008-07-22	14.226	32.166	17.1	457.594	2.2611	0	80.06
TS_08L	2008-07-23	14.203	33.471	16.002	475.389	2.3566	0.11	81.19
TS_08L	2008-07-24	14.179	34.803	17.586	493.472	2.4545	0.85	80
TS_08L	2008-07-25	14.154	35.37	19.8	500.627	2.4989	8.1	80.62
TS_08L	2008-07-26	14.129	34.506	17.892	487.535	2.4422	1.12	79.75
TS_08L	2008-07-27	14.104	31.284	10.08	441.229	2.2181	7.97	88.25
TS_08L	2008-07-28	14.078	31.428	17.82	442.443	2.2324	0.4	79.69
TS_08L	2008-07-29	14.051	31.734	22.752	445.894	2.2585	2.73	70.94
TS_08L	2008-07-30	14.024	29.25	16.776	410.202	2.0857	1.29	77
TS_08L	2008-07-31	13.997	28.899	18.198	404.499	2.0647	0.14	76.5
TS_08L	2008-08-01	13.969	27.828	16.38	388.729	1.9921	1.31	78.88
TS_08L	2008-08-02	13.94	32.184	18.396	448.645	2.3088	0.02	80.06
TS_08L	2008-08-03	13.911	35.28	17.928	490.78	2.5361	0.03	80.5
TS_08L	2008-08-04	13.882	36.981	19.026	513.37	2.664	1.78	76.5
TS_08L	2008-08-05	13.853	29.754	7.128	412.182	2.1478	22.39	91.19
TS_08L	2008-08-06	13.823	32.715	14.85	452.219	2.3667	1.59	81.12
TS_08L	2008-08-07	13.792	35.064	17.208	483.603	2.5423	0.13	79
TS_08L	2008-08-08	13.761	35.172	19.044	484.002	2.5559	0.11	77.94
TS_08L	2008-08-09	13.73	30.285	17.91	415.813	2.2058	0.2	76.81
TS_08L	2008-08-10	13.699	29.556	16.92	404.888	2.1575	0.87	74.75
TS_08L	2008-08-11	13.667	30.69	12.996	419.44	2.2456	7.34	84.25
TS_08L	2008-08-12	13.635	32.364	15.84	441.283	2.3736	1.34	79.19
TS_08L	2008-08-13	13.603	33.039	16.65	449.43	2.4288	4.27	80.31
TS_08L	2008-08-14	13.57	32.895	11.61	446.385	2.4241	4.09	85
TS_08L	2008-08-15	13.537	35.847	17.982	485.261	2.6481	0.47	77.62
TS_08L	2008-08-16	13.504	34.929	14.526	471.681	2.5866	26.41	83.62
TS_08L	2008-08-17	13.471	25.524	12.672	343.834	1.8947	15.65	84.81
TS_08L	2008-08-18	13.437	27.639	18.126	371.385	2.0569	0.05	78.12
TS_08L	2008-08-19	13.403	33.021	20.358	442.58	2.4637	9.65	81.88
TS_08L	2008-08-20	13.369	32.238	17.208	430.99	2.4114	9.8	77.25
TS_08L	2008-08-21	13.334	27.927	20.754	372.379	2.0944	9.01	80.62
TS_08L	2008-08-22	13.3	21.411	15.642	284.766	1.6098	0.13	78.12
TS_08L	2008-08-23	13.265	21.87	13.284	290.106	1.6487	2.12	80.44
TS_08L	2008-08-24	13.23	26.352	11.628	348.637	1.9918	14.96	84.69
TS_08L	2008-08-25	13.195	26.046	7.128	343.677	1.9739	11.4	89.06
TS_08L	2008-08-26	13.159	26.01	13.968	342.266	1.9766	4.4	87.81
TS_08L	2008-08-27	13.124	27.153	20.754	356.356	2.069	0.13	80.75
TS_08L	2008-08-28	13.088	29.997	12.978	392.601	2.2919	30.17	87.81
TS_08L	2008-08-29	13.052	29.268	8.172	382.006	2.2424	29.79	91.44
TS_08L	2008-08-30	13.016	29.385	10.782	382.475	2.2576	26.69	89.31
TS_08L	2008-08-31	12.98	29.007	14.166	376.511	2.2347	16.22	84.56
TS_08L	2008-09-01	12.944	29.268	17.856	378.845	2.2611	1.27	80.94
TS_08L	2008-09-02	12.908	32.094	15.66	414.269	2.4864	1.32	82.5
TS_08L	2008-09-03	12.871	32.355	16.83	416.441	2.5138	0.54	80.44
TS_08L	2008-09-04	12.834	28.134	12.168	361.072	2.1921	4.63	86.5
TS_08L	2008-09-05	12.798	30.618	17.676	391.849	2.3924	0.46	81.88
TS_08L	2008-09-06	12.761	30.078	15.192	383.825	2.357	0.61	81.56
TS_08L	2008-09-07	12.724	30.231	14.094	384.659	2.3759	7.04	85.19
TS_08L	2008-09-08	12.687	27.792	20.052	352.597	2.1906	0	77.5
TS_08L	2008-09-09	12.65	23.418	21.6	296.238	1.8512	0	71.81
TS_08L	2008-09-10	12.613	21.708	19.656	273.803	1.7211	0	78.56
TS_08L	2008-09-11	12.575	20.421	18.702	256.794	1.6239	23	86.44
TS_08L	2008-09-12	12.538	27.639	24.246	346.538	2.2044	1.4	69.81
TS_08L	2008-09-13	12.501	27.036	18.612	337.977	2.1627	0.14	78.12
TS_08L	2008-09-14	12.463	26.91	14.508	335.379	2.1592	0.85	83.69
TS_08L	2008-09-15	12.426	23.265	10.026	289.091	1.8723	4.96	87.5
TS_08L	2008-09-16	12.388	25.2	13.572	312.178	2.0342	10.78	83
TS_08L	2008-09-17	12.35	25.74	18.036	317.889	2.0842	0	81.44
TS_08L	2008-09-18	12.313	22.626	8.136	278.594	1.8376	3.41	90.19
TS_08L	2008-09-19	12.275	26.712	13.932	327.89	2.1761	17.77	86.44
TS_08L	2008-09-20	12.237	25.236	13.284	308.813	2.0623	30.89	84.44
TS_08L	2008-09-21	12.2	24.48	11.88	298.656	2.0066	31.24	89.06
TS_08L	2008-09-22	12.162	20.934	11.736	254.599	1.7213	25.86	87.06
TS_08L	2008-09-23	12.124	25.038	18.396	303.561	2.0652	0	76.06
TS_08L	2008-09-24	12.086	22.185	17.73	268.128	1.8356	0	69.62
TS_08L	2008-09-25	12.049	22.077	20.898	266.006	1.8323	0.05	80.88
TS_08L	2008-09-26	12.011	21.258	24.696	255.33	1.7699	1.21	83.5
TS_08L	2008-09-27	11.973	12.573	21.366	150.536	1.0501	0	65.12
TS_08L	2008-09-28	11.935	10.836	13.356	129.328	0.9079	0.06	75.5
TS_08L	2008-09-29	11.898	12.195	7.65	145.096	1.025	17.45	89.62
TS_08L	2008-09-30	11.86	15.786	12.96	187.222	1.331	5.15	87.81
TS_08L	2008-10-01	11.822	14.985	16.758	177.153	1.2676	8.9	87.31
TS_08L	2008-10-02	11.785	12.258	21.672	144.46	1.0401	0	74.06
TS_08L	2008-10-03	11.747	13.14	22.428	154.356	1.1186	0	76.81
TS_08L	2008-10-04	11.709	18.423	18.774	215.715	1.5734	0	74.75
TS_08L	2008-10-05	11.672	17.586	17.028	205.264	1.5067	7.69	83.06
TS_08L	2008-10-06	11.634	18.504	11.7	215.275	1.5905	18.81	91.31
TS_08L	2008-10-07	11.597	19.062	19.152	221.062	1.6437	1.18	79.94
TS_08L	2008-10-08	11.559	14.895	7.398	172.171	1.2886	29.42	91.94
TS_08L	2008-10-09	11.522	17.136	13.968	197.441	1.4872	0.19	85.94
TS_08L	2008-10-10	11.485	19.215	19.458	220.684	1.6731	1.28	85.31
TS_08L	2008-10-11	11.448	15.417	22.95	176.494	1.3467	1.72	83.44
TS_08L	2008-10-12	11.411	9.27	19.188	105.78	0.8124	0	69.06
TS_08L	2008-10-13	11.374	13.698	22.032	155.801	1.2043	0	71.94
TS_08L	2008-10-14	11.337	15.696	12.24	177.946	1.3845	7.48	87.06
TS_08L	2008-10-15	11.3	16.488	18.108	186.314	1.4591	3.44	82.88
TS_08L	2008-10-16	11.264	11.772	23.58	132.6	1.0451	0	77.81
TS_08L	2008-10-17	11.227	13.671	21.258	153.484	1.2177	0	78.31
TS_08L	2008-10-18	11.191	13.959	17.694	156.215	1.2473	0.02	83.75
TS_08L	2008-10-19	11.155	14.517	16.974	161.937	1.3014	0.09	82.5
TS_08L	2008-10-20	11.118	16.047	15.138	178.411	1.4433	0.6	83.5
TS_08L	2008-10-21	11.083	14.391	20.538	159.495	1.2985	0	77.56
TS_08L	2008-10-22	11.047	13.95	13.14	154.106	1.2628	0.02	82.12
TS_08L	2008-10-23	11.011	17.793	12.402	195.919	1.6159	10.24	84.38
TS_08L	2008-10-24	10.976	21.006	8.568	230.562	1.9138	47.11	94.5
TS_08L	2008-10-25	10.941	14.616	9.648	159.914	1.3359	0.01	84.88
TS_08L	2008-10-26	10.906	11.736	9.54	127.993	1.0761	1.79	85.06
TS_08L	2008-10-27	10.871	11.619	17.154	126.31	1.0688	4.4	75.44
TS_08L	2008-10-28	10.836	9.414	19.296	102.01	0.8688	0.82	72.31
TS_08L	2008-10-29	10.802	9.846	21.384	106.356	0.9115	0.82	73.94
TS_08L	2008-10-30	10.768	7.002	18.9	75.3975	0.6503	0	70.81
TS_08L	2008-10-31	10.734	6.966	17.604	74.773	0.649	0.02	80.25
TS_08L	2008-11-01	10.701	8.199	19.998	87.7375	0.7662	0	78.12
TS_08L	2008-11-02	10.668	9.639	24.912	102.829	0.9035	0	71.62
TS_08L	2008-11-03	10.635	7.893	13.842	83.9421	0.7422	0	82.75
TS_08L	2008-11-04	10.602	7.839	20.808	83.1091	0.7394	0	72.38
TS_08L	2008-11-05	10.57	7.542	24.552	79.7189	0.7135	0	78.5
TS_08L	2008-11-06	10.538	8.748	20.34	92.1864	0.8301	0	83.81
TS_08L	2008-11-07	10.506	12.681	23.49	133.227	1.207	1.47	83.44
TS_08L	2008-11-08	10.475	2.484	10.278	26.0199	0.2371	0.77	75.88
TS_08L	2008-11-09	10.444	1.494	9.018	15.6033	0.143	1.17	80.81
TS_08L	2008-11-10	10.414	3.87	14.256	40.3022	0.3716	0.6	81.06
TS_08L	2008-11-11	10.384	2.484	10.926	25.7939	0.2392	0	83.06
TS_08L	2008-11-12	10.355	3.447	9.558	35.6937	0.3329	0.89	89.44
TS_08L	2008-11-13	10.325	7.326	18.684	75.6409	0.7095	0.05	86.25
TS_08L	2008-11-14	10.297	9.612	24.156	98.9748	0.9335	0	85.62
TS_08L	2008-11-15	10.269	9.351	11.574	96.0254	0.9106	0.41	90.62
TS_08L	2008-11-16	10.241	8.541	9.45	87.4684	0.834	3.89	92.62
TS_08L	2008-11-17	10.214	8.442	16.344	86.2266	0.8265	1.91	87.19
TS_08L	2008-11-18	10.187	6.795	17.748	69.2207	0.667	0.28	74.75
TS_08L	2008-11-19	10.161	2.97	19.674	30.1782	0.2923	0	62.44
TS_09	2009-04-28	13.526	7.02	28.44	94.9525	0.519	0.02	61.31
TS_09	2009-04-29	13.559	10.332	31.194	140.092	0.762	0	61.38
TS_09	2009-04-30	13.592	11.88	29.79	161.473	0.874	0	60.56
TS_09	2009-05-01	13.625	14.247	28.854	194.115	1.0457	0	65.75
TS_09	2009-05-02	13.657	14.184	26.676	193.711	1.0386	0	70.5
TS_09	2009-05-03	13.69	15.534	23.22	212.661	1.1347	0	76.69
TS_09	2009-05-04	13.722	16.569	18.774	227.36	1.2075	0	76.12
TS_09	2009-05-05	13.753	11.205	10.674	154.102	0.8147	16.39	90.12
TS_09	2009-05-06	13.784	13.59	12.132	187.325	0.9859	12.86	84.44
TS_09	2009-05-07	13.815	13.779	11.214	190.357	0.9974	7.46	88.12
TS_09	2009-05-08	13.845	12.996	11.268	179.93	0.9387	15.23	86.62
TS_09	2009-05-09	13.875	15.993	25.398	221.903	1.1526	0.02	71.94
TS_09	2009-05-10	13.905	23.94	31.5	332.886	1.7217	0	72.25
TS_09	2009-05-11	13.934	21.087	20.358	293.826	1.5133	0	79.75
TS_09	2009-05-12	13.963	20.466	21.204	285.767	1.4657	0.4	80.44
TS_09	2009-05-13	13.991	14.364	29.286	200.967	1.0267	0.7	70.62
TS_09	2009-05-14	14.019	12.258	29.106	171.845	0.8744	0	57.88
TS_09	2009-05-15	14.047	9.612	26.208	135.02	0.6843	0	65.31
TS_09	2009-05-16	14.073	9.828	17.676	138.309	0.6984	0.18	76.25
TS_09	2009-05-17	14.1	14.85	14.688	209.385	1.0532	9.88	86.38
TS_09	2009-05-18	14.126	21.033	21.006	297.112	1.489	0.2	66.81
TS_09	2009-05-19	14.151	17.847	19.926	252.553	1.2612	0	78.25
TS_09	2009-05-20	14.176	19.161	30.006	271.626	1.3517	0	66
TS_09	2009-05-21	14.2	19.809	20.502	281.288	1.395	0	77.31
TS_09	2009-05-22	14.224	20.106	14.22	285.988	1.4135	0.02	78.88
TS_09	2009-05-23	14.247	22.914	19.692	326.456	1.6083	0.03	76.12
TS_09	2009-05-24	14.269	13.14	7.452	187.495	0.9209	11.08	87
TS_09	2009-05-25	14.291	16.038	16.092	229.199	1.1222	5.23	77.75
TS_09	2009-05-26	14.313	15.516	28.296	222.081	1.084	0	68.06
TS_09	2009-05-27	14.333	18.405	18.882	263.799	1.2841	0.01	74.81
TS_09	2009-05-28	14.353	14.094	6.768	202.291	0.982	22.55	82.5
TS_09	2009-05-29	14.372	16.794	11.88	241.363	1.1685	27.95	89.62
TS_09	2009-05-30	14.391	20.331	15.606	292.583	1.4128	6.93	84.25
TS_09	2009-05-31	14.409	19.818	18.072	285.558	1.3754	11.11	82.94
TS_09	2009-06-01	14.426	16.155	17.73	233.052	1.1199	3.8	72.94
TS_09	2009-06-02	14.443	18.603	23.922	268.683	1.288	0	71.19
TS_09	2009-06-03	14.459	19.728	14.688	285.247	1.3644	0.31	83.5
TS_09	2009-06-04	14.474	18.414	10.8	266.524	1.2722	2.26	83.31
TS_09	2009-06-05	14.488	16.443	9.846	238.226	1.1349	7.28	88.38
TS_09	2009-06-06	14.502	19.926	15.588	288.967	1.374	6.02	83.69
TS_09	2009-06-07	14.514	23.751	25.578	344.722	1.6364	0	70.94
TS_09	2009-06-08	14.526	17.631	12.078	256.108	1.2138	0.08	82.44
TS_09	2009-06-09	14.538	20.088	17.748	292.039	1.3818	0	78.5
TS_09	2009-06-10	14.548	22.023	16.11	320.391	1.5138	0.6	82.06
TS_09	2009-06-11	14.558	21.996	14.364	320.218	1.5109	14.38	81.88
TS_09	2009-06-12	14.566	19.359	20.898	281.983	1.3291	0	66.06
TS_09	2009-06-13	14.574	23.751	24.066	346.147	1.6297	0.13	74.94
TS_09	2009-06-14	14.582	17.316	10.908	252.502	1.1875	11.56	86.88
TS_09	2009-06-15	14.588	19.224	17.136	280.44	1.3178	4.87	82.38
TS_09	2009-06-16	14.593	19.278	13.464	281.324	1.321	20.75	83.62
TS_09	2009-06-17	14.598	20.43	18.828	298.237	1.3995	9.46	77.19
TS_09	2009-06-18	14.602	18.711	10.206	273.218	1.2814	2.26	87.44
TS_09	2009-06-19	14.605	23.067	20.574	336.894	1.5794	0	77.88
TS_09	2009-06-20	14.607	22.356	17.928	326.554	1.5305	0.05	79.25
TS_09	2009-06-21	14.608	24.021	10.638	350.899	1.6444	37.61	92.19
TS_09	2009-06-22	14.609	25.173	9.99	367.752	1.7231	3.47	88.75
TS_09	2009-06-23	14.608	32.409	18.486	473.431	2.2186	3.19	75.19
TS_09	2009-06-24	14.607	25.371	10.926	370.594	1.7369	19.13	82.31
TS_09	2009-06-25	14.605	26.802	14.4	391.443	1.8351	0.08	74.31
TS_09	2009-06-26	14.602	29.214	21.852	426.583	2.0007	0	72.5
TS_09	2009-06-27	14.598	29.808	26.1	435.137	2.0419	0	72.88
TS_09	2009-06-28	14.593	24.03	10.728	350.67	1.6467	16.41	87.62
TS_09	2009-06-29	14.588	25.983	17.586	379.04	1.7811	1.47	74.88
TS_09	2009-06-30	14.582	26.073	15.966	380.197	1.788	12.36	88.88
TS_09	2009-07-01	14.574	25.785	15.318	375.791	1.7692	3.91	85.69
TS_09	2009-07-02	14.566	23.076	14.256	336.125	1.5842	6.27	86.75
TS_09	2009-07-03	14.558	22.194	13.536	323.1	1.5245	3.31	85.19
TS_09	2009-07-04	14.548	25.011	11.79	363.86	1.7192	4.59	84.25
TS_09	2009-07-05	14.538	24.66	13.716	358.507	1.6962	5.73	85.5
TS_09	2009-07-06	14.527	23.634	11.412	343.331	1.6269	2.53	89.06
TS_09	2009-07-07	14.515	28.935	17.082	419.991	1.9935	0.05	82.25
TS_09	2009-07-08	14.502	30.033	11.574	435.539	2.071	1.74	86.44
TS_09	2009-07-09	14.488	29.178	10.62	422.731	2.0139	1.51	89.88
TS_09	2009-07-10	14.474	29.097	14.31	421.15	2.0103	0.03	83.81
TS_09	2009-07-11	14.459	22.968	11.052	332.094	1.5885	0.03	74.06
TS_09	2009-07-12	14.444	27.504	18.936	397.268	1.9042	0	73.12
TS_09	2009-07-13	14.427	32.337	19.818	466.526	2.2414	0.01	80.5
TS_09	2009-07-14	14.41	28.854	18.324	415.786	2.0024	0	71
TS_09	2009-07-15	14.392	31.491	19.998	453.219	2.1881	0	78.75
TS_09	2009-07-16	14.374	33.561	20.538	482.406	2.3348	0.78	67.62
TS_09	2009-07-17	14.355	27.648	14.76	396.887	1.926	8.22	83.75
TS_09	2009-07-18	14.335	30.888	13.752	442.779	2.1547	0.15	83.69
TS_09	2009-07-19	14.314	32.139	16.038	460.038	2.2453	0.09	83.62
TS_09	2009-07-20	14.293	27.414	17.244	391.828	1.918	0	74.88
TS_09	2009-07-21	14.272	23.715	12.006	338.461	1.6616	3.33	89.94
TS_09	2009-07-22	14.249	28.62	11.448	407.806	2.0086	10.63	87.31
TS_09	2009-07-23	14.226	27.972	15.408	397.93	1.9663	8.08	87
TS_09	2009-07-24	14.203	30.348	13.212	431.033	2.1367	13.07	84.31
TS_09	2009-07-25	14.179	33.345	16.002	472.799	2.3517	3.2	82.12
TS_09	2009-07-26	14.154	33.885	16.83	479.608	2.394	0.96	78.69
TS_09	2009-07-27	14.129	31.23	12.564	441.249	2.2103	9.09	83.44
TS_09	2009-07-28	14.104	29.538	10.26	416.604	2.0943	14.51	87.56
TS_09	2009-07-29	14.078	31.05	12.24	437.122	2.2056	1.29	85.94
TS_09	2009-07-30	14.051	31.545	23.346	443.239	2.245	5.25	81.62
TS_09	2009-07-31	14.024	24.3	11.988	340.783	1.7327	3.88	84.38
TS_09	2009-08-01	13.997	27.054	17.892	378.675	1.9328	0.17	81.31
TS_09	2009-08-02	13.969	26.469	14.202	369.745	1.8948	4.09	85.19
TS_09	2009-08-03	13.94	31.257	17.874	435.723	2.2423	0.41	79.88
TS_09	2009-08-04	13.911	29.727	17.154	413.532	2.1369	0.69	80.12
TS_09	2009-08-05	13.882	31.995	16.65	444.155	2.3048	0.73	81.69
TS_09	2009-08-06	13.853	32.094	14.688	444.598	2.3168	0.5	83.19
TS_09	2009-08-07	13.823	30.078	10.26	415.768	2.1759	14.49	90.62
TS_09	2009-08-08	13.792	30.249	12.762	417.194	2.1932	1.17	85.56
TS_09	2009-08-09	13.761	28.791	10.278	396.193	2.0922	13.44	89.44
TS_09	2009-08-10	13.73	30.186	7.344	414.454	2.1985	91.38	93.56
TS_09	2009-08-11	13.699	29.358	15.264	402.175	2.1431	8.06	87.31
TS_09	2009-08-12	13.667	30.006	21.276	410.092	2.1955	0	77.62
TS_09	2009-08-13	13.635	33.516	20.448	456.991	2.4581	0.06	81.62
TS_09	2009-08-14	13.603	31.824	19.26	432.902	2.3395	0	75.94
TS_09	2009-08-15	13.57	27.549	19.314	373.84	2.0301	0	76.25
TS_09	2009-08-16	13.537	27.855	23.274	377.073	2.0577	0	75.75
TS_09	2009-08-17	13.504	26.505	18.774	357.923	1.9628	0	80.62
TS_09	2009-08-18	13.471	26.667	16.758	359.231	1.9796	0	79.94
TS_09	2009-08-19	13.437	28.215	15.642	379.125	2.0998	0	78.31
TS_09	2009-08-20	13.403	29.763	15.786	398.913	2.2206	0	78
TS_09	2009-08-21	13.369	30.294	17.1	405	2.266	0.11	83.62
TS_09	2009-08-22	13.334	33.174	18.324	442.342	2.4879	1.07	75.56
TS_09	2009-08-23	13.3	28.881	16.722	384.117	2.1715	0.8	76.12
TS_09	2009-08-24	13.265	26.289	16.794	348.724	1.9818	2.45	75.38
TS_09	2009-08-25	13.23	23.256	17.676	307.677	1.7578	0.46	74.25
TS_09	2009-08-26	13.195	23.445	16.434	309.357	1.7768	0	74.19
TS_09	2009-08-27	13.159	24.048	21.816	316.448	1.8275	0	77.12
TS_09	2009-08-28	13.124	29.349	19.782	385.176	2.2363	0	79.56
TS_09	2009-08-29	13.088	32.454	19.224	424.758	2.4797	0.2	78
TS_09	2009-08-30	13.052	21.384	14.22	279.104	1.6384	13.94	83.88
TS_09	2009-08-31	13.016	18.738	11.052	243.894	1.4396	70.15	93.81
TS_09	2009-09-01	12.98	27.864	21.492	361.675	2.1467	0.97	77.12
TS_09	2009-09-02	12.944	22.158	11.628	286.813	1.7118	0.16	84.38
TS_09	2009-09-03	12.908	21.078	10.332	272.075	1.6329	0.02	85.81
TS_09	2009-09-04	12.871	22.878	15.876	294.463	1.7775	0.29	84.38
TS_09	2009-09-05	12.834	24.948	18.648	320.183	1.9439	0	82.25
TS_09	2009-09-06	12.798	24.246	17.892	310.3	1.8945	0	81.12
TS_09	2009-09-07	12.761	24.921	21.006	318.017	1.9529	0.01	81.75
TS_09	2009-09-08	12.724	25.317	13.374	322.134	1.9897	0.3	86.56
TS_09	2009-09-09	12.687	22.923	17.37	290.824	1.8068	0.08	73.5
TS_09	2009-09-10	12.65	20.52	23.4	259.578	1.6221	0.02	67.75
TS_09	2009-09-11	12.613	22.104	22.068	278.798	1.7525	0	69.88
TS_09	2009-09-12	12.575	19.944	9.36	250.796	1.586	15.7	90.31
TS_09	2009-09-13	12.538	23.211	21.366	291.019	1.8513	0.44	73.75
TS_09	2009-09-14	12.501	19.971	20.214	249.657	1.5976	0	73.62
TS_09	2009-09-15	12.463	21.393	14.85	266.621	1.7165	1.01	83.62
TS_09	2009-09-16	12.426	22.716	17.604	282.269	1.8281	3.41	76.38
TS_09	2009-09-17	12.388	18.117	21.15	224.433	1.4625	0	70.31
TS_09	2009-09-18	12.35	15.408	15.984	190.289	1.2476	0	85.81
TS_09	2009-09-19	12.313	17.604	13.32	216.758	1.4297	0	81.69
TS_09	2009-09-20	12.275	18.846	20.124	231.335	1.5353	0	72.88
TS_09	2009-09-21	12.237	16.722	21.204	204.627	1.3665	0	80.06
TS_09	2009-09-22	12.2	22.815	16.002	278.343	1.8701	0	76.94
TS_09	2009-09-23	12.162	22.473	16.326	273.317	1.8478	0	78.38
TS_09	2009-09-24	12.124	21.006	18.828	254.677	1.7326	0	81.5
ISA_08	2008-04-22	13.368	7.119	9.306	95.1668	0.5325	0	79.62
ISA_08	2008-04-23	13.403	11.142	6.804	149.336	0.8313	4.46	82.19
ISA_08	2008-04-24	13.438	6.39	8.532	85.8688	0.4755	16.63	82.75
ISA_08	2008-04-25	13.473	1.062	1.764	14.3083	0.0788	0.05	71.06
ISA_08	2008-04-26	13.507	6.228	11.7	84.1216	0.4611	3.33	78.5
ISA_08	2008-04-27	13.541	5.598	2.988	75.8025	0.4134	0.01	75.5
ISA_08	2008-04-28	13.575	4.41	3.492	59.8658	0.3249	0.57	63.38
ISA_08	2008-04-29	13.608	8.163	9.522	111.082	0.5999	0	72.69
ISA_08	2008-04-30	13.642	12.267	7.65	167.346	0.8992	0	75.31
ISA_08	2008-05-01	13.674	12.348	5.868	168.847	0.903	0.02	82.12
ISA_08	2008-05-02	13.707	12.519	8.766	171.598	0.9133	0	82.38
ISA_08	2008-05-03	13.739	9.837	2.142	135.15	0.716	0	92.12
ISA_08	2008-05-04	13.771	13.518	9.648	186.156	0.9816	0	87.12
ISA_08	2008-05-05	13.803	9.693	11.106	133.792	0.7022	6.81	85.25
ISA_08	2008-05-06	13.834	8.271	10.098	114.421	0.5979	0.01	63.56
ISA_08	2008-05-07	13.864	10.413	4.446	144.366	0.7511	0	80.06
ISA_08	2008-05-08	13.895	9.594	5.004	133.309	0.6905	0.02	85.62
ISA_08	2008-05-09	13.925	7.065	6.282	98.3801	0.5074	0.24	80.62
ISA_08	2008-05-10	13.954	4.095	4.842	57.1416	0.2935	8.45	82.69
ISA_08	2008-05-11	13.983	4.176	5.364	58.393	0.2986	3.1	78.69
ISA_08	2008-05-12	14.012	5.769	10.098	80.8352	0.4117	0	74.44
ISA_08	2008-05-13	14.04	8.847	6.534	124.212	0.6301	13.89	79.06
ISA_08	2008-05-14	14.068	6.813	4.95	95.8453	0.4843	22.86	81.38
ISA_08	2008-05-15	14.095	7.704	6.228	108.588	0.5466	0	62.44
ISA_08	2008-05-16	14.122	10.413	6.174	147.052	0.7374	0	67.5
ISA_08	2008-05-17	14.148	10.863	4.626	153.69	0.7678	0.01	74.56
ISA_08	2008-05-18	14.174	12.339	8.802	174.893	0.8705	0.03	71.31
ISA_08	2008-05-19	14.199	14.58	4.608	207.021	1.0268	4.79	79.56
ISA_08	2008-05-20	14.223	9.837	4.338	139.912	0.6916	14.07	82.12
ISA_08	2008-05-21	14.247	11.259	6.606	160.407	0.7903	0	73.31
ISA_08	2008-05-22	14.271	13.716	7.056	195.741	0.9611	0	77
ISA_08	2008-05-23	14.293	14.481	6.03	206.977	1.0132	0.02	79.56
ISA_08	2008-05-24	14.315	14.346	3.852	205.363	1.0022	27.39	87.25
ISA_08	2008-05-25	14.337	13.068	3.492	187.356	0.9115	18.16	94.69
ISA_08	2008-05-26	14.358	12.924	7.38	185.563	0.9001	0.21	89.88
ISA_08	2008-05-27	14.378	11.763	8.154	169.128	0.8181	0	74.44
ISA_08	2008-05-28	14.398	17.145	9.594	246.854	1.1908	6.27	78.19
ISA_08	2008-05-29	14.416	15.111	6.714	217.84	1.0482	15.92	84.69
ISA_08	2008-05-30	14.435	14.769	6.534	213.19	1.0231	2.31	88.56
ISA_08	2008-05-31	14.452	12.267	5.85	177.283	0.8488	10.44	88.19
ISA_08	2008-06-01	14.469	12.717	7.578	184.002	0.8789	0.01	78.88
ISA_08	2008-06-02	14.485	14.652	4.716	212.234	1.0115	1.13	79.31
ISA_08	2008-06-03	14.5	12.942	4.644	187.659	0.8926	11.13	88.06
ISA_08	2008-06-04	14.514	12.879	5.886	186.926	0.8874	0.07	86.44
ISA_08	2008-06-05	14.528	15.597	3.114	226.593	1.0736	16.83	87.62
ISA_08	2008-06-06	14.541	13.95	3.06	202.847	0.9594	2.28	89.69
ISA_08	2008-06-07	14.553	15.156	5.328	220.565	1.0414	0.08	84.69
ISA_08	2008-06-08	14.565	17.208	2.556	250.635	1.1815	0.12	85.06
ISA_08	2008-06-09	14.575	17.64	2.952	257.103	1.2103	0.63	81.06
ISA_08	2008-06-10	14.585	18.648	4.932	271.981	1.2786	0.07	74.88
ISA_08	2008-06-11	14.594	17.865	3.87	260.722	1.2241	0.09	88.19
ISA_08	2008-06-12	14.602	17.469	5.526	255.082	1.1963	0.28	78
ISA_08	2008-06-13	14.609	18.081	10.926	264.145	1.2377	0.17	78
ISA_08	2008-06-14	14.616	13.464	3.744	196.79	0.9212	0	78.19
ISA_08	2008-06-15	14.621	15.237	8.046	222.78	1.0421	0	75.5
ISA_08	2008-06-16	14.626	15.921	5.454	232.861	1.0885	0.01	77.5
ISA_08	2008-06-17	14.63	16.578	7.128	242.536	1.1332	0	75.62
ISA_08	2008-06-18	14.633	18.747	9.09	274.325	1.2811	0	83.12
ISA_08	2008-06-19	14.635	21.285	4.806	311.506	1.4544	0.99	87.12
ISA_08	2008-06-20	14.636	21.042	6.048	307.971	1.4377	2.78	89.12
ISA_08	2008-06-21	14.637	21.231	5.67	310.758	1.4505	18.61	89.88
ISA_08	2008-06-22	14.636	18.576	3.204	271.878	1.2692	11.58	94.69
ISA_08	2008-06-23	14.635	17.721	2.646	259.347	1.2109	20.37	94.88
ISA_08	2008-06-24	14.633	17.892	3.78	261.814	1.2227	0.14	91.31
ISA_08	2008-06-25	14.63	19.764	5.364	289.147	1.3509	0.02	85.44
ISA_08	2008-06-26	14.626	17.307	3.402	253.132	1.1833	0.02	87.75
ISA_08	2008-06-27	14.621	17.343	3.834	253.572	1.1862	0.04	83.19
ISA_08	2008-06-28	14.616	20.97	5.904	306.498	1.4347	6.62	86.25
ISA_08	2008-06-29	14.609	21.573	4.914	315.16	1.4767	66.14	94.12
ISA_08	2008-06-30	14.602	18.585	4.77	271.378	1.2728	1.22	90.44
ISA_08	2008-07-01	14.594	18.504	5.328	270.047	1.2679	0.02	80.81
ISA_08	2008-07-02	14.585	23.085	8.37	336.695	1.5828	0.15	81.38
ISA_08	2008-07-03	14.575	25.452	6.588	370.963	1.7463	10.14	85.44
ISA_08	2008-07-04	14.565	24.246	2.448	353.143	1.6647	2.71	89.88
ISA_08	2008-07-05	14.554	25.668	3.852	373.572	1.7636	0.06	87.31
ISA_08	2008-07-06	14.541	27.207	5.058	395.617	1.8711	0.85	80.81
ISA_08	2008-07-07	14.529	26.46	3.96	384.437	1.8212	2.05	88.69
ISA_08	2008-07-08	14.515	22.824	2.988	331.29	1.5724	21.02	95
ISA_08	2008-07-09	14.501	22.914	3.132	332.276	1.5802	1.7	88.56
ISA_08	2008-07-10	14.485	25.542	4.68	369.976	1.7633	0.25	85.12
ISA_08	2008-07-11	14.47	26.424	4.464	382.355	1.8261	2.3	87.69
ISA_08	2008-07-12	14.453	25.227	3.222	364.606	1.7455	0.01	90.25
ISA_08	2008-07-13	14.436	27.072	4.572	390.811	1.8753	0.08	82.44
ISA_08	2008-07-14	14.418	27.504	3.744	396.553	1.9076	1.79	88.88
ISA_08	2008-07-15	14.399	26.856	3.636	386.7	1.8651	0.07	87
ISA_08	2008-07-16	14.38	27.927	3.762	401.59	1.9421	0	87.81
ISA_08	2008-07-17	14.359	30.114	5.58	432.407	2.0972	2.05	81.06
ISA_08	2008-07-18	14.339	28.989	1.71	415.673	2.0217	14.33	90.12
ISA_08	2008-07-19	14.317	29.043	2.682	415.809	2.0286	0.01	87.81
ISA_08	2008-07-20	14.296	29.826	3.852	426.392	2.0863	1.07	81
ISA_08	2008-07-21	14.273	32.229	6.57	460.005	2.258	0.09	80.94
ISA_08	2008-07-22	14.25	32.22	6.048	459.135	2.2611	0.15	80.69
ISA_08	2008-07-23	14.226	32.724	4.356	465.532	2.3003	0.33	85.38
ISA_08	2008-07-24	14.202	31.968	3.096	454.01	2.251	0.23	85.5
ISA_08	2008-07-25	14.177	32.085	3.69	454.869	2.2632	0.25	82.31
ISA_08	2008-07-26	14.152	33.606	4.284	475.592	2.3746	2.97	78.12
ISA_08	2008-07-27	14.126	32.364	3.312	457.174	2.2911	7.82	85.44
ISA_08	2008-07-28	14.099	29.295	2.61	413.03	2.0778	15.36	85.31
ISA_08	2008-07-29	14.073	28.539	3.69	401.629	2.0279	3.81	82.19
ISA_08	2008-07-30	14.045	27.864	4.536	391.35	1.9839	0.02	74.94
ISA_08	2008-07-31	14.017	29.952	3.024	419.837	2.1368	0.04	80.12
ISA_08	2008-08-01	13.989	29.511	3.978	412.829	2.1096	0.02	80.94
ISA_08	2008-08-02	13.96	32.265	4.122	450.419	2.3112	0.01	82.88
ISA_08	2008-08-03	13.931	33.129	6.03	461.52	2.3781	0.36	82.75
ISA_08	2008-08-04	13.902	29.853	3.186	415.016	2.1474	7.68	80.94
ISA_08	2008-08-05	13.872	29.835	4.194	413.871	2.1507	0.86	79.12
ISA_08	2008-08-06	13.841	30.807	6.462	426.4	2.2258	0.19	80.44
ISA_08	2008-08-07	13.811	32.67	4.14	451.205	2.3655	0.41	79.62
ISA_08	2008-08-08	13.78	32.544	3.42	448.456	2.3617	0.39	77.38
ISA_08	2008-08-09	13.748	32.418	5.652	445.683	2.358	0.12	76.75
ISA_08	2008-08-10	13.716	31.806	5.616	436.251	2.3189	0.11	77.5
ISA_08	2008-08-11	13.684	33.048	5.58	452.229	2.4151	0.09	77.62
ISA_08	2008-08-12	13.652	33.75	5.472	460.755	2.4722	0.06	74.62
ISA_08	2008-08-13	13.619	34.38	4.5	468.221	2.5244	2.2	80.44
ISA_08	2008-08-14	13.586	33.057	3.078	449.112	2.4332	10.8	86.75
ISA_08	2008-08-15	13.553	32.454	2.772	439.849	2.3946	10.1	83.06
ISA_08	2008-08-16	13.519	28.683	6.138	387.765	2.1217	27.82	86.12
ISA_08	2008-08-17	13.485	27.243	5.346	367.372	2.0202	3.79	74
ISA_08	2008-08-18	13.451	29.322	8.028	394.41	2.1799	0.01	73.06
ISA_08	2008-08-19	13.417	30.699	3.834	411.889	2.2881	15.99	83.56
ISA_08	2008-08-20	13.383	29.358	3.528	392.898	2.1937	9.6	76.5
ISA_08	2008-08-21	13.348	25.227	3.042	336.73	1.8899	14.73	79.69
ISA_08	2008-08-22	13.313	26.055	5.526	346.87	1.9571	0.32	65.44
ISA_08	2008-08-23	13.278	27.621	5.598	366.752	2.0802	8.21	79.88
ISA_08	2008-08-24	13.242	25.2	4.14	333.698	1.903	7.82	82.62
ISA_08	2008-08-25	13.207	24.426	2.412	322.594	1.8495	2.61	82
ISA_08	2008-08-26	13.171	27.756	8.244	365.574	2.1074	7.32	81.12
ISA_08	2008-08-27	13.135	30.267	4.554	397.557	2.3043	1.48	75.06
ISA_08	2008-08-28	13.099	28.161	2.322	368.881	2.1499	12.96	85.81
ISA_08	2008-08-29	13.063	27.171	3.222	354.935	2.08	10.17	88.56
ISA_08	2008-08-30	13.026	27.108	1.908	353.109	2.0811	9.63	87.06
ISA_08	2008-08-31	12.99	28.665	6.39	372.358	2.2067	0.68	83.81
ISA_08	2008-09-01	12.953	28.53	5.22	369.549	2.2026	0.28	83.19
ISA_08	2008-09-02	12.916	30.213	5.31	390.231	2.3392	5.66	84.19
ISA_08	2008-09-03	12.879	26.145	4.05	336.721	2.03	23.86	90.5
ISA_08	2008-09-04	12.842	25.74	4.644	330.553	2.0044	0.3	83.38
ISA_08	2008-09-05	12.805	28.719	6.102	367.747	2.2428	0.56	83.25
ISA_08	2008-09-06	12.768	29.646	4.788	378.52	2.3219	3.42	82.25
ISA_08	2008-09-07	12.731	27.531	3.33	350.497	2.1625	3.47	83.94
ISA_08	2008-09-08	12.693	25.389	3.078	322.263	2.0002	1.31	73.69
ISA_08	2008-09-09	12.656	23.634	3.888	299.112	1.8674	0	71.44
ISA_08	2008-09-10	12.618	25.983	6.786	327.853	2.0592	0	76.06
ISA_08	2008-09-11	12.581	26.469	5.85	333.007	2.1039	0	79.19
ISA_08	2008-09-12	12.543	25.56	4.824	320.599	2.0378	0.02	79.31
ISA_08	2008-09-13	12.505	26.082	2.628	326.155	2.0857	1.36	80
ISA_08	2008-09-14	12.467	25.506	3.672	317.983	2.0459	0.1	79.62
ISA_08	2008-09-15	12.429	25.623	4.05	318.468	2.0615	0.64	78.12
ISA_08	2008-09-16	12.391	25.227	3.978	312.588	2.0359	0.24	74.88
ISA_08	2008-09-17	12.353	25.533	6.822	315.409	2.0669	0	70.75
ISA_08	2008-09-18	12.315	27.117	4.59	333.946	2.2019	1.02	79.38
FU_08	2008-06-03	14.244	16.875	8.946	240.368	1.1847	3.19	84.62
FU_08	2008-06-04	14.257	20.556	12.492	293.067	1.4418	2.2	80.56
FU_08	2008-06-05	14.269	17.046	6.012	243.229	1.1946	1.34	82.5
FU_08	2008-06-06	14.281	16.623	7.902	237.393	1.164	0.36	80.81
FU_08	2008-06-07	14.291	19.188	13.644	274.216	1.3427	0	75.81
FU_08	2008-06-08	14.301	18.288	7.74	261.537	1.2788	0.93	83.38
FU_08	2008-06-09	14.311	20.295	9.558	290.442	1.4181	0.05	85.44
FU_08	2008-06-10	14.319	21.78	11.772	311.868	1.5211	6.32	82.44
FU_08	2008-06-11	14.327	17.397	6.246	249.247	1.2143	53.26	91.69
FU_08	2008-06-12	14.334	16.929	8.01	242.66	1.181	1.07	85.12
FU_08	2008-06-13	14.341	22.23	18.612	318.8	1.5501	0	72
FU_08	2008-06-14	14.347	20.934	7.992	300.34	1.4591	3.13	81.38
FU_08	2008-06-15	14.351	16.956	4.068	243.336	1.1815	29.6	88.75
FU_08	2008-06-16	14.356	19.188	9.072	275.463	1.3366	8.72	90.69
FU_08	2008-06-17	14.359	24.696	13.896	354.61	1.7199	16.21	85.62
FU_08	2008-06-18	14.362	26.199	9.702	376.27	1.8242	4.34	87.56
FU_08	2008-06-19	14.364	24.219	3.006	347.882	1.6861	67.99	93.44
FU_08	2008-06-20	14.365	24.174	5.04	347.26	1.6828	31.26	93.75
FU_08	2008-06-21	14.365	24.111	4.95	346.354	1.6785	75.29	94.69
FU_08	2008-06-22	14.365	21.51	8.172	308.991	1.4974	6.72	92.12
FU_08	2008-06-23	14.364	18.693	6.102	268.506	1.3014	0.03	85.44
FU_08	2008-06-24	14.362	19.071	7.938	273.898	1.3279	16.9	89.06
FU_08	2008-06-25	14.359	19.728	4.716	283.274	1.3739	12.08	92.25
FU_08	2008-06-26	14.356	18.765	7.542	269.39	1.3071	0.25	88.19
FU_08	2008-06-27	14.352	19.773	9.954	283.782	1.3777	0.08	83.44
FU_08	2008-06-28	14.347	21.465	9.63	307.958	1.4961	77.36	90.25
FU_08	2008-06-29	14.341	21.897	7.182	314.025	1.5269	14.83	89.94
FU_08	2008-06-30	14.335	20.196	6.552	289.51	1.4089	1.85	88.19
FU_08	2008-07-01	14.327	23.553	14.958	337.444	1.644	9.07	84.06
FU_08	2008-07-02	14.319	25.722	9.828	368.313	1.7964	17.45	91.94
FU_08	2008-07-03	14.311	27.009	6.93	386.526	1.8873	2.5	90.56
FU_08	2008-07-04	14.302	27.657	9.414	395.55	1.9338	4.64	90.38
FU_08	2008-07-05	14.292	28.161	6.21	402.477	1.9704	4.69	89
FU_08	2008-07-06	14.281	29.349	7.938	419.133	2.0551	0.02	87.69
FU_08	2008-07-07	14.269	28.899	9.63	412.36	2.0253	0.03	86.69
FU_08	2008-07-08	14.257	28.35	10.152	404.186	1.9885	0.04	88.12
FU_08	2008-07-09	14.245	28.053	10.278	399.615	1.9693	0	79.62
FU_08	2008-07-10	14.231	29.754	15.48	423.429	2.0908	0	68.25
FU_08	2008-07-11	14.217	29.808	11.376	423.78	2.0966	0	79.69
FU_08	2008-07-12	14.202	29.16	7.128	414.13	2.0532	0.17	84.25
FU_08	2008-07-13	14.187	29.844	9.828	423.397	2.1036	2.4	85.06
FU_08	2008-07-14	14.171	31.518	10.62	446.642	2.2241	1.85	83.25
FU_08	2008-07-15	14.154	31.842	10.044	450.692	2.2497	0.01	79.06
FU_08	2008-07-16	14.137	31.068	10.764	439.208	2.1976	0.11	76.44
FU_08	2008-07-17	14.119	31.995	7.506	451.737	2.2661	2.93	83.94
FU_08	2008-07-18	14.101	32.247	7.866	454.715	2.2869	7.33	87.38
FU_08	2008-07-19	14.082	32.265	6.606	454.356	2.2912	2.51	87.81
FU_08	2008-07-20	14.062	32.373	7.146	455.229	2.3022	1.89	86.62
FU_08	2008-07-21	14.042	31.374	4.932	440.554	2.2343	7.21	89.5
FU_08	2008-07-22	14.022	32.463	8.478	455.196	2.3151	0.4	86
FU_08	2008-07-23	14.001	32.841	10.35	459.807	2.3456	13.9	83.25
FU_08	2008-07-24	13.979	33.219	8.946	464.368	2.3764	0.25	83.25
FU_08	2008-07-25	13.957	33.057	10.458	461.377	2.3685	0.06	80.25
FU_08	2008-07-26	13.934	33.318	10.8	464.253	2.3911	1.27	82.44
FU_08	2008-07-27	13.911	33.741	6.606	469.371	2.4255	3.77	85.31
FU_08	2008-07-28	13.888	33.489	6.858	465.095	2.4114	0.47	85.25
FU_08	2008-07-29	13.864	32.634	6.948	452.438	2.3539	0.15	86.5
FU_08	2008-07-30	13.84	32.742	6.876	453.149	2.3658	0.29	83.56
FU_08	2008-07-31	13.815	35.1	9.072	484.906	2.5407	0.92	78.5
FU_08	2008-08-01	13.79	34.227	9.126	471.99	2.482	0.04	78.19
FU_08	2008-08-02	13.764	32.949	8.982	453.51	2.3939	0.04	81.56
FU_08	2008-08-03	13.738	32.472	8.208	446.1	2.3637	4.7	84.06
FU_08	2008-08-04	13.712	32.634	6.768	447.477	2.38	8.41	82.69
FU_08	2008-08-05	13.685	31.788	7.92	435.019	2.3228	0.01	79.94
FU_08	2008-08-06	13.658	31.329	7.218	427.892	2.2938	0	78.44
FU_08	2008-08-07	13.63	33.003	9.234	449.831	2.4213	2.67	82.56
FU_08	2008-08-08	13.603	32.58	8.28	443.186	2.3951	9.45	84.88
FU_08	2008-08-09	13.575	33.174	10.368	450.337	2.4438	2.11	81.06
FU_08	2008-08-10	13.546	32.85	11.52	444.986	2.4251	12.38	80.31
FU_08	2008-08-11	13.518	34.749	11.07	469.737	2.5706	10.59	80.25
FU_08	2008-08-12	13.489	33.417	7.434	450.762	2.4774	7.98	85.25
FU_08	2008-08-13	13.459	33.444	8.496	450.123	2.4849	8.8	84.62
FU_08	2008-08-14	13.43	33.102	7.38	444.56	2.4648	5.28	86.62
FU_08	2008-08-15	13.4	32.157	6.93	430.904	2.3998	21.41	87.12
FU_08	2008-08-16	13.37	31.41	5.184	419.952	2.3493	52.41	91.12
FU_08	2008-08-17	13.34	31.761	6.066	423.692	2.3809	11.72	84.25
FU_08	2008-08-18	13.31	33.066	7.596	440.108	2.4843	5.52	86.19
FU_08	2008-08-19	13.279	30.015	4.59	398.569	2.2603	26.49	86.69
FU_08	2008-08-20	13.248	28.35	6.624	375.581	2.1399	0.01	70.81
FU_08	2008-08-21	13.217	27.513	9.414	363.639	2.0816	0.16	75.56
FU_08	2008-08-22	13.186	26.973	8.046	355.666	2.0456	51.38	87.44
FU_08	2008-08-23	13.154	28.44	5.112	374.1	2.1621	5.25	85.44
FU_08	2008-08-24	13.123	26.775	6.894	351.368	2.0403	0.32	79.06
FU_08	2008-08-25	13.091	25.695	8.442	336.373	1.9628	0.01	77.69
FU_08	2008-08-26	13.059	26.145	7.038	341.428	2.0021	4.13	81.06
FU_08	2008-08-27	13.027	25.344	2.952	330.156	1.9455	31.3	90.25
FU_08	2008-08-28	12.994	26.577	4.626	345.341	2.0453	4.87	85.94
FU_08	2008-08-29	12.962	26.829	3.978	347.757	2.0698	1.07	88.25
FU_08	2008-08-30	12.929	28.305	6.246	365.955	2.1893	2.49	86.25
FU_08	2008-08-31	12.897	29.403	8.478	379.211	2.2798	0.82	86.88
FU_08	2008-09-01	12.864	29.979	8.73	385.65	2.3305	6.43	88.12
FU_08	2008-09-02	12.831	28.62	7.812	367.223	2.2305	3.18	85.38
FU_08	2008-09-03	12.798	25.308	4.68	323.892	1.9775	0.11	83.5
FU_08	2008-09-04	12.765	26.271	7.794	335.349	2.058	0	80.94
FU_08	2008-09-05	12.731	26.901	7.506	342.477	2.113	0.11	87.19
FU_08	2008-09-06	12.698	27.63	4.428	350.846	2.1759	5.64	90.75
FU_08	2008-09-07	12.664	27.486	6.912	348.083	2.1704	3.05	86.31
FU_08	2008-09-08	12.631	27.081	6.57	342.06	2.144	0	82.06
FU_08	2008-09-09	12.597	26.226	9.036	330.369	2.0819	0	77
FU_08	2008-09-10	12.564	28.278	13.5	355.285	2.2507	0.23	75.69
FU_08	2008-09-11	12.53	28.467	9.81	356.692	2.2719	5.86	79.62
FU_08	2008-09-12	12.496	27.999	8.082	349.875	2.2406	2.17	83.75
FU_08	2008-09-13	12.462	27.9	8.496	347.69	2.2388	2.37	79.5
FU_08	2008-09-14	12.428	28.359	8.982	352.446	2.2819	0.77	82
FU_08	2008-09-15	12.394	24.534	4.968	304.074	1.9795	24.35	89.69
FU_08	2008-09-16	12.36	26.82	9.072	331.495	2.1699	0.97	83.12
FU_08	2008-09-17	12.326	28.647	7.47	353.103	2.3241	6.8	85.25
FU_08	2008-09-18	12.292	28.62	8.784	351.797	2.3283	0.25	87.62
FU_08	2008-09-19	12.258	28.719	5.094	352.038	2.3429	0.12	89.06
FU_08	2008-09-20	12.224	28.89	7.596	353.151	2.3634	2.37	89.12
FU_08	2008-09-21	12.19	24.336	3.564	296.656	1.9964	24.88	89.12
FU_08	2008-09-22	12.155	26.01	10.26	316.152	2.1399	0.02	77.44
FU_08	2008-09-23	12.121	27.387	8.514	331.958	2.2595	0.89	83.62
FU_08	2008-09-24	12.087	27.756	8.424	335.487	2.2964	0.72	84.44
FU_08	2008-09-25	12.053	27.558	9.612	332.157	2.2864	7.58	88.56
FU_08	2008-09-26	12.018	22.212	9.324	266.944	1.8482	9.37	74.69
FU_08	2008-09-27	11.984	18.324	6.84	219.595	1.529	0	68.19
FU_08	2008-09-28	11.95	20.169	10.098	241.019	1.6878	0.33	75.69
FU_08	2008-09-29	11.916	17.451	1.314	207.946	1.4645	24.37	86.25
FU_08	2008-09-30	11.882	18.828	3.708	223.714	1.5846	50.41	90.75
FU_08	2008-10-01	11.848	22.005	6.822	260.715	1.8573	1.7	78.06
FU_08	2008-10-02	11.813	19.773	7.542	233.578	1.6738	0	70.94
FU_08	2008-10-03	11.779	20.268	8.568	238.737	1.7207	0	70.5
FU_08	2008-10-04	11.745	20.817	6.678	244.496	1.7724	0	73.12
FU_08	2008-10-05	11.711	19.476	5.292	228.083	1.6631	9.97	90
FU_08	2008-10-06	11.677	20.583	7.434	240.348	1.7627	0.18	83.44
FU_08	2008-10-07	11.643	20.691	6.174	240.905	1.7771	0	77.88
FU_08	2008-10-08	11.609	20.655	9.522	239.784	1.7792	0.01	79.81
FU_08	2008-10-09	11.576	21.942	11.448	254.001	1.8955	0	77.56
FU_08	2008-10-10	11.542	22.23	11.628	256.579	1.926	1.48	86.62
FU_08	2008-10-11	11.508	19.035	8.586	219.055	1.6541	0.27	75.94
FU_08	2008-10-12	11.475	17.559	7.362	201.489	1.5302	0.01	71.44
FU_08	2008-10-13	11.441	18.162	9.792	207.791	1.5874	0.01	66.88
FU_08	2008-10-14	11.408	19.737	7.434	225.16	1.7301	0.29	65
FU_08	2008-10-15	11.375	19.44	9.576	221.13	1.709	0	60.5
FU_08	2008-10-16	11.342	18.783	13.446	213.037	1.6561	0	72.38
FU_08	2008-10-17	11.309	19.071	13.302	215.674	1.6864	0	75
FU_08	2008-10-18	11.276	20.412	12.456	230.166	1.8102	0	81.12
FU_08	2008-10-19	11.243	18.819	14.742	211.582	1.6738	0	80.38
FU_08	2008-10-20	11.21	20.097	8.694	225.287	1.7928	0	79.81
FU_08	2008-10-21	11.178	19.935	13.842	222.833	1.7834	0	78.62
FU_08	2008-10-22	11.145	20.511	7.29	228.595	1.8404	5.19	85.5
FU_08	2008-10-23	11.113	22.032	5.832	244.842	1.9825	22.56	91.5
FU_08	2008-10-24	11.081	17.118	7.02	189.685	1.5448	0.79	76.62
FU_08	2008-10-25	11.049	12.114	4.608	133.848	1.0964	0.01	69.31
FU_08	2008-10-26	11.018	14.526	4.608	160.048	1.3184	2.4	76.56
FU_08	2008-10-27	10.986	12.528	4.824	137.633	1.1404	0	68.44
FU_08	2008-10-28	10.955	11.655	6.354	127.68	1.0639	0	72.06
FU_08	2008-10-29	10.924	13.32	5.94	145.508	1.2193	0.04	67.56
FU_08	2008-10-30	10.893	14.958	7.344	162.938	1.3732	0	60.12
ISI_08	2008-06-25	13.633	34.641	1.026	472.261	2.541	0.9	85.19
ISI_08	2008-06-26	13.63	34.587	0.414	471.421	2.5376	2.13	85.56
ISI_08	2008-06-27	13.628	34.065	0.63	464.238	2.4996	3.96	86.75
ISI_08	2008-06-28	13.624	34.128	1.584	464.96	2.505	2.38	85.81
ISI_08	2008-06-29	13.62	34.443	0.666	469.114	2.5289	2.15	85.12
ISI_08	2008-06-30	13.616	33.822	0.684	460.52	2.484	0.97	86.56
ISI_08	2008-07-01	13.611	33.831	0.27	460.474	2.4856	0.17	85.56
ISI_08	2008-07-02	13.606	33.579	0.486	456.876	2.468	0.04	85.38
ISI_08	2008-07-03	13.6	34.065	1.746	463.284	2.5048	0.06	81
ISI_08	2008-07-04	13.594	34.362	0.792	467.117	2.5277	0.12	81.06
ISI_08	2008-07-05	13.587	34.308	0.792	466.143	2.5251	1.56	82.75
ISI_08	2008-07-06	13.58	34.461	1.782	467.98	2.5376	3.45	83.06
ISI_08	2008-07-07	13.573	34.29	1.152	465.418	2.5263	6.56	80
ISI_08	2008-07-08	13.564	34.614	0.612	469.504	2.5519	7.29	79.38
ISI_08	2008-07-09	13.556	34.218	1.296	463.859	2.5242	5.5	79
ISI_08	2008-07-10	13.547	33.84	1.296	458.43	2.498	0.92	80.94
ISI_08	2008-07-11	13.537	33.921	1.242	459.189	2.5058	0.06	78.25
ISI_08	2008-07-12	13.528	33.903	2.322	458.64	2.5061	0	73.94
ISI_08	2008-07-13	13.517	34.785	1.062	470.189	2.5734	0.94	76.88
ISI_08	2008-07-14	13.507	35.19	0.9	475.311	2.6053	7.58	81.69
ISI_08	2008-07-15	13.495	34.668	1.152	467.845	2.569	3.86	82.56
ISI_08	2008-07-16	13.484	33.993	2.43	458.362	2.521	5.22	84.25
ISI_08	2008-07-17	13.472	34.776	0.936	468.502	2.5814	3.97	81.44
ISI_08	2008-07-18	13.46	33.849	0.954	455.608	2.5148	2.79	82.69
ISI_08	2008-07-19	13.447	33.732	0.792	453.594	2.5085	0.44	83.81
ISI_08	2008-07-20	13.434	33.516	0.396	450.254	2.4949	0.01	84.25
ISI_08	2008-07-21	13.42	33.228	0.504	445.92	2.476	0.2	86.81
ISI_08	2008-07-22	13.406	33.291	0.81	446.299	2.4833	0.54	85.75
ISI_08	2008-07-23	13.392	33.588	2.412	449.81	2.5081	0.16	77.75
ISI_08	2008-07-24	13.378	34.587	2.142	462.705	2.5854	0.19	78.38
ISI_08	2008-07-25	13.363	34.533	1.926	461.464	2.5842	2.14	81.56
ISI_08	2008-07-26	13.348	34.812	0.828	464.671	2.608	19.63	84.62
ISI_08	2008-07-27	13.332	33.867	2.394	451.515	2.5403	18.02	83
ISI_08	2008-07-28	13.316	33.039	1.89	439.947	2.4812	27.18	85.69
ISI_08	2008-07-29	13.3	32.4	0.432	430.92	2.4361	5.97	90.25
ISI_08	2008-07-30	13.284	32.157	0.594	427.174	2.4207	2.67	89.44
ISI_08	2008-07-31	13.267	32.598	1.332	432.478	2.4571	0.25	85.75
ISI_08	2008-08-01	13.25	33.039	0.954	437.767	2.4935	2.34	84.81
ISI_08	2008-08-02	13.232	32.769	1.098	433.599	2.4765	3.26	86.56
ISI_08	2008-08-03	13.215	32.949	1.278	435.421	2.4933	1.99	84.19
ISI_08	2008-08-04	13.197	33.471	0.81	441.717	2.5363	3.47	85
ISI_08	2008-08-05	13.179	32.67	1.26	430.558	2.4789	3.77	84.88
ISI_08	2008-08-06	13.161	32.643	1.566	429.615	2.4803	2.55	83.62
ISI_08	2008-08-07	13.142	32.553	1.314	427.812	2.477	6.73	81.75
ISI_08	2008-08-08	13.123	32.247	0.954	423.177	2.4573	12.41	81.25
ISI_08	2008-08-09	13.104	31.815	1.818	416.904	2.4279	8.08	82.81
ISI_08	2008-08-10	13.085	33.093	0.954	433.022	2.5291	10.01	83.38
ISI_08	2008-08-11	13.066	33.462	0.612	437.214	2.561	20.99	85.38
ISI_08	2008-08-12	13.046	33.579	0.738	438.072	2.5739	4.4	84.38
ISI_08	2008-08-13	13.026	34.002	1.728	442.91	2.6103	1.21	78.19
ISI_08	2008-08-14	13.006	33.885	0.846	440.708	2.6053	4.04	82.25
ISI_08	2008-08-15	12.986	33.948	0.792	440.849	2.6142	2.55	84
ISI_08	2008-08-16	12.966	34.218	1.008	443.671	2.6391	2.22	84.88
ISI_08	2008-08-17	12.945	34.29	0.648	443.884	2.6489	0.72	83.31
ISI_08	2008-08-18	12.924	34.11	0.792	440.838	2.6393	0.95	84.81
ISI_08	2008-08-19	12.904	34.137	1.35	440.504	2.6455	0.47	82.75
ISI_08	2008-08-20	12.883	35.01	0.936	451.034	2.7175	0.93	81.5
ISI_08	2008-08-21	12.861	34.515	0.702	443.897	2.6837	1.17	81.31
ISI_08	2008-08-22	12.84	33.894	0.396	435.199	2.6397	0.48	82.69
ISI_08	2008-08-23	12.819	33.993	0.954	435.756	2.6518	0.26	81.75
ISI_08	2008-08-24	12.797	33.849	0.666	433.166	2.6451	0.05	78.62
ISI_08	2008-08-25	12.776	33.597	0.738	429.235	2.6297	0.01	79.25
ISI_08	2008-08-26	12.754	33.822	1.62	431.366	2.6519	0.42	82.88
ISI_08	2008-08-27	12.732	33.912	1.44	431.768	2.6635	0.09	77.75
ISI_08	2008-08-28	12.71	33.822	1.152	429.878	2.6611	0.98	80.81
ISI_08	2008-08-29	12.688	34.434	1.26	436.899	2.7139	1.41	80.06
ISI_08	2008-08-30	12.666	34.668	1.476	439.105	2.7371	2.69	80.5
ISI_08	2008-08-31	12.643	34.425	2.106	435.235	2.7229	4.02	80.25
ISI_08	2008-09-01	12.621	34.137	1.53	430.843	2.7048	3.56	80.06
ISI_08	2008-09-02	12.598	33.183	0.738	418.039	2.634	1.97	80.75
ISI_08	2008-09-03	12.576	32.319	2.142	406.444	2.5699	1.75	77.81
ISI_08	2008-09-04	12.553	32.823	1.17	412.027	2.6148	0.12	70.62
ISI_08	2008-09-05	12.531	33.588	1.116	420.891	2.6804	0.06	70.25
ISI_08	2008-09-06	12.508	33.525	0.954	419.331	2.6803	0.15	74.75
ISI_08	2008-09-07	12.485	33.777	0.522	421.706	2.7054	2.25	79.81
ISI_08	2008-09-08	12.462	33.822	0.828	421.49	2.714	3.48	81.88
ISI_08	2008-09-09	12.439	33.714	0.9	419.368	2.7103	7.98	81.25
ISI_08	2008-09-10	12.416	32.742	3.096	406.525	2.6371	7.07	82
ISI_08	2008-09-11	12.393	32.265	1.746	399.86	2.6035	30.29	82.69
ISI_08	2008-09-12	12.37	33.291	1.746	411.81	2.6913	94.4	84.31
ISI_08	2008-09-13	12.347	32.769	0.882	404.599	2.654	70.96	84.44
ISI_08	2008-09-14	12.324	31.329	2.322	386.099	2.5421	7.12	90.44
ISI_08	2008-09-15	12.3	29.889	0.558	367.635	2.43	25.65	94.69
ISI_08	2008-09-16	12.277	29.583	0.486	363.19	2.4096	63.73	96.56
ISI_08	2008-09-17	12.254	30.33	0.972	371.664	2.4751	1.75	94.06
ISI_08	2008-09-18	12.231	30.987	2.106	379.002	2.5335	0.31	90.88
ISI_08	2008-09-19	12.207	30.582	0.864	373.315	2.5053	0.15	89
ISI_08	2008-09-20	12.184	30.969	1.206	377.326	2.5418	0.01	84.19
ISI_08	2008-09-21	12.16	31.302	1.584	380.632	2.5742	2.3	89.81
ISI_08	2008-09-22	12.137	31.617	0.45	383.736	2.605	4.18	92.88
ISI_08	2008-09-23	12.114	31.563	0.234	382.354	2.6055	3.18	95.19
ISI_08	2008-09-24	12.09	31.266	0.576	378.006	2.5861	4.48	93.56
ISI_08	2008-09-25	12.067	31.527	1.242	380.436	2.6127	2.9	88.12
ISI_08	2008-09-26	12.044	32.112	1.26	386.757	2.6662	2.34	86.5
ISI_08	2008-09-27	12.02	32.724	1.116	393.342	2.7225	16.72	86.06
ISI_08	2008-09-28	11.997	32.652	1.476	391.726	2.7217	49.56	84.06
ISI_08	2008-09-29	11.973	31.41	0.756	376.072	2.6234	12.78	91.12
ISI_08	2008-09-30	11.95	29.835	2.574	356.528	2.4967	15.08	90.62
ISI_08	2008-10-01	11.927	29.061	1.206	346.611	2.4366	0.59	82.81
ISI_08	2008-10-02	11.903	29.43	1.224	350.305	2.4725	0.02	80.31
ISI_08	2008-10-03	11.88	29.565	1.602	351.232	2.4886	0.14	79.62
ISI_08	2008-10-04	11.857	30.141	1.206	357.382	2.542	0.34	77.62
ISI_08	2008-10-05	11.834	29.844	1.764	353.174	2.5219	0.5	77.12
ISI_08	2008-10-06	11.811	31.095	1.458	367.263	2.6327	3.87	80.44
ISI_08	2008-10-07	11.787	30.429	2.25	358.667	2.5816	1.6	80.38
ISI_08	2008-10-08	11.764	30.267	1.818	356.061	2.5728	1.96	82.5
ISI_08	2008-10-09	11.741	31.257	1.242	366.988	2.6622	7.01	87.19
ISI_08	2008-10-10	11.718	31.293	1.278	366.691	2.6705	1.43	86.94
ISI_08	2008-10-11	11.695	30.456	1.368	356.183	2.6042	0.26	80.12
ISI_08	2008-10-12	11.673	29.088	1.044	339.544	2.4919	0.09	76.75
ISI_08	2008-10-13	11.65	29.655	2.574	345.481	2.5455	0.35	74.75
ISI_08	2008-10-14	11.627	30.573	0.99	355.472	2.6295	1.14	80.12
ISI_08	2008-10-15	11.604	31.221	0.918	362.288	2.6905	6.59	86.5
ISI_08	2008-10-16	11.582	31.5	0.972	364.833	2.7197	10.08	84.44
ISI_08	2008-10-17	11.559	30.564	1.404	353.289	2.6442	5.5	83.62
ISI_08	2008-10-18	11.537	31.392	1.044	362.17	2.721	2.05	81
ISI_08	2008-10-19	11.515	31.176	1.116	358.992	2.7074	0.1	82.06
ISI_08	2008-10-20	11.492	30.645	0.522	352.172	2.6666	0	78.5
ISI_08	2008-10-21	11.47	30.375	0.918	348.401	2.6482	0	75.62
ISI_08	2008-10-22	11.448	29.871	1.566	341.963	2.6093	0	72
ISI_08	2008-10-23	11.426	29.295	1.854	334.725	2.5639	0.01	77.75
ISI_08	2008-10-24	11.405	30.609	1.17	349.096	2.6838	0.04	78.44
ISI_08	2008-10-25	11.383	31.293	0.702	356.208	2.7491	1.68	77.94
ISI_08	2008-10-26	11.362	31.437	1.026	357.187	2.7669	0.38	77.69
ISI_08	2008-10-27	11.34	30.177	1.674	342.207	2.6611	1.4	82.69
ISI_08	2008-10-28	11.319	29.907	1.098	338.517	2.6422	0.06	76.31
ISI_08	2008-10-29	11.298	29.835	1.35	337.076	2.6407	0.02	75.44
ISI_08	2008-10-30	11.277	30.402	1.116	342.843	2.6959	0	78.19
ISI_08	2008-10-31	11.257	31.635	1.314	356.115	2.8103	2.06	79.25
ISI_08	2008-11-01	11.236	31.383	1.17	352.619	2.7931	7.48	81.31
ISI_08	2008-11-02	11.216	31.77	1.656	356.332	2.8326	0.59	79.44
ISI_08	2008-11-03	11.196	31.365	3.942	351.163	2.8014	3.51	80.19
ISI_08	2008-11-04	11.176	30.663	2.466	342.69	2.7436	2.72	84.94
ISI_08	2008-11-05	11.156	31.527	0.63	351.715	2.826	5.58	87.62
ISI_08	2008-11-06	11.137	31.212	1.836	347.608	2.8026	1.47	84.31
ISI_08	2008-11-07	11.117	31.482	0.576	349.985	2.8319	0.69	84.12
ISI_08	2008-11-08	11.098	31.14	2.952	345.592	2.8059	10.79	84.81
ISI_08	2008-11-09	11.08	26.928	5.328	298.362	2.4303	22.59	81.56
ISI_08	2008-11-10	11.061	25.056	3.168	277.144	2.2653	14.9	82
ISI_08	2008-11-11	11.043	25.443	1.962	280.967	2.304	8.37	75.94
ISI_08	2008-11-12	11.025	26.208	3.456	288.943	2.3771	3.24	75.12
ISI_08	2008-11-13	11.007	28.674	2.268	315.615	2.6051	0.11	74
ISI_08	2008-11-14	10.99	29.79	0.756	327.392	2.7106	0	71.88
ISI_08	2008-11-15	10.973	29.754	0.612	326.491	2.7116	0.01	73.94
ISI_08	2008-11-16	10.956	27.792	4.176	304.489	2.5367	6.51	82
ISI_08	2008-11-17	10.94	25.596	1.476	280.02	2.3397	3.3	82.19
ISI_08	2008-11-18	10.923	25.875	2.214	282.633	2.3689	1.32	73.5
ISI_08	2008-11-19	10.908	22.752	3.312	248.179	2.0858	2.4	73.38
ISI_08	2008-11-20	10.892	22.302	3.024	242.913	2.0476	0.81	73.56
ISI_08	2008-11-21	10.877	24.66	1.98	268.227	2.2672	0.72	72.31
TH_08	2008-06-30	13.416	33.273	15.642	446.391	2.4801	0.23	83.19
TH_08	2008-07-01	13.412	30.771	7.614	412.701	2.2943	5.22	90.62
TH_08	2008-07-02	13.407	31.653	10.35	424.372	2.3609	2.67	88.56
TH_08	2008-07-03	13.402	32.184	9.288	431.33	2.4014	0.7	88
TH_08	2008-07-04	13.397	31.968	10.692	428.275	2.3862	1.07	88.25
TH_08	2008-07-05	13.391	32.301	10.89	432.543	2.4121	5.41	88.12
TH_08	2008-07-06	13.385	32.049	10.818	428.976	2.3944	13.75	83.81
TH_08	2008-07-07	13.378	32.769	13.806	438.384	2.4495	15.39	81.81
TH_08	2008-07-08	13.371	30.942	10.656	413.726	2.3141	14.26	84.88
TH_08	2008-07-09	13.364	32.175	16.434	429.987	2.4076	2.89	80.75
TH_08	2008-07-10	13.356	32.058	11.772	428.167	2.4003	1.73	85.25
TH_08	2008-07-11	13.348	31.968	13.392	426.709	2.395	11.73	86.19
TH_08	2008-07-12	13.339	33.057	12.474	440.947	2.4782	22.1	86.75
TH_08	2008-07-13	13.33	32.796	14.076	437.171	2.4603	6.43	84.12
TH_08	2008-07-14	13.321	34.002	13.5	452.941	2.5525	2.49	83.88
TH_08	2008-07-15	13.311	32.814	10.584	436.787	2.4652	26.23	85.56
TH_08	2008-07-16	13.301	31.437	8.154	418.144	2.3635	35.66	88
TH_08	2008-07-17	13.291	31.122	10.26	413.642	2.3416	25.41	88.69
TH_08	2008-07-18	13.28	29.871	7.614	396.687	2.2493	50.06	92.94
TH_08	2008-07-19	13.269	31.77	9.756	421.556	2.3943	3.88	89.5
TH_08	2008-07-20	13.258	31.374	9.972	415.957	2.3664	1.48	89.5
TH_08	2008-07-21	13.246	34.182	16.884	452.775	2.5806	0.16	80.88
TH_08	2008-07-22	13.234	34.848	13.644	461.178	2.6332	0.63	78.25
TH_08	2008-07-23	13.222	32.913	10.458	435.176	2.4893	3.67	79.88
TH_08	2008-07-24	13.209	31.068	8.748	410.377	2.352	9.1	88.75
TH_08	2008-07-25	13.197	29.601	7.938	390.644	2.243	17.45	93.12
TH_08	2008-07-26	13.183	31.941	16.362	421.078	2.4229	2.69	82.06
TH_08	2008-07-27	13.17	34.371	14.562	452.666	2.6098	1.31	77.19
TH_08	2008-07-28	13.156	34.227	13.41	450.29	2.6016	2.18	79.81
TH_08	2008-07-29	13.142	33.912	13.068	445.671	2.5804	0.67	82.06
TH_08	2008-07-30	13.128	32.985	11.034	433.027	2.5126	0.65	84.12
TH_08	2008-07-31	13.113	31.194	7.596	409.047	2.3789	10.04	91.12
TH_08	2008-08-01	13.099	31.05	7.812	406.724	2.3704	16.61	92.81
TH_08	2008-08-02	13.084	31.599	11.286	413.441	2.4151	2.28	85.94
TH_08	2008-08-03	13.068	31.428	11.124	410.701	2.405	12.34	85.81
TH_08	2008-08-04	13.053	31.941	13.194	416.926	2.447	15.74	84.31
TH_08	2008-08-05	13.037	33.732	15.156	439.764	2.5874	4.07	82.69
TH_08	2008-08-06	13.021	35.595	18.054	463.483	2.7337	1.28	75.12
TH_08	2008-08-07	13.005	32.967	10.35	428.736	2.5349	38.92	85.75
TH_08	2008-08-08	12.989	30.051	6.174	390.332	2.3136	37.58	92.19
TH_08	2008-08-09	12.972	30.771	7.902	399.161	2.3721	16.39	90.25
TH_08	2008-08-10	12.956	29.943	8.766	387.942	2.3111	23.76	89.81
TH_08	2008-08-11	12.939	32.211	16.218	416.778	2.4895	2.61	83.19
TH_08	2008-08-12	12.922	32.094	14.688	414.719	2.4837	13.9	83.31
TH_08	2008-08-13	12.905	30.213	10.638	389.899	2.3412	6.97	90
TH_08	2008-08-14	12.887	31.77	13.14	409.42	2.4653	0.2	87.56
TH_08	2008-08-15	12.87	32.913	13.338	423.59	2.5573	0	85.56
TH_08	2008-08-16	12.852	33.975	12.402	436.647	2.6436	0.02	84.12
TH_08	2008-08-17	12.834	34.236	11.736	439.385	2.6676	1.3	82.19
TH_08	2008-08-18	12.816	31.473	8.838	403.358	2.4558	20.06	89.75
TH_08	2008-08-19	12.798	31.77	11.7	406.592	2.4824	1.98	86.06
TH_08	2008-08-20	12.78	31.014	11.088	396.359	2.4268	6.97	86.62
TH_08	2008-08-21	12.762	33.606	15.948	428.88	2.6333	0	82.62
TH_08	2008-08-22	12.743	35.514	18.36	452.555	2.7869	0.59	81.19
TH_08	2008-08-23	12.725	34.974	12.78	445.044	2.7484	6.82	83.62
TH_08	2008-08-24	12.706	32.274	11.268	410.073	2.5401	5.08	88
TH_08	2008-08-25	12.687	32.697	12.798	414.827	2.5772	13.04	86.12
TH_08	2008-08-26	12.668	31.743	10.026	402.12	2.5058	9.6	89.88
TH_08	2008-08-27	12.649	31.113	8.478	393.548	2.4597	5.76	92
TH_08	2008-08-28	12.63	32.175	14.022	406.37	2.5475	0.14	87.62
TH_08	2008-08-29	12.611	34.029	14.922	429.14	2.6984	0.13	85
TH_08	2008-08-30	12.592	32.94	12.348	414.781	2.6159	6.3	89
TH_08	2008-08-31	12.572	29.241	9.198	367.618	2.3259	22.99	88.06
TH_08	2008-09-01	12.553	30.186	16.956	378.925	2.4047	0.31	84.06
TH_08	2008-09-02	12.533	32.31	13.32	404.941	2.578	0.85	87.81
TH_08	2008-09-03	12.514	31.086	7.56	389.01	2.4841	11.21	92.62
TH_08	2008-09-04	12.494	29.637	8.118	370.285	2.3721	39.62	91.62
TH_08	2008-09-05	12.474	27.225	9.666	339.605	2.1825	6.52	90.75
TH_08	2008-09-06	12.454	28.44	9.144	354.192	2.2836	13.41	91.5
TH_08	2008-09-07	12.435	28.701	10.926	356.897	2.3081	6.06	90.56
TH_08	2008-09-08	12.415	30.204	14.328	374.983	2.4329	0.25	85.69
TH_08	2008-09-09	12.395	31.869	13.698	395.016	2.5711	0.67	83.5
TH_08	2008-09-10	12.375	30.474	12.06	377.116	2.4625	0.83	84.88
TH_08	2008-09-11	12.355	31.293	15.75	386.625	2.5328	1.18	79.5
TH_08	2008-09-12	12.335	32.472	14.94	400.542	2.6325	5.34	80.38
TH_08	2008-09-13	12.315	31.734	15.84	390.804	2.5769	0.4	82
TH_08	2008-09-14	12.295	32.499	14.958	399.575	2.6433	1.6	80.44
TH_08	2008-09-15	12.274	31.707	17.298	389.172	2.5833	0.12	78.44
TH_08	2008-09-16	12.254	31.392	16.848	384.678	2.5618	0.08	76.56
TH_08	2008-09-17	12.234	32.382	15.732	396.161	2.6469	0	76.44
TH_08	2008-09-18	12.214	32.607	16.398	398.262	2.6696	0.07	81.12
TH_08	2008-09-19	12.193	32.121	11.898	391.651	2.6344	1.04	85.12
TH_08	2008-09-20	12.173	31.905	12.186	388.38	2.621	1.44	85.12
TH_08	2008-09-21	12.153	31.509	10.602	382.929	2.5927	3.69	85.06
TH_08	2008-09-22	12.133	32.319	14.958	392.126	2.6637	0	82.12
TH_08	2008-09-23	12.112	34.164	19.224	413.794	2.8207	0	78
TH_08	2008-09-24	12.092	34.389	13.122	415.832	2.8439	42.13	83.06
TH_08	2008-09-25	12.072	29.25	5.76	353.106	2.423	41.46	92
TH_08	2008-09-26	12.051	28.863	5.598	347.828	2.3951	55.9	94.06
TH_08	2008-09-27	12.031	28.899	8.658	347.684	2.402	20.4	91.69
TH_08	2008-09-28	12.011	29.196	14.472	350.673	2.4308	1.27	84.06
TH_08	2008-09-29	11.99	29.187	16.182	349.952	2.4343	0	82.12
TH_08	2008-09-30	11.97	25.875	9.486	309.724	2.1617	4.67	85.31
TH_08	2008-10-01	11.95	26.712	14.04	319.208	2.2353	1.21	82.88
TH_08	2008-10-02	11.93	29.403	17.082	350.778	2.4646	0	83.19
TH_08	2008-10-03	11.909	30.663	13.662	365.166	2.5748	0.36	85.62
TH_08	2008-10-04	11.889	30.744	14.4	365.515	2.5859	14.11	86.5
TH_08	2008-10-05	11.869	27.63	12.024	327.94	2.3279	10.95	80.25
TH_08	2008-10-06	11.849	26.811	17.442	317.683	2.2627	0	72.88
TH_08	2008-10-07	11.829	23.832	19.692	281.909	2.0147	0	73.06
TH_08	2008-10-08	11.809	25.794	17.964	304.601	2.1843	0.03	81.75
TH_08	2008-10-09	11.789	28.017	14.202	330.292	2.3765	0.32	86.88
TH_08	2008-10-10	11.769	28.008	16.488	329.626	2.3798	2.25	82.5
TH_08	2008-10-11	11.749	29.313	12.87	344.398	2.4949	8.73	85
TH_08	2008-10-12	11.729	27.495	14.058	322.489	2.3442	0	83.81
TH_08	2008-10-13	11.709	24.435	16.686	286.109	2.0869	0.25	82.56
TH_08	2008-10-14	11.69	21.294	4.896	248.927	1.8216	2.32	89.88
TH_08	2008-10-15	11.67	24.453	12.834	285.366	2.0954	0.74	86.88
TH_08	2008-10-16	11.65	27.9	16.92	325.035	2.3948	0	79.75
TH_08	2008-10-17	11.631	27.882	17.676	324.296	2.3972	0	78.38
TH_08	2008-10-18	11.611	26.883	19.062	312.139	2.3153	0	80
TH_08	2008-10-19	11.592	27.063	13.014	313.714	2.3346	3.48	85.69
TH_08	2008-10-20	11.573	27.486	12.708	318.096	2.375	1.86	88.44
TH_08	2008-10-21	11.554	28.431	12.474	328.492	2.4607	1.02	88.56
TH_08	2008-10-22	11.535	29.25	14.004	337.399	2.5358	1.14	86.94
TH_08	2008-10-23	11.516	25.848	15.732	297.666	2.2445	6.61	87.44
TH_08	2008-10-24	11.497	25.146	16.488	289.104	2.1872	0.15	84.06
TH_08	2008-10-25	11.478	24.615	15.93	282.531	2.1445	0.04	82.62
TH_08	2008-10-26	11.46	26.667	13.95	305.604	2.327	11.03	89.94
TH_08	2008-10-27	11.441	25.317	14.706	289.652	2.2128	0.15	86.12
TH_08	2008-10-28	11.423	25.479	15.894	291.047	2.2305	0	85.31
TH_08	2008-10-29	11.405	26.388	13.644	300.955	2.3137	2.79	87.44
TH_08	2008-10-30	11.386	27.036	10.764	307.832	2.3745	18.42	91.25
TH_08	2008-10-31	11.369	26.991	6.642	306.861	2.3741	158.93	95.06
TH_08	2008-11-01	11.351	26.559	6.066	301.471	2.3398	52.06	94.38
TH_08	2008-11-02	11.333	20.322	8.712	230.309	1.7932	36.39	91.25
TH_08	2008-11-03	11.316	18.297	6.966	207.049	1.6169	10.06	90.5
TH_08	2008-11-04	11.299	20.754	11.304	234.499	1.8368	9.51	90.38
TH_08	2008-11-05	11.281	25.596	14.256	288.748	2.2689	2.37	91.44
TH_08	2008-11-06	11.265	26.433	13.446	297.768	2.3465	8.56	90.5
TH_08	2008-11-07	11.248	18.207	8.118	204.792	1.6187	8.6	89.38
TH_08	2008-11-08	11.232	16.443	17.658	184.688	1.4639	1.94	80.12
TH_08	2008-11-09	11.215	13.95	21.924	156.449	1.2439	0	77.56
TH_08	2008-11-10	11.199	11.754	20.52	131.633	1.0496	0	77.25
TH_08	2008-11-11	11.183	10.989	22.68	122.89	0.9827	0	73
TH_08	2008-11-12	11.168	11.385	22.932	127.148	1.0194	0	74.44
TH_08	2008-11-13	11.153	12.546	23.256	139.925	1.1249	0	73.44
TH_08	2008-11-14	11.138	13.761	22.77	153.27	1.2355	0	77.12
TH_08	2008-11-15	11.123	18.018	20.052	200.414	1.6199	0	83.31
TH_08	2008-11-16	11.108	22.779	15.282	253.029	2.0507	0.08	89.75
TH_08	2008-11-17	11.094	23.301	15.174	258.501	2.1003	0.05	90
TH_08	2008-11-18	11.08	13.878	11.772	153.768	1.2525	0.01	80.38
TH_08	2008-11-19	11.066	9.495	13.518	105.072	0.858	0	81.06
TH_08	2008-11-20	11.053	9.297	19.674	102.76	0.8411	0	73.06
TH_08	2008-11-21	11.04	12.501	20.718	138.011	1.1323	0	78.69
TH_08	2008-11-22	11.027	15.678	18.288	172.881	1.4218	0.01	88.62
TH_08	2008-11-23	11.015	16.506	15.372	181.814	1.4985	0.14	87.75
TH_08	2008-11-24	11.003	14.436	17.712	158.839	1.312	0.12	79.44
TH_08	2008-11-25	10.991	13.464	21.6	147.983	1.225	0	79.19
TH_08	2008-11-26	10.98	13.176	21.492	144.673	1.2	0	76.81
HA_08	2008-06-16	13.405	32.589	11.322	436.856	2.4311	5.46	85.31
HA_08	2008-06-17	13.407	32.526	10.764	436.076	2.426	7.84	86.75
HA_08	2008-06-18	13.408	34.011	12.978	456.019	2.5366	25.52	84.75
HA_08	2008-06-19	13.41	33.822	12.024	453.553	2.5221	11.49	85.94
HA_08	2008-06-20	13.41	31.545	9.81	423.019	2.3523	10.49	87.81
HA_08	2008-06-21	13.41	33.66	14.112	451.381	2.5101	0.17	83.88
HA_08	2008-06-22	13.41	35.622	15.84	477.691	2.6564	0.01	80.06
HA_08	2008-06-23	13.41	35.874	16.092	481.07	2.6752	3.07	81.19
HA_08	2008-06-24	13.408	35.946	11.808	481.964	2.6809	12.06	81.31
HA_08	2008-06-25	13.407	35.379	10.782	474.326	2.6388	5.43	80.75
HA_08	2008-06-26	13.405	35.757	13.374	479.323	2.6674	5.33	80.38
HA_08	2008-06-27	13.403	33.957	12.87	455.126	2.5335	20.93	82.94
HA_08	2008-06-28	13.4	28.665	7.65	384.111	2.1392	12.39	86.5
HA_08	2008-06-29	13.397	32.859	17.01	440.212	2.4527	1.17	80.81
HA_08	2008-06-30	13.393	34.164	14.904	457.558	2.5509	0.21	81.44
HA_08	2008-07-01	13.389	30.33	6.444	406.088	2.2653	4.73	91.06
HA_08	2008-07-02	13.384	31.932	11.484	427.378	2.3858	1.21	87.38
HA_08	2008-07-03	13.38	32.4	10.188	433.512	2.4215	0.47	87.69
HA_08	2008-07-04	13.374	32.4	10.836	433.318	2.4226	0.21	87.56
HA_08	2008-07-05	13.369	33.3	12.42	445.188	2.4908	1.85	85.38
HA_08	2008-07-06	13.362	32.094	10.368	428.84	2.4019	14.62	84.19
HA_08	2008-07-07	13.356	32.598	12.384	435.379	2.4407	14.17	84.25
HA_08	2008-07-08	13.349	32.184	11.088	429.624	2.411	18.24	83.94
HA_08	2008-07-09	13.342	32.031	14.382	427.358	2.4008	4.05	81.19
HA_08	2008-07-10	13.334	31.482	10.8	419.781	2.361	1.6	85.75
HA_08	2008-07-11	13.326	31.635	12.618	421.568	2.3739	5.49	84.81
HA_08	2008-07-12	13.318	33.795	12.69	450.082	2.5375	18.91	85.25
HA_08	2008-07-13	13.309	33.939	13.77	451.694	2.5501	1.96	83.25
HA_08	2008-07-14	13.3	35.451	14.778	471.498	2.6655	2.35	81.5
HA_08	2008-07-15	13.29	33.39	10.26	443.753	2.5124	27.27	83.88
HA_08	2008-07-16	13.28	32.121	9.306	426.567	2.4188	38.56	86.94
HA_08	2008-07-17	13.27	31.491	9.702	417.886	2.3731	30.68	88.69
HA_08	2008-07-18	13.26	30.24	6.696	400.982	2.2805	49.44	93.81
HA_08	2008-07-19	13.249	32.814	12.384	434.753	2.4767	2.89	86.81
HA_08	2008-07-20	13.238	33.066	13.356	437.728	2.4978	1.03	86.12
HA_08	2008-07-21	13.226	35.424	18.216	468.518	2.6784	0.17	78
HA_08	2008-07-22	13.215	35.658	14.184	471.221	2.6983	0.72	78.94
HA_08	2008-07-23	13.202	34.731	11.322	458.519	2.6307	0.63	77.62
HA_08	2008-07-24	13.19	31.914	9.9	420.946	2.4196	4.98	85.56
HA_08	2008-07-25	13.177	30.645	9.018	403.809	2.3256	17	91.12
HA_08	2008-07-26	13.164	32.355	14.778	425.921	2.4578	6.61	82.62
HA_08	2008-07-27	13.151	33.966	14.652	446.687	2.5828	1.52	78.56
HA_08	2008-07-28	13.138	34.155	13.05	448.728	2.5997	2.46	81
HA_08	2008-07-29	13.124	33.948	13.032	445.534	2.5867	1.02	81.94
HA_08	2008-07-30	13.11	33.561	10.71	439.985	2.56	0.48	83.5
HA_08	2008-07-31	13.096	31.626	7.632	414.174	2.4149	11.22	91.19
HA_08	2008-08-01	13.081	31.824	9.504	416.29	2.4328	20.12	90.69
HA_08	2008-08-02	13.066	31.644	9.252	413.461	2.4219	2.63	87.12
HA_08	2008-08-03	13.052	31.941	11.898	416.894	2.4472	12.36	84.31
HA_08	2008-08-04	13.036	32.49	12.852	423.54	2.4923	18.43	83.69
HA_08	2008-08-05	13.021	32.733	13.626	426.216	2.5139	4.21	85.5
HA_08	2008-08-06	13.005	34.506	15.372	448.75	2.6533	0.57	79.31
HA_08	2008-08-07	12.99	33.345	11.25	433.152	2.567	32.67	85.19
HA_08	2008-08-08	12.974	31.383	9.63	407.163	2.4189	33.1	90.44
HA_08	2008-08-09	12.957	31.473	8.406	407.796	2.429	11.61	89.5
HA_08	2008-08-10	12.941	29.502	7.38	381.785	2.2797	27.3	89.56
HA_08	2008-08-11	12.924	32.058	13.428	414.318	2.4805	1.72	85.19
HA_08	2008-08-12	12.908	31.941	13.446	412.294	2.4745	7.73	84.12
HA_08	2008-08-13	12.891	31.239	12.15	402.702	2.4233	2.2	88.5
HA_08	2008-08-14	12.874	32.238	13.428	415.032	2.5041	0.17	86.56
HA_08	2008-08-15	12.856	34.11	14.832	438.518	2.6532	0	82.88
HA_08	2008-08-16	12.839	35.838	14.4	460.124	2.7913	0	80.38
HA_08	2008-08-17	12.822	35.352	12.816	453.283	2.7571	1.09	79.5
HA_08	2008-08-18	12.804	33.111	9.486	423.953	2.586	28.33	86.5
HA_08	2008-08-19	12.786	31.491	9.234	402.644	2.4629	5.79	87.44
HA_08	2008-08-20	12.768	31.626	10.728	403.801	2.477	7.48	85.44
HA_08	2008-08-21	12.75	33.57	14.904	428.017	2.6329	0	82.81
HA_08	2008-08-22	12.732	35.037	16.902	446.091	2.7519	0.21	82.38
HA_08	2008-08-23	12.714	35.136	12.384	446.719	2.7636	2.12	83.31
HA_08	2008-08-24	12.695	33.246	12.132	422.058	2.6188	3.68	83.88
HA_08	2008-08-25	12.677	33.318	13.104	422.372	2.6282	19.41	84.88
HA_08	2008-08-26	12.658	32.823	10.89	415.474	2.5931	4.89	86.69
HA_08	2008-08-27	12.64	31.041	8.154	392.358	2.4558	11.34	92.31
HA_08	2008-08-28	12.621	32.382	14.22	408.693	2.5657	0.06	87.62
HA_08	2008-08-29	12.602	34.254	16.488	431.669	2.7181	0.1	84.06
HA_08	2008-08-30	12.583	34.011	13.014	427.96	2.7029	2.46	84.5
HA_08	2008-08-31	12.564	29.7	8.064	373.151	2.3639	19.24	89.75
HA_08	2008-09-01	12.545	30.69	14.544	385.006	2.4464	0.85	86.38
HA_08	2008-09-02	12.526	32.094	13.068	402.009	2.5622	0.72	88.06
HA_08	2008-09-03	12.506	32.265	9.234	403.506	2.58	7.25	90
HA_08	2008-09-04	12.487	31.158	8.532	389.07	2.4952	35.05	89.62
HA_08	2008-09-05	12.468	27.864	6.948	347.408	2.2348	13.15	89.75
HA_08	2008-09-06	12.448	29.331	10.278	365.112	2.3563	16.65	90.94
HA_08	2008-09-07	12.429	28.8	8.964	357.955	2.3172	7.98	92.56
HA_08	2008-09-08	12.409	30.654	13.536	380.385	2.4703	0.52	86.38
HA_08	2008-09-09	12.39	31.653	13.158	392.181	2.5547	2.55	85
HA_08	2008-09-10	12.37	29.718	10.404	367.612	2.4024	1.43	86.94
HA_08	2008-09-11	12.35	30.537	12.438	377.132	2.4726	1.79	82.19
HA_08	2008-09-12	12.331	32.247	14.31	397.638	2.6151	6.2	81.38
HA_08	2008-09-13	12.311	31.59	14.94	388.904	2.566	1.08	83.88
HA_08	2008-09-14	12.291	32.391	14.166	398.118	2.6353	0.34	80.06
HA_08	2008-09-15	12.271	31.626	15.768	388.083	2.5773	0.01	77.19
HA_08	2008-09-16	12.252	31.509	15.75	386.048	2.5717	0.01	77.69
HA_08	2008-09-17	12.232	31.644	14.004	387.069	2.587	0	77.56
HA_08	2008-09-18	12.212	32.103	15.606	392.042	2.6288	0.08	81.88
HA_08	2008-09-19	12.192	31.581	10.422	385.036	2.5903	2.68	85.81
HA_08	2008-09-20	12.172	30.933	10.242	376.517	2.5413	1.79	87.31
HA_08	2008-09-21	12.152	31.365	10.314	381.147	2.5811	6.13	86.06
HA_08	2008-09-22	12.132	32.166	13.932	390.238	2.6513	0	83.31
HA_08	2008-09-23	12.112	33.165	16.65	401.695	2.7382	0.01	80.94
HA_08	2008-09-24	12.092	34.542	12.24	417.682	2.8566	30.38	83.06
HA_08	2008-09-25	12.072	30.483	6.822	367.991	2.5251	46.81	91.25
HA_08	2008-09-26	12.052	29.781	4.806	358.921	2.471	32.78	94.44
HA_08	2008-09-27	12.032	29.268	8.208	352.153	2.4325	23.67	92.88
HA_08	2008-09-28	12.012	29.637	12.474	356	2.4673	3.91	85.88
HA_08	2008-09-29	11.992	28.845	13.95	345.909	2.4054	0	83.12
HA_08	2008-09-30	11.972	25.389	7.794	303.957	2.1207	9.97	87.88
HA_08	2008-10-01	11.953	26.271	12.51	314.017	2.1979	4.87	85.19
HA_08	2008-10-02	11.933	29.547	15.786	352.584	2.4761	0.03	84.69
HA_08	2008-10-03	11.913	30.933	13.914	368.505	2.5966	0.19	84.88
HA_08	2008-10-04	11.893	31.041	14.598	369.171	2.61	13.06	85.62
HA_08	2008-10-05	11.873	26.739	8.838	317.472	2.2521	13.17	82.5
HA_08	2008-10-06	11.853	27.279	16.11	323.338	2.3014	0.01	73.38
HA_08	2008-10-07	11.834	23.832	19.692	282.028	2.0139	0	75.5
HA_08	2008-10-08	11.814	27.09	15.696	320.041	2.293	0.05	82.81
HA_08	2008-10-09	11.794	28.368	13.392	334.572	2.4053	1.18	87.38
HA_08	2008-10-10	11.775	28.107	15.678	330.96	2.387	1.74	84.31
HA_08	2008-10-11	11.755	29.133	12.438	342.458	2.4783	11.27	85.19
HA_08	2008-10-12	11.736	27.72	13.428	325.322	2.362	0	85.19
HA_08	2008-10-13	11.716	24.525	14.778	287.335	2.0933	0.6	84
HA_08	2008-10-14	11.697	20.826	3.6	243.602	1.7805	3.81	90.5
HA_08	2008-10-15	11.678	24.435	11.61	285.352	2.0924	1.34	88.38
HA_08	2008-10-16	11.658	27.711	15.39	323.055	2.377	0.01	80.06
HA_08	2008-10-17	11.639	28.197	16.938	328.185	2.4226	0	78.31
HA_08	2008-10-18	11.62	26.82	18.324	311.648	2.3081	0.03	81.31
HA_08	2008-10-19	11.601	27.963	12.402	324.399	2.4104	4.39	88.19
HA_08	2008-10-20	11.582	27.639	11.898	320.115	2.3864	1.34	89.19
HA_08	2008-10-21	11.563	29.232	11.88	338.01	2.5281	1.44	88.62
HA_08	2008-10-22	11.545	29.556	14.688	341.224	2.5601	0.78	86.56
HA_08	2008-10-23	11.526	27.09	16.452	312.239	2.3503	3.83	88.31
HA_08	2008-10-24	11.508	25.236	16.164	290.416	2.1929	0.03	85.25
HA_08	2008-10-25	11.489	24.912	14.616	286.214	2.1683	0.4	85.31
HA_08	2008-10-26	11.471	27.351	13.518	313.743	2.3844	17.75	90.88
HA_08	2008-10-27	11.453	25.884	14.04	296.45	2.26	0.23	87.44
HA_08	2008-10-28	11.435	25.974	15.012	297.013	2.2714	0.05	86.56
HA_08	2008-10-29	11.417	27.009	12.474	308.362	2.3657	4.6	88.44
HA_08	2008-10-30	11.399	26.307	8.01	299.873	2.3078	30.16	93.38
HA_08	2008-10-31	11.381	27.216	6.192	309.745	2.3914	167.31	95.31
HA_08	2008-11-01	11.364	26.757	4.878	304.067	2.3545	62.95	95.5
HA_08	2008-11-02	11.347	20.709	8.19	234.985	1.8251	42.68	93.19
HA_08	2008-11-03	11.33	18.279	6.426	207.101	1.6133	9.91	92
HA_08	2008-11-04	11.313	21.051	11.106	238.15	1.8608	10.9	91.38
HA_08	2008-11-05	11.296	25.488	14.04	287.912	2.2564	1.65	91.75
HA_08	2008-11-06	11.279	27.216	13.104	306.969	2.413	6.82	90.19
HA_08	2008-11-07	11.263	19.836	10.512	223.413	1.7612	8.91	91.62
HA_08	2008-11-08	11.247	16.245	15.534	182.708	1.4444	2.89	81.31
HA_08	2008-11-09	11.231	13.68	19.476	153.64	1.2181	0	77.81
HA_08	2008-11-10	11.215	11.124	19.008	124.756	0.9919	0	78
HA_08	2008-11-11	11.2	10.728	22.23	120.154	0.9579	0	73.62
HA_08	2008-11-12	11.184	11.295	22.626	126.323	1.0099	0	75.31

## Sheet: Table S8 Sorghum-weather sim 
Table S8. Weather data in the simulation study in sorghum.
env_code	Date	Day length	Growing degree days	Diurnal temperature range	Photo-thermal time	Photo-thermal ratio	Precipitation	Relative humidity
PRS2010-05-21	2010-05-21	13.034	32.409	11.214	422.419	2.4865	0.44	74.88
PRS2010-05-21	2010-05-22	13.045	32.004	7.776	417.492	2.4534	2.68	78.94
PRS2010-05-21	2010-05-23	13.055	31.14	6.552	406.533	2.3853	6.11	78.31
PRS2010-05-21	2010-05-24	13.064	30.465	5.382	397.995	2.332	2.4	81.5
PRS2010-05-21	2010-05-25	13.074	31.23	6.228	408.301	2.3887	5.15	81.62
PRS2010-05-21	2010-05-26	13.083	29.646	5.004	387.859	2.266	2.98	80.56
PRS2010-05-21	2010-05-27	13.092	29.934	6.12	391.896	2.2864	2.27	81.25
PRS2010-05-21	2010-05-28	13.101	30.654	5.256	401.598	2.3398	7.64	87.31
PRS2010-05-21	2010-05-29	13.109	29.412	4.356	385.562	2.2436	10.19	89.5
PRS2010-05-21	2010-05-30	13.117	29.529	4.374	387.332	2.2512	3.28	89.62
PRS2010-05-21	2010-05-31	13.125	31.608	7.668	414.855	2.4082	2.46	80.62
PRS2010-05-21	2010-06-01	13.133	32.139	6.642	422.082	2.4472	2.91	84.06
PRS2010-05-21	2010-06-02	13.14	31.905	5.706	419.232	2.4281	2.37	82.75
PRS2010-05-21	2010-06-03	13.147	31.905	5.742	419.455	2.4268	0.87	81.06
PRS2010-05-21	2010-06-04	13.153	31.95	9.108	420.238	2.4291	0.71	79.5
PRS2010-05-21	2010-06-05	13.159	32.328	7.128	425.404	2.4567	0.51	78.88
PRS2010-05-21	2010-06-06	13.165	33.066	9.648	435.314	2.5117	2.43	74.44
PRS2010-05-21	2010-06-07	13.171	32.175	7.47	423.777	2.4429	2.08	78.38
PRS2010-05-21	2010-06-08	13.176	32.319	8.442	425.835	2.4529	2.95	79.44
PRS2010-05-21	2010-06-09	13.181	33.138	7.596	436.792	2.5141	0.74	79.31
PRS2010-05-21	2010-06-10	13.185	33.291	8.082	438.942	2.5249	0.21	77.5
PRS2010-05-21	2010-06-11	13.19	32.112	7.596	423.557	2.4346	0.26	76.12
PRS2010-05-21	2010-06-12	13.193	33.03	10.728	435.765	2.5036	1.83	76.44
PRS2010-05-21	2010-06-13	13.197	33.768	9.396	445.636	2.5588	2.92	74.75
PRS2010-05-21	2010-06-14	13.2	33.759	10.71	445.619	2.5575	0.76	73.38
PRS2010-05-21	2010-06-15	13.203	33.561	9.522	443.106	2.5419	3.14	75.44
PRS2010-05-21	2010-06-16	13.205	33.291	9.342	439.608	2.5211	0.55	75.69
PRS2010-05-21	2010-06-17	13.207	32.247	5.778	425.886	2.4417	2.54	80.88
PRS2010-05-21	2010-06-18	13.209	32.895	7.254	434.51	2.4903	2.63	79.38
PRS2010-05-21	2010-06-19	13.21	30.627	5.274	404.583	2.3185	15.97	83.25
PRS2010-05-21	2010-06-20	13.211	30.249	6.39	399.62	2.2897	4.83	81.12
PRS2010-05-21	2010-06-21	13.211	30.726	6.588	405.921	2.3258	7.19	82.19
PRS2010-05-21	2010-06-22	13.212	30.906	6.552	408.33	2.3392	6.52	82.88
PRS2010-05-21	2010-06-23	13.211	30.708	3.636	405.683	2.3244	12.41	85
PRS2010-05-21	2010-06-24	13.211	30.375	4.266	401.284	2.2992	5.61	82.81
PRS2010-05-21	2010-06-25	13.21	30.942	4.356	408.744	2.3423	3.84	86.31
PRS2010-05-21	2010-06-26	13.209	31.941	8.298	421.909	2.4181	1.78	80.94
PRS2010-05-21	2010-06-27	13.207	31.905	6.93	421.369	2.4158	2.56	78.38
PRS2010-05-21	2010-06-28	13.205	31.455	5.886	415.363	2.3821	5.91	79.25
PRS2010-05-21	2010-06-29	13.203	32.139	5.49	424.331	2.4342	3.82	80.88
PRS2010-05-21	2010-06-30	13.2	32.931	6.858	434.689	2.4948	1.47	79.56
PRS2010-05-21	2010-07-01	13.197	32.364	6.552	427.108	2.4524	1.62	83.69
PRS2010-05-21	2010-07-02	13.193	32.166	6.264	424.366	2.4381	0.35	85.44
PRS2010-05-21	2010-07-03	13.19	32.346	7.164	426.644	2.4523	0.24	83.44
PRS2010-05-21	2010-07-04	13.185	32.67	8.856	430.754	2.4778	0.46	78.62
PRS2010-05-21	2010-07-05	13.181	32.571	10.098	429.318	2.4711	5.93	78.06
PRS2010-05-21	2010-07-06	13.176	31.482	4.608	414.807	2.3893	2.47	82.94
PRS2010-05-21	2010-07-07	13.171	32.679	8.73	430.415	2.4811	1.28	74.69
PRS2010-05-21	2010-07-08	13.165	32.229	6.066	424.295	2.4481	0.56	81.19
PRS2010-05-21	2010-07-09	13.16	33.273	8.91	437.873	2.5283	0.68	76.5
PRS2010-05-21	2010-07-10	13.153	33.156	7.92	436.101	2.5208	0.73	79.19
PRS2010-05-21	2010-07-11	13.147	32.724	5.652	430.222	2.4891	0.74	82.38
PRS2010-05-21	2010-07-12	13.14	32.706	6.48	429.757	2.489	1.59	81.69
PRS2010-05-21	2010-07-13	13.133	32.31	7.236	424.327	2.4602	1.6	79.5
PRS2010-05-21	2010-07-14	13.126	32.373	5.094	424.928	2.4663	3.87	82.94
PRS2010-05-21	2010-07-15	13.118	32.877	7.002	431.281	2.5063	3.58	80.69
PRS2010-05-21	2010-07-16	13.11	31.851	4.338	417.567	2.4295	13.07	84.44
PRS2010-05-21	2010-07-17	13.102	30.807	4.698	403.633	2.3513	6.23	83.25
PRS2010-05-21	2010-07-18	13.093	30.843	5.562	403.827	2.3557	6.54	84.75
PRS2010-05-21	2010-07-19	13.084	31.041	5.85	406.14	2.3724	7.12	87.56
PRS2010-05-21	2010-07-20	13.075	29.259	3.87	382.561	2.2378	7.51	89.44
PRS2010-05-21	2010-07-21	13.065	29.862	5.436	390.147	2.2856	10.25	86.38
PRS2010-05-21	2010-07-22	13.056	29.97	4.464	391.288	2.2955	11.45	87.19
PRS2010-05-21	2010-07-23	13.046	30.186	6.408	393.807	2.3138	4.96	83.44
PRS2010-05-21	2010-07-24	13.035	31.302	6.156	408.022	2.4014	2.38	85.44
PRS2010-05-21	2010-07-25	13.025	32.571	9.054	424.237	2.5007	0.18	81.25
PRS2010-05-21	2010-07-26	13.014	32.463	8.622	422.474	2.4945	0.47	79.62
PRS2010-05-21	2010-07-27	13.003	31.941	7.65	415.329	2.4564	2.49	78.94
PRS2010-05-21	2010-07-28	12.992	32.157	7.83	417.784	2.4751	2.29	79.25
PRS2010-05-21	2010-07-29	12.981	32.256	6.516	418.715	2.4849	0.82	81.25
PRS2010-05-21	2010-07-30	12.969	32.157	5.67	417.044	2.4795	0.61	81.81
PRS2010-05-21	2010-07-31	12.957	32.58	6.876	422.139	2.5145	0.38	80.06
PRS2010-05-21	2010-08-01	12.945	32.49	8.208	420.583	2.5098	0.04	75.94
PRS2010-05-21	2010-08-02	12.933	32.598	7.884	421.59	2.5205	3	80.38
PRS2010-05-21	2010-08-03	12.92	32.805	7.578	423.841	2.5391	1.57	81.88
PRS2010-05-21	2010-08-04	12.908	33.237	8.406	429.023	2.5749	0.5	78.38
PRS2010-05-21	2010-08-05	12.895	33.282	8.028	429.171	2.581	0.16	77.94
PRS2010-05-21	2010-08-06	12.882	33.777	8.514	435.115	2.622	0.56	79.25
PRS2010-05-21	2010-08-07	12.868	34.254	8.676	440.781	2.662	0.14	75
PRS2010-05-21	2010-08-08	12.855	33.255	8.73	427.493	2.5869	0.62	76.25
PRS2010-05-22	2010-05-22	13.045	32.004	7.776	417.492	2.4534	2.68	78.94
PRS2010-05-22	2010-05-23	13.055	31.14	6.552	406.533	2.3853	6.11	78.31
PRS2010-05-22	2010-05-24	13.064	30.465	5.382	397.995	2.332	2.4	81.5
PRS2010-05-22	2010-05-25	13.074	31.23	6.228	408.301	2.3887	5.15	81.62
PRS2010-05-22	2010-05-26	13.083	29.646	5.004	387.859	2.266	2.98	80.56
PRS2010-05-22	2010-05-27	13.092	29.934	6.12	391.896	2.2864	2.27	81.25
PRS2010-05-22	2010-05-28	13.101	30.654	5.256	401.598	2.3398	7.64	87.31
PRS2010-05-22	2010-05-29	13.109	29.412	4.356	385.562	2.2436	10.19	89.5
PRS2010-05-22	2010-05-30	13.117	29.529	4.374	387.332	2.2512	3.28	89.62
PRS2010-05-22	2010-05-31	13.125	31.608	7.668	414.855	2.4082	2.46	80.62
PRS2010-05-22	2010-06-01	13.133	32.139	6.642	422.082	2.4472	2.91	84.06
PRS2010-05-22	2010-06-02	13.14	31.905	5.706	419.232	2.4281	2.37	82.75
PRS2010-05-22	2010-06-03	13.147	31.905	5.742	419.455	2.4268	0.87	81.06
PRS2010-05-22	2010-06-04	13.153	31.95	9.108	420.238	2.4291	0.71	79.5
PRS2010-05-22	2010-06-05	13.159	32.328	7.128	425.404	2.4567	0.51	78.88
PRS2010-05-22	2010-06-06	13.165	33.066	9.648	435.314	2.5117	2.43	74.44
PRS2010-05-22	2010-06-07	13.171	32.175	7.47	423.777	2.4429	2.08	78.38
PRS2010-05-22	2010-06-08	13.176	32.319	8.442	425.835	2.4529	2.95	79.44
PRS2010-05-22	2010-06-09	13.181	33.138	7.596	436.792	2.5141	0.74	79.31
PRS2010-05-22	2010-06-10	13.185	33.291	8.082	438.942	2.5249	0.21	77.5
PRS2010-05-22	2010-06-11	13.19	32.112	7.596	423.557	2.4346	0.26	76.12
PRS2010-05-22	2010-06-12	13.193	33.03	10.728	435.765	2.5036	1.83	76.44
PRS2010-05-22	2010-06-13	13.197	33.768	9.396	445.636	2.5588	2.92	74.75
PRS2010-05-22	2010-06-14	13.2	33.759	10.71	445.619	2.5575	0.76	73.38
PRS2010-05-22	2010-06-15	13.203	33.561	9.522	443.106	2.5419	3.14	75.44
PRS2010-05-22	2010-06-16	13.205	33.291	9.342	439.608	2.5211	0.55	75.69
PRS2010-05-22	2010-06-17	13.207	32.247	5.778	425.886	2.4417	2.54	80.88
PRS2010-05-22	2010-06-18	13.209	32.895	7.254	434.51	2.4903	2.63	79.38
PRS2010-05-22	2010-06-19	13.21	30.627	5.274	404.583	2.3185	15.97	83.25
PRS2010-05-22	2010-06-20	13.211	30.249	6.39	399.62	2.2897	4.83	81.12
PRS2010-05-22	2010-06-21	13.211	30.726	6.588	405.921	2.3258	7.19	82.19
PRS2010-05-22	2010-06-22	13.212	30.906	6.552	408.33	2.3392	6.52	82.88
PRS2010-05-22	2010-06-23	13.211	30.708	3.636	405.683	2.3244	12.41	85
PRS2010-05-22	2010-06-24	13.211	30.375	4.266	401.284	2.2992	5.61	82.81
PRS2010-05-22	2010-06-25	13.21	30.942	4.356	408.744	2.3423	3.84	86.31
PRS2010-05-22	2010-06-26	13.209	31.941	8.298	421.909	2.4181	1.78	80.94
PRS2010-05-22	2010-06-27	13.207	31.905	6.93	421.369	2.4158	2.56	78.38
PRS2010-05-22	2010-06-28	13.205	31.455	5.886	415.363	2.3821	5.91	79.25
PRS2010-05-22	2010-06-29	13.203	32.139	5.49	424.331	2.4342	3.82	80.88
PRS2010-05-22	2010-06-30	13.2	32.931	6.858	434.689	2.4948	1.47	79.56
PRS2010-05-22	2010-07-01	13.197	32.364	6.552	427.108	2.4524	1.62	83.69
PRS2010-05-22	2010-07-02	13.193	32.166	6.264	424.366	2.4381	0.35	85.44
PRS2010-05-22	2010-07-03	13.19	32.346	7.164	426.644	2.4523	0.24	83.44
PRS2010-05-22	2010-07-04	13.185	32.67	8.856	430.754	2.4778	0.46	78.62
PRS2010-05-22	2010-07-05	13.181	32.571	10.098	429.318	2.4711	5.93	78.06
PRS2010-05-22	2010-07-06	13.176	31.482	4.608	414.807	2.3893	2.47	82.94
PRS2010-05-22	2010-07-07	13.171	32.679	8.73	430.415	2.4811	1.28	74.69
PRS2010-05-22	2010-07-08	13.165	32.229	6.066	424.295	2.4481	0.56	81.19
PRS2010-05-22	2010-07-09	13.16	33.273	8.91	437.873	2.5283	0.68	76.5
PRS2010-05-22	2010-07-10	13.153	33.156	7.92	436.101	2.5208	0.73	79.19
PRS2010-05-22	2010-07-11	13.147	32.724	5.652	430.222	2.4891	0.74	82.38
PRS2010-05-22	2010-07-12	13.14	32.706	6.48	429.757	2.489	1.59	81.69
PRS2010-05-22	2010-07-13	13.133	32.31	7.236	424.327	2.4602	1.6	79.5
PRS2010-05-22	2010-07-14	13.126	32.373	5.094	424.928	2.4663	3.87	82.94
PRS2010-05-22	2010-07-15	13.118	32.877	7.002	431.281	2.5063	3.58	80.69
PRS2010-05-22	2010-07-16	13.11	31.851	4.338	417.567	2.4295	13.07	84.44
PRS2010-05-22	2010-07-17	13.102	30.807	4.698	403.633	2.3513	6.23	83.25
PRS2010-05-22	2010-07-18	13.093	30.843	5.562	403.827	2.3557	6.54	84.75
PRS2010-05-22	2010-07-19	13.084	31.041	5.85	406.14	2.3724	7.12	87.56
PRS2010-05-22	2010-07-20	13.075	29.259	3.87	382.561	2.2378	7.51	89.44
PRS2010-05-22	2010-07-21	13.065	29.862	5.436	390.147	2.2856	10.25	86.38
PRS2010-05-22	2010-07-22	13.056	29.97	4.464	391.288	2.2955	11.45	87.19
PRS2010-05-22	2010-07-23	13.046	30.186	6.408	393.807	2.3138	4.96	83.44
PRS2010-05-22	2010-07-24	13.035	31.302	6.156	408.022	2.4014	2.38	85.44
PRS2010-05-22	2010-07-25	13.025	32.571	9.054	424.237	2.5007	0.18	81.25
PRS2010-05-22	2010-07-26	13.014	32.463	8.622	422.474	2.4945	0.47	79.62
PRS2010-05-22	2010-07-27	13.003	31.941	7.65	415.329	2.4564	2.49	78.94
PRS2010-05-22	2010-07-28	12.992	32.157	7.83	417.784	2.4751	2.29	79.25
PRS2010-05-22	2010-07-29	12.981	32.256	6.516	418.715	2.4849	0.82	81.25
PRS2010-05-22	2010-07-30	12.969	32.157	5.67	417.044	2.4795	0.61	81.81
PRS2010-05-22	2010-07-31	12.957	32.58	6.876	422.139	2.5145	0.38	80.06
PRS2010-05-22	2010-08-01	12.945	32.49	8.208	420.583	2.5098	0.04	75.94
PRS2010-05-22	2010-08-02	12.933	32.598	7.884	421.59	2.5205	3	80.38
PRS2010-05-22	2010-08-03	12.92	32.805	7.578	423.841	2.5391	1.57	81.88
PRS2010-05-22	2010-08-04	12.908	33.237	8.406	429.023	2.5749	0.5	78.38
PRS2010-05-22	2010-08-05	12.895	33.282	8.028	429.171	2.581	0.16	77.94
PRS2010-05-22	2010-08-06	12.882	33.777	8.514	435.115	2.622	0.56	79.25
PRS2010-05-22	2010-08-07	12.868	34.254	8.676	440.781	2.662	0.14	75
PRS2010-05-22	2010-08-08	12.855	33.255	8.73	427.493	2.5869	0.62	76.25
PRS2010-05-22	2010-08-09	12.841	32.022	7.236	411.195	2.4937	3.21	81
PRS2010-05-23	2010-05-23	13.055	31.14	6.552	406.533	2.3853	6.11	78.31
PRS2010-05-23	2010-05-24	13.064	30.465	5.382	397.995	2.332	2.4	81.5
PRS2010-05-23	2010-05-25	13.074	31.23	6.228	408.301	2.3887	5.15	81.62
PRS2010-05-23	2010-05-26	13.083	29.646	5.004	387.859	2.266	2.98	80.56
PRS2010-05-23	2010-05-27	13.092	29.934	6.12	391.896	2.2864	2.27	81.25
PRS2010-05-23	2010-05-28	13.101	30.654	5.256	401.598	2.3398	7.64	87.31
PRS2010-05-23	2010-05-29	13.109	29.412	4.356	385.562	2.2436	10.19	89.5
PRS2010-05-23	2010-05-30	13.117	29.529	4.374	387.332	2.2512	3.28	89.62
PRS2010-05-23	2010-05-31	13.125	31.608	7.668	414.855	2.4082	2.46	80.62
PRS2010-05-23	2010-06-01	13.133	32.139	6.642	422.082	2.4472	2.91	84.06
PRS2010-05-23	2010-06-02	13.14	31.905	5.706	419.232	2.4281	2.37	82.75
PRS2010-05-23	2010-06-03	13.147	31.905	5.742	419.455	2.4268	0.87	81.06
PRS2010-05-23	2010-06-04	13.153	31.95	9.108	420.238	2.4291	0.71	79.5
PRS2010-05-23	2010-06-05	13.159	32.328	7.128	425.404	2.4567	0.51	78.88
PRS2010-05-23	2010-06-06	13.165	33.066	9.648	435.314	2.5117	2.43	74.44
PRS2010-05-23	2010-06-07	13.171	32.175	7.47	423.777	2.4429	2.08	78.38
PRS2010-05-23	2010-06-08	13.176	32.319	8.442	425.835	2.4529	2.95	79.44
PRS2010-05-23	2010-06-09	13.181	33.138	7.596	436.792	2.5141	0.74	79.31
PRS2010-05-23	2010-06-10	13.185	33.291	8.082	438.942	2.5249	0.21	77.5
PRS2010-05-23	2010-06-11	13.19	32.112	7.596	423.557	2.4346	0.26	76.12
PRS2010-05-23	2010-06-12	13.193	33.03	10.728	435.765	2.5036	1.83	76.44
PRS2010-05-23	2010-06-13	13.197	33.768	9.396	445.636	2.5588	2.92	74.75
PRS2010-05-23	2010-06-14	13.2	33.759	10.71	445.619	2.5575	0.76	73.38
PRS2010-05-23	2010-06-15	13.203	33.561	9.522	443.106	2.5419	3.14	75.44
PRS2010-05-23	2010-06-16	13.205	33.291	9.342	439.608	2.5211	0.55	75.69
PRS2010-05-23	2010-06-17	13.207	32.247	5.778	425.886	2.4417	2.54	80.88
PRS2010-05-23	2010-06-18	13.209	32.895	7.254	434.51	2.4903	2.63	79.38
PRS2010-05-23	2010-06-19	13.21	30.627	5.274	404.583	2.3185	15.97	83.25
PRS2010-05-23	2010-06-20	13.211	30.249	6.39	399.62	2.2897	4.83	81.12
PRS2010-05-23	2010-06-21	13.211	30.726	6.588	405.921	2.3258	7.19	82.19
PRS2010-05-23	2010-06-22	13.212	30.906	6.552	408.33	2.3392	6.52	82.88
PRS2010-05-23	2010-06-23	13.211	30.708	3.636	405.683	2.3244	12.41	85
PRS2010-05-23	2010-06-24	13.211	30.375	4.266	401.284	2.2992	5.61	82.81
PRS2010-05-23	2010-06-25	13.21	30.942	4.356	408.744	2.3423	3.84	86.31
PRS2010-05-23	2010-06-26	13.209	31.941	8.298	421.909	2.4181	1.78	80.94
PRS2010-05-23	2010-06-27	13.207	31.905	6.93	421.369	2.4158	2.56	78.38
PRS2010-05-23	2010-06-28	13.205	31.455	5.886	415.363	2.3821	5.91	79.25
PRS2010-05-23	2010-06-29	13.203	32.139	5.49	424.331	2.4342	3.82	80.88
PRS2010-05-23	2010-06-30	13.2	32.931	6.858	434.689	2.4948	1.47	79.56
PRS2010-05-23	2010-07-01	13.197	32.364	6.552	427.108	2.4524	1.62	83.69
PRS2010-05-23	2010-07-02	13.193	32.166	6.264	424.366	2.4381	0.35	85.44
PRS2010-05-23	2010-07-03	13.19	32.346	7.164	426.644	2.4523	0.24	83.44
PRS2010-05-23	2010-07-04	13.185	32.67	8.856	430.754	2.4778	0.46	78.62
PRS2010-05-23	2010-07-05	13.181	32.571	10.098	429.318	2.4711	5.93	78.06
PRS2010-05-23	2010-07-06	13.176	31.482	4.608	414.807	2.3893	2.47	82.94
PRS2010-05-23	2010-07-07	13.171	32.679	8.73	430.415	2.4811	1.28	74.69
PRS2010-05-23	2010-07-08	13.165	32.229	6.066	424.295	2.4481	0.56	81.19
PRS2010-05-23	2010-07-09	13.16	33.273	8.91	437.873	2.5283	0.68	76.5
PRS2010-05-23	2010-07-10	13.153	33.156	7.92	436.101	2.5208	0.73	79.19
PRS2010-05-23	2010-07-11	13.147	32.724	5.652	430.222	2.4891	0.74	82.38
PRS2010-05-23	2010-07-12	13.14	32.706	6.48	429.757	2.489	1.59	81.69
PRS2010-05-23	2010-07-13	13.133	32.31	7.236	424.327	2.4602	1.6	79.5
PRS2010-05-23	2010-07-14	13.126	32.373	5.094	424.928	2.4663	3.87	82.94
PRS2010-05-23	2010-07-15	13.118	32.877	7.002	431.281	2.5063	3.58	80.69
PRS2010-05-23	2010-07-16	13.11	31.851	4.338	417.567	2.4295	13.07	84.44
PRS2010-05-23	2010-07-17	13.102	30.807	4.698	403.633	2.3513	6.23	83.25
PRS2010-05-23	2010-07-18	13.093	30.843	5.562	403.827	2.3557	6.54	84.75
PRS2010-05-23	2010-07-19	13.084	31.041	5.85	406.14	2.3724	7.12	87.56
PRS2010-05-23	2010-07-20	13.075	29.259	3.87	382.561	2.2378	7.51	89.44
PRS2010-05-23	2010-07-21	13.065	29.862	5.436	390.147	2.2856	10.25	86.38
PRS2010-05-23	2010-07-22	13.056	29.97	4.464	391.288	2.2955	11.45	87.19
PRS2010-05-23	2010-07-23	13.046	30.186	6.408	393.807	2.3138	4.96	83.44
PRS2010-05-23	2010-07-24	13.035	31.302	6.156	408.022	2.4014	2.38	85.44
PRS2010-05-23	2010-07-25	13.025	32.571	9.054	424.237	2.5007	0.18	81.25
PRS2010-05-23	2010-07-26	13.014	32.463	8.622	422.474	2.4945	0.47	79.62
PRS2010-05-23	2010-07-27	13.003	31.941	7.65	415.329	2.4564	2.49	78.94
PRS2010-05-23	2010-07-28	12.992	32.157	7.83	417.784	2.4751	2.29	79.25
PRS2010-05-23	2010-07-29	12.981	32.256	6.516	418.715	2.4849	0.82	81.25
PRS2010-05-23	2010-07-30	12.969	32.157	5.67	417.044	2.4795	0.61	81.81
PRS2010-05-23	2010-07-31	12.957	32.58	6.876	422.139	2.5145	0.38	80.06
PRS2010-05-23	2010-08-01	12.945	32.49	8.208	420.583	2.5098	0.04	75.94
PRS2010-05-23	2010-08-02	12.933	32.598	7.884	421.59	2.5205	3	80.38
PRS2010-05-23	2010-08-03	12.92	32.805	7.578	423.841	2.5391	1.57	81.88
PRS2010-05-23	2010-08-04	12.908	33.237	8.406	429.023	2.5749	0.5	78.38
PRS2010-05-23	2010-08-05	12.895	33.282	8.028	429.171	2.581	0.16	77.94
PRS2010-05-23	2010-08-06	12.882	33.777	8.514	435.115	2.622	0.56	79.25
PRS2010-05-23	2010-08-07	12.868	34.254	8.676	440.781	2.662	0.14	75
PRS2010-05-23	2010-08-08	12.855	33.255	8.73	427.493	2.5869	0.62	76.25
PRS2010-05-23	2010-08-09	12.841	32.022	7.236	411.195	2.4937	3.21	81
PRS2010-05-23	2010-08-10	12.828	32.121	5.418	412.048	2.504	4.04	82.25
PRS2010-05-24	2010-05-24	13.064	30.465	5.382	397.995	2.332	2.4	81.5
PRS2010-05-24	2010-05-25	13.074	31.23	6.228	408.301	2.3887	5.15	81.62
PRS2010-05-24	2010-05-26	13.083	29.646	5.004	387.859	2.266	2.98	80.56
PRS2010-05-24	2010-05-27	13.092	29.934	6.12	391.896	2.2864	2.27	81.25
PRS2010-05-24	2010-05-28	13.101	30.654	5.256	401.598	2.3398	7.64	87.31
PRS2010-05-24	2010-05-29	13.109	29.412	4.356	385.562	2.2436	10.19	89.5
PRS2010-05-24	2010-05-30	13.117	29.529	4.374	387.332	2.2512	3.28	89.62
PRS2010-05-24	2010-05-31	13.125	31.608	7.668	414.855	2.4082	2.46	80.62
PRS2010-05-24	2010-06-01	13.133	32.139	6.642	422.082	2.4472	2.91	84.06
PRS2010-05-24	2010-06-02	13.14	31.905	5.706	419.232	2.4281	2.37	82.75
PRS2010-05-24	2010-06-03	13.147	31.905	5.742	419.455	2.4268	0.87	81.06
PRS2010-05-24	2010-06-04	13.153	31.95	9.108	420.238	2.4291	0.71	79.5
PRS2010-05-24	2010-06-05	13.159	32.328	7.128	425.404	2.4567	0.51	78.88
PRS2010-05-24	2010-06-06	13.165	33.066	9.648	435.314	2.5117	2.43	74.44
PRS2010-05-24	2010-06-07	13.171	32.175	7.47	423.777	2.4429	2.08	78.38
PRS2010-05-24	2010-06-08	13.176	32.319	8.442	425.835	2.4529	2.95	79.44
PRS2010-05-24	2010-06-09	13.181	33.138	7.596	436.792	2.5141	0.74	79.31
PRS2010-05-24	2010-06-10	13.185	33.291	8.082	438.942	2.5249	0.21	77.5
PRS2010-05-24	2010-06-11	13.19	32.112	7.596	423.557	2.4346	0.26	76.12
PRS2010-05-24	2010-06-12	13.193	33.03	10.728	435.765	2.5036	1.83	76.44
PRS2010-05-24	2010-06-13	13.197	33.768	9.396	445.636	2.5588	2.92	74.75
PRS2010-05-24	2010-06-14	13.2	33.759	10.71	445.619	2.5575	0.76	73.38
PRS2010-05-24	2010-06-15	13.203	33.561	9.522	443.106	2.5419	3.14	75.44
PRS2010-05-24	2010-06-16	13.205	33.291	9.342	439.608	2.5211	0.55	75.69
PRS2010-05-24	2010-06-17	13.207	32.247	5.778	425.886	2.4417	2.54	80.88
PRS2010-05-24	2010-06-18	13.209	32.895	7.254	434.51	2.4903	2.63	79.38
PRS2010-05-24	2010-06-19	13.21	30.627	5.274	404.583	2.3185	15.97	83.25
PRS2010-05-24	2010-06-20	13.211	30.249	6.39	399.62	2.2897	4.83	81.12
PRS2010-05-24	2010-06-21	13.211	30.726	6.588	405.921	2.3258	7.19	82.19
PRS2010-05-24	2010-06-22	13.212	30.906	6.552	408.33	2.3392	6.52	82.88
PRS2010-05-24	2010-06-23	13.211	30.708	3.636	405.683	2.3244	12.41	85
PRS2010-05-24	2010-06-24	13.211	30.375	4.266	401.284	2.2992	5.61	82.81
PRS2010-05-24	2010-06-25	13.21	30.942	4.356	408.744	2.3423	3.84	86.31
PRS2010-05-24	2010-06-26	13.209	31.941	8.298	421.909	2.4181	1.78	80.94
PRS2010-05-24	2010-06-27	13.207	31.905	6.93	421.369	2.4158	2.56	78.38
PRS2010-05-24	2010-06-28	13.205	31.455	5.886	415.363	2.3821	5.91	79.25
PRS2010-05-24	2010-06-29	13.203	32.139	5.49	424.331	2.4342	3.82	80.88
PRS2010-05-24	2010-06-30	13.2	32.931	6.858	434.689	2.4948	1.47	79.56
PRS2010-05-24	2010-07-01	13.197	32.364	6.552	427.108	2.4524	1.62	83.69
PRS2010-05-24	2010-07-02	13.193	32.166	6.264	424.366	2.4381	0.35	85.44
PRS2010-05-24	2010-07-03	13.19	32.346	7.164	426.644	2.4523	0.24	83.44
PRS2010-05-24	2010-07-04	13.185	32.67	8.856	430.754	2.4778	0.46	78.62
PRS2010-05-24	2010-07-05	13.181	32.571	10.098	429.318	2.4711	5.93	78.06
PRS2010-05-24	2010-07-06	13.176	31.482	4.608	414.807	2.3893	2.47	82.94
PRS2010-05-24	2010-07-07	13.171	32.679	8.73	430.415	2.4811	1.28	74.69
PRS2010-05-24	2010-07-08	13.165	32.229	6.066	424.295	2.4481	0.56	81.19
PRS2010-05-24	2010-07-09	13.16	33.273	8.91	437.873	2.5283	0.68	76.5
PRS2010-05-24	2010-07-10	13.153	33.156	7.92	436.101	2.5208	0.73	79.19
PRS2010-05-24	2010-07-11	13.147	32.724	5.652	430.222	2.4891	0.74	82.38
PRS2010-05-24	2010-07-12	13.14	32.706	6.48	429.757	2.489	1.59	81.69
PRS2010-05-24	2010-07-13	13.133	32.31	7.236	424.327	2.4602	1.6	79.5
PRS2010-05-24	2010-07-14	13.126	32.373	5.094	424.928	2.4663	3.87	82.94
PRS2010-05-24	2010-07-15	13.118	32.877	7.002	431.281	2.5063	3.58	80.69
PRS2010-05-24	2010-07-16	13.11	31.851	4.338	417.567	2.4295	13.07	84.44
PRS2010-05-24	2010-07-17	13.102	30.807	4.698	403.633	2.3513	6.23	83.25
PRS2010-05-24	2010-07-18	13.093	30.843	5.562	403.827	2.3557	6.54	84.75
PRS2010-05-24	2010-07-19	13.084	31.041	5.85	406.14	2.3724	7.12	87.56
PRS2010-05-24	2010-07-20	13.075	29.259	3.87	382.561	2.2378	7.51	89.44
PRS2010-05-24	2010-07-21	13.065	29.862	5.436	390.147	2.2856	10.25	86.38
PRS2010-05-24	2010-07-22	13.056	29.97	4.464	391.288	2.2955	11.45	87.19
PRS2010-05-24	2010-07-23	13.046	30.186	6.408	393.807	2.3138	4.96	83.44
PRS2010-05-24	2010-07-24	13.035	31.302	6.156	408.022	2.4014	2.38	85.44
PRS2010-05-24	2010-07-25	13.025	32.571	9.054	424.237	2.5007	0.18	81.25
PRS2010-05-24	2010-07-26	13.014	32.463	8.622	422.474	2.4945	0.47	79.62
PRS2010-05-24	2010-07-27	13.003	31.941	7.65	415.329	2.4564	2.49	78.94
PRS2010-05-24	2010-07-28	12.992	32.157	7.83	417.784	2.4751	2.29	79.25
PRS2010-05-24	2010-07-29	12.981	32.256	6.516	418.715	2.4849	0.82	81.25
PRS2010-05-24	2010-07-30	12.969	32.157	5.67	417.044	2.4795	0.61	81.81
PRS2010-05-24	2010-07-31	12.957	32.58	6.876	422.139	2.5145	0.38	80.06
PRS2010-05-24	2010-08-01	12.945	32.49	8.208	420.583	2.5098	0.04	75.94
PRS2010-05-24	2010-08-02	12.933	32.598	7.884	421.59	2.5205	3	80.38
PRS2010-05-24	2010-08-03	12.92	32.805	7.578	423.841	2.5391	1.57	81.88
PRS2010-05-24	2010-08-04	12.908	33.237	8.406	429.023	2.5749	0.5	78.38
PRS2010-05-24	2010-08-05	12.895	33.282	8.028	429.171	2.581	0.16	77.94
PRS2010-05-24	2010-08-06	12.882	33.777	8.514	435.115	2.622	0.56	79.25
PRS2010-05-24	2010-08-07	12.868	34.254	8.676	440.781	2.662	0.14	75
PRS2010-05-24	2010-08-08	12.855	33.255	8.73	427.493	2.5869	0.62	76.25
PRS2010-05-24	2010-08-09	12.841	32.022	7.236	411.195	2.4937	3.21	81
PRS2010-05-24	2010-08-10	12.828	32.121	5.418	412.048	2.504	4.04	82.25
PRS2010-05-24	2010-08-11	12.814	32.175	6.066	412.29	2.5109	4.87	82.94
PRS2010-05-25	2010-05-25	13.074	31.23	6.228	408.301	2.3887	5.15	81.62
PRS2010-05-25	2010-05-26	13.083	29.646	5.004	387.859	2.266	2.98	80.56
PRS2010-05-25	2010-05-27	13.092	29.934	6.12	391.896	2.2864	2.27	81.25
PRS2010-05-25	2010-05-28	13.101	30.654	5.256	401.598	2.3398	7.64	87.31
PRS2010-05-25	2010-05-29	13.109	29.412	4.356	385.562	2.2436	10.19	89.5
PRS2010-05-25	2010-05-30	13.117	29.529	4.374	387.332	2.2512	3.28	89.62
PRS2010-05-25	2010-05-31	13.125	31.608	7.668	414.855	2.4082	2.46	80.62
PRS2010-05-25	2010-06-01	13.133	32.139	6.642	422.082	2.4472	2.91	84.06
PRS2010-05-25	2010-06-02	13.14	31.905	5.706	419.232	2.4281	2.37	82.75
PRS2010-05-25	2010-06-03	13.147	31.905	5.742	419.455	2.4268	0.87	81.06
PRS2010-05-25	2010-06-04	13.153	31.95	9.108	420.238	2.4291	0.71	79.5
PRS2010-05-25	2010-06-05	13.159	32.328	7.128	425.404	2.4567	0.51	78.88
PRS2010-05-25	2010-06-06	13.165	33.066	9.648	435.314	2.5117	2.43	74.44
PRS2010-05-25	2010-06-07	13.171	32.175	7.47	423.777	2.4429	2.08	78.38
PRS2010-05-25	2010-06-08	13.176	32.319	8.442	425.835	2.4529	2.95	79.44
PRS2010-05-25	2010-06-09	13.181	33.138	7.596	436.792	2.5141	0.74	79.31
PRS2010-05-25	2010-06-10	13.185	33.291	8.082	438.942	2.5249	0.21	77.5
PRS2010-05-25	2010-06-11	13.19	32.112	7.596	423.557	2.4346	0.26	76.12
PRS2010-05-25	2010-06-12	13.193	33.03	10.728	435.765	2.5036	1.83	76.44
PRS2010-05-25	2010-06-13	13.197	33.768	9.396	445.636	2.5588	2.92	74.75
PRS2010-05-25	2010-06-14	13.2	33.759	10.71	445.619	2.5575	0.76	73.38
PRS2010-05-25	2010-06-15	13.203	33.561	9.522	443.106	2.5419	3.14	75.44
PRS2010-05-25	2010-06-16	13.205	33.291	9.342	439.608	2.5211	0.55	75.69
PRS2010-05-25	2010-06-17	13.207	32.247	5.778	425.886	2.4417	2.54	80.88
PRS2010-05-25	2010-06-18	13.209	32.895	7.254	434.51	2.4903	2.63	79.38
PRS2010-05-25	2010-06-19	13.21	30.627	5.274	404.583	2.3185	15.97	83.25
PRS2010-05-25	2010-06-20	13.211	30.249	6.39	399.62	2.2897	4.83	81.12
PRS2010-05-25	2010-06-21	13.211	30.726	6.588	405.921	2.3258	7.19	82.19
PRS2010-05-25	2010-06-22	13.212	30.906	6.552	408.33	2.3392	6.52	82.88
PRS2010-05-25	2010-06-23	13.211	30.708	3.636	405.683	2.3244	12.41	85
PRS2010-05-25	2010-06-24	13.211	30.375	4.266	401.284	2.2992	5.61	82.81
PRS2010-05-25	2010-06-25	13.21	30.942	4.356	408.744	2.3423	3.84	86.31
PRS2010-05-25	2010-06-26	13.209	31.941	8.298	421.909	2.4181	1.78	80.94
PRS2010-05-25	2010-06-27	13.207	31.905	6.93	421.369	2.4158	2.56	78.38
PRS2010-05-25	2010-06-28	13.205	31.455	5.886	415.363	2.3821	5.91	79.25
PRS2010-05-25	2010-06-29	13.203	32.139	5.49	424.331	2.4342	3.82	80.88
PRS2010-05-25	2010-06-30	13.2	32.931	6.858	434.689	2.4948	1.47	79.56
PRS2010-05-25	2010-07-01	13.197	32.364	6.552	427.108	2.4524	1.62	83.69
PRS2010-05-25	2010-07-02	13.193	32.166	6.264	424.366	2.4381	0.35	85.44
PRS2010-05-25	2010-07-03	13.19	32.346	7.164	426.644	2.4523	0.24	83.44
PRS2010-05-25	2010-07-04	13.185	32.67	8.856	430.754	2.4778	0.46	78.62
PRS2010-05-25	2010-07-05	13.181	32.571	10.098	429.318	2.4711	5.93	78.06
PRS2010-05-25	2010-07-06	13.176	31.482	4.608	414.807	2.3893	2.47	82.94
PRS2010-05-25	2010-07-07	13.171	32.679	8.73	430.415	2.4811	1.28	74.69
PRS2010-05-25	2010-07-08	13.165	32.229	6.066	424.295	2.4481	0.56	81.19
PRS2010-05-25	2010-07-09	13.16	33.273	8.91	437.873	2.5283	0.68	76.5
PRS2010-05-25	2010-07-10	13.153	33.156	7.92	436.101	2.5208	0.73	79.19
PRS2010-05-25	2010-07-11	13.147	32.724	5.652	430.222	2.4891	0.74	82.38
PRS2010-05-25	2010-07-12	13.14	32.706	6.48	429.757	2.489	1.59	81.69
PRS2010-05-25	2010-07-13	13.133	32.31	7.236	424.327	2.4602	1.6	79.5
PRS2010-05-25	2010-07-14	13.126	32.373	5.094	424.928	2.4663	3.87	82.94
PRS2010-05-25	2010-07-15	13.118	32.877	7.002	431.281	2.5063	3.58	80.69
PRS2010-05-25	2010-07-16	13.11	31.851	4.338	417.567	2.4295	13.07	84.44
PRS2010-05-25	2010-07-17	13.102	30.807	4.698	403.633	2.3513	6.23	83.25
PRS2010-05-25	2010-07-18	13.093	30.843	5.562	403.827	2.3557	6.54	84.75
PRS2010-05-25	2010-07-19	13.084	31.041	5.85	406.14	2.3724	7.12	87.56
PRS2010-05-25	2010-07-20	13.075	29.259	3.87	382.561	2.2378	7.51	89.44
PRS2010-05-25	2010-07-21	13.065	29.862	5.436	390.147	2.2856	10.25	86.38
PRS2010-05-25	2010-07-22	13.056	29.97	4.464	391.288	2.2955	11.45	87.19
PRS2010-05-25	2010-07-23	13.046	30.186	6.408	393.807	2.3138	4.96	83.44
PRS2010-05-25	2010-07-24	13.035	31.302	6.156	408.022	2.4014	2.38	85.44
PRS2010-05-25	2010-07-25	13.025	32.571	9.054	424.237	2.5007	0.18	81.25
PRS2010-05-25	2010-07-26	13.014	32.463	8.622	422.474	2.4945	0.47	79.62
PRS2010-05-25	2010-07-27	13.003	31.941	7.65	415.329	2.4564	2.49	78.94
PRS2010-05-25	2010-07-28	12.992	32.157	7.83	417.784	2.4751	2.29	79.25
PRS2010-05-25	2010-07-29	12.981	32.256	6.516	418.715	2.4849	0.82	81.25
PRS2010-05-25	2010-07-30	12.969	32.157	5.67	417.044	2.4795	0.61	81.81
PRS2010-05-25	2010-07-31	12.957	32.58	6.876	422.139	2.5145	0.38	80.06
PRS2010-05-25	2010-08-01	12.945	32.49	8.208	420.583	2.5098	0.04	75.94
PRS2010-05-25	2010-08-02	12.933	32.598	7.884	421.59	2.5205	3	80.38
PRS2010-05-25	2010-08-03	12.92	32.805	7.578	423.841	2.5391	1.57	81.88
PRS2010-05-25	2010-08-04	12.908	33.237	8.406	429.023	2.5749	0.5	78.38
PRS2010-05-25	2010-08-05	12.895	33.282	8.028	429.171	2.581	0.16	77.94
PRS2010-05-25	2010-08-06	12.882	33.777	8.514	435.115	2.622	0.56	79.25
PRS2010-05-25	2010-08-07	12.868	34.254	8.676	440.781	2.662	0.14	75
PRS2010-05-25	2010-08-08	12.855	33.255	8.73	427.493	2.5869	0.62	76.25
PRS2010-05-25	2010-08-09	12.841	32.022	7.236	411.195	2.4937	3.21	81
PRS2010-05-25	2010-08-10	12.828	32.121	5.418	412.048	2.504	4.04	82.25
PRS2010-05-25	2010-08-11	12.814	32.175	6.066	412.29	2.5109	4.87	82.94
PRS2010-05-25	2010-08-12	12.8	31.887	5.454	408.154	2.4912	5.84	80.44
PRS2010-05-26	2010-05-26	13.083	29.646	5.004	387.859	2.266	2.98	80.56
PRS2010-05-26	2010-05-27	13.092	29.934	6.12	391.896	2.2864	2.27	81.25
PRS2010-05-26	2010-05-28	13.101	30.654	5.256	401.598	2.3398	7.64	87.31
PRS2010-05-26	2010-05-29	13.109	29.412	4.356	385.562	2.2436	10.19	89.5
PRS2010-05-26	2010-05-30	13.117	29.529	4.374	387.332	2.2512	3.28	89.62
PRS2010-05-26	2010-05-31	13.125	31.608	7.668	414.855	2.4082	2.46	80.62
PRS2010-05-26	2010-06-01	13.133	32.139	6.642	422.082	2.4472	2.91	84.06
PRS2010-05-26	2010-06-02	13.14	31.905	5.706	419.232	2.4281	2.37	82.75
PRS2010-05-26	2010-06-03	13.147	31.905	5.742	419.455	2.4268	0.87	81.06
PRS2010-05-26	2010-06-04	13.153	31.95	9.108	420.238	2.4291	0.71	79.5
PRS2010-05-26	2010-06-05	13.159	32.328	7.128	425.404	2.4567	0.51	78.88
PRS2010-05-26	2010-06-06	13.165	33.066	9.648	435.314	2.5117	2.43	74.44
PRS2010-05-26	2010-06-07	13.171	32.175	7.47	423.777	2.4429	2.08	78.38
PRS2010-05-26	2010-06-08	13.176	32.319	8.442	425.835	2.4529	2.95	79.44
PRS2010-05-26	2010-06-09	13.181	33.138	7.596	436.792	2.5141	0.74	79.31
PRS2010-05-26	2010-06-10	13.185	33.291	8.082	438.942	2.5249	0.21	77.5
PRS2010-05-26	2010-06-11	13.19	32.112	7.596	423.557	2.4346	0.26	76.12
PRS2010-05-26	2010-06-12	13.193	33.03	10.728	435.765	2.5036	1.83	76.44
PRS2010-05-26	2010-06-13	13.197	33.768	9.396	445.636	2.5588	2.92	74.75
PRS2010-05-26	2010-06-14	13.2	33.759	10.71	445.619	2.5575	0.76	73.38
PRS2010-05-26	2010-06-15	13.203	33.561	9.522	443.106	2.5419	3.14	75.44
PRS2010-05-26	2010-06-16	13.205	33.291	9.342	439.608	2.5211	0.55	75.69
PRS2010-05-26	2010-06-17	13.207	32.247	5.778	425.886	2.4417	2.54	80.88
PRS2010-05-26	2010-06-18	13.209	32.895	7.254	434.51	2.4903	2.63	79.38
PRS2010-05-26	2010-06-19	13.21	30.627	5.274	404.583	2.3185	15.97	83.25
PRS2010-05-26	2010-06-20	13.211	30.249	6.39	399.62	2.2897	4.83	81.12
PRS2010-05-26	2010-06-21	13.211	30.726	6.588	405.921	2.3258	7.19	82.19
PRS2010-05-26	2010-06-22	13.212	30.906	6.552	408.33	2.3392	6.52	82.88
PRS2010-05-26	2010-06-23	13.211	30.708	3.636	405.683	2.3244	12.41	85
PRS2010-05-26	2010-06-24	13.211	30.375	4.266	401.284	2.2992	5.61	82.81
PRS2010-05-26	2010-06-25	13.21	30.942	4.356	408.744	2.3423	3.84	86.31
PRS2010-05-26	2010-06-26	13.209	31.941	8.298	421.909	2.4181	1.78	80.94
PRS2010-05-26	2010-06-27	13.207	31.905	6.93	421.369	2.4158	2.56	78.38
PRS2010-05-26	2010-06-28	13.205	31.455	5.886	415.363	2.3821	5.91	79.25
PRS2010-05-26	2010-06-29	13.203	32.139	5.49	424.331	2.4342	3.82	80.88
PRS2010-05-26	2010-06-30	13.2	32.931	6.858	434.689	2.4948	1.47	79.56
PRS2010-05-26	2010-07-01	13.197	32.364	6.552	427.108	2.4524	1.62	83.69
PRS2010-05-26	2010-07-02	13.193	32.166	6.264	424.366	2.4381	0.35	85.44
PRS2010-05-26	2010-07-03	13.19	32.346	7.164	426.644	2.4523	0.24	83.44
PRS2010-05-26	2010-07-04	13.185	32.67	8.856	430.754	2.4778	0.46	78.62
PRS2010-05-26	2010-07-05	13.181	32.571	10.098	429.318	2.4711	5.93	78.06
PRS2010-05-26	2010-07-06	13.176	31.482	4.608	414.807	2.3893	2.47	82.94
PRS2010-05-26	2010-07-07	13.171	32.679	8.73	430.415	2.4811	1.28	74.69
PRS2010-05-26	2010-07-08	13.165	32.229	6.066	424.295	2.4481	0.56	81.19
PRS2010-05-26	2010-07-09	13.16	33.273	8.91	437.873	2.5283	0.68	76.5
PRS2010-05-26	2010-07-10	13.153	33.156	7.92	436.101	2.5208	0.73	79.19
PRS2010-05-26	2010-07-11	13.147	32.724	5.652	430.222	2.4891	0.74	82.38
PRS2010-05-26	2010-07-12	13.14	32.706	6.48	429.757	2.489	1.59	81.69
PRS2010-05-26	2010-07-13	13.133	32.31	7.236	424.327	2.4602	1.6	79.5
PRS2010-05-26	2010-07-14	13.126	32.373	5.094	424.928	2.4663	3.87	82.94
PRS2010-05-26	2010-07-15	13.118	32.877	7.002	431.281	2.5063	3.58	80.69
PRS2010-05-26	2010-07-16	13.11	31.851	4.338	417.567	2.4295	13.07	84.44
PRS2010-05-26	2010-07-17	13.102	30.807	4.698	403.633	2.3513	6.23	83.25
PRS2010-05-26	2010-07-18	13.093	30.843	5.562	403.827	2.3557	6.54	84.75
PRS2010-05-26	2010-07-19	13.084	31.041	5.85	406.14	2.3724	7.12	87.56
PRS2010-05-26	2010-07-20	13.075	29.259	3.87	382.561	2.2378	7.51	89.44
PRS2010-05-26	2010-07-21	13.065	29.862	5.436	390.147	2.2856	10.25	86.38
PRS2010-05-26	2010-07-22	13.056	29.97	4.464	391.288	2.2955	11.45	87.19
PRS2010-05-26	2010-07-23	13.046	30.186	6.408	393.807	2.3138	4.96	83.44
PRS2010-05-26	2010-07-24	13.035	31.302	6.156	408.022	2.4014	2.38	85.44
PRS2010-05-26	2010-07-25	13.025	32.571	9.054	424.237	2.5007	0.18	81.25
PRS2010-05-26	2010-07-26	13.014	32.463	8.622	422.474	2.4945	0.47	79.62
PRS2010-05-26	2010-07-27	13.003	31.941	7.65	415.329	2.4564	2.49	78.94
PRS2010-05-26	2010-07-28	12.992	32.157	7.83	417.784	2.4751	2.29	79.25
PRS2010-05-26	2010-07-29	12.981	32.256	6.516	418.715	2.4849	0.82	81.25
PRS2010-05-26	2010-07-30	12.969	32.157	5.67	417.044	2.4795	0.61	81.81
PRS2010-05-26	2010-07-31	12.957	32.58	6.876	422.139	2.5145	0.38	80.06
PRS2010-05-26	2010-08-01	12.945	32.49	8.208	420.583	2.5098	0.04	75.94
PRS2010-05-26	2010-08-02	12.933	32.598	7.884	421.59	2.5205	3	80.38
PRS2010-05-26	2010-08-03	12.92	32.805	7.578	423.841	2.5391	1.57	81.88
PRS2010-05-26	2010-08-04	12.908	33.237	8.406	429.023	2.5749	0.5	78.38
PRS2010-05-26	2010-08-05	12.895	33.282	8.028	429.171	2.581	0.16	77.94
PRS2010-05-26	2010-08-06	12.882	33.777	8.514	435.115	2.622	0.56	79.25
PRS2010-05-26	2010-08-07	12.868	34.254	8.676	440.781	2.662	0.14	75
PRS2010-05-26	2010-08-08	12.855	33.255	8.73	427.493	2.5869	0.62	76.25
PRS2010-05-26	2010-08-09	12.841	32.022	7.236	411.195	2.4937	3.21	81
PRS2010-05-26	2010-08-10	12.828	32.121	5.418	412.048	2.504	4.04	82.25
PRS2010-05-26	2010-08-11	12.814	32.175	6.066	412.29	2.5109	4.87	82.94
PRS2010-05-26	2010-08-12	12.8	31.887	5.454	408.154	2.4912	5.84	80.44
PRS2010-05-26	2010-08-13	12.786	31.725	5.382	405.636	2.4812	7.93	80.94
PRS2010-05-27	2010-05-27	13.092	29.934	6.12	391.896	2.2864	2.27	81.25
PRS2010-05-27	2010-05-28	13.101	30.654	5.256	401.598	2.3398	7.64	87.31
PRS2010-05-27	2010-05-29	13.109	29.412	4.356	385.562	2.2436	10.19	89.5
PRS2010-05-27	2010-05-30	13.117	29.529	4.374	387.332	2.2512	3.28	89.62
PRS2010-05-27	2010-05-31	13.125	31.608	7.668	414.855	2.4082	2.46	80.62
PRS2010-05-27	2010-06-01	13.133	32.139	6.642	422.082	2.4472	2.91	84.06
PRS2010-05-27	2010-06-02	13.14	31.905	5.706	419.232	2.4281	2.37	82.75
PRS2010-05-27	2010-06-03	13.147	31.905	5.742	419.455	2.4268	0.87	81.06
PRS2010-05-27	2010-06-04	13.153	31.95	9.108	420.238	2.4291	0.71	79.5
PRS2010-05-27	2010-06-05	13.159	32.328	7.128	425.404	2.4567	0.51	78.88
PRS2010-05-27	2010-06-06	13.165	33.066	9.648	435.314	2.5117	2.43	74.44
PRS2010-05-27	2010-06-07	13.171	32.175	7.47	423.777	2.4429	2.08	78.38
PRS2010-05-27	2010-06-08	13.176	32.319	8.442	425.835	2.4529	2.95	79.44
PRS2010-05-27	2010-06-09	13.181	33.138	7.596	436.792	2.5141	0.74	79.31
PRS2010-05-27	2010-06-10	13.185	33.291	8.082	438.942	2.5249	0.21	77.5
PRS2010-05-27	2010-06-11	13.19	32.112	7.596	423.557	2.4346	0.26	76.12
PRS2010-05-27	2010-06-12	13.193	33.03	10.728	435.765	2.5036	1.83	76.44
PRS2010-05-27	2010-06-13	13.197	33.768	9.396	445.636	2.5588	2.92	74.75
PRS2010-05-27	2010-06-14	13.2	33.759	10.71	445.619	2.5575	0.76	73.38
PRS2010-05-27	2010-06-15	13.203	33.561	9.522	443.106	2.5419	3.14	75.44
PRS2010-05-27	2010-06-16	13.205	33.291	9.342	439.608	2.5211	0.55	75.69
PRS2010-05-27	2010-06-17	13.207	32.247	5.778	425.886	2.4417	2.54	80.88
PRS2010-05-27	2010-06-18	13.209	32.895	7.254	434.51	2.4903	2.63	79.38
PRS2010-05-27	2010-06-19	13.21	30.627	5.274	404.583	2.3185	15.97	83.25
PRS2010-05-27	2010-06-20	13.211	30.249	6.39	399.62	2.2897	4.83	81.12
PRS2010-05-27	2010-06-21	13.211	30.726	6.588	405.921	2.3258	7.19	82.19
PRS2010-05-27	2010-06-22	13.212	30.906	6.552	408.33	2.3392	6.52	82.88
PRS2010-05-27	2010-06-23	13.211	30.708	3.636	405.683	2.3244	12.41	85
PRS2010-05-27	2010-06-24	13.211	30.375	4.266	401.284	2.2992	5.61	82.81
PRS2010-05-27	2010-06-25	13.21	30.942	4.356	408.744	2.3423	3.84	86.31
PRS2010-05-27	2010-06-26	13.209	31.941	8.298	421.909	2.4181	1.78	80.94
PRS2010-05-27	2010-06-27	13.207	31.905	6.93	421.369	2.4158	2.56	78.38
PRS2010-05-27	2010-06-28	13.205	31.455	5.886	415.363	2.3821	5.91	79.25
PRS2010-05-27	2010-06-29	13.203	32.139	5.49	424.331	2.4342	3.82	80.88
PRS2010-05-27	2010-06-30	13.2	32.931	6.858	434.689	2.4948	1.47	79.56
PRS2010-05-27	2010-07-01	13.197	32.364	6.552	427.108	2.4524	1.62	83.69
PRS2010-05-27	2010-07-02	13.193	32.166	6.264	424.366	2.4381	0.35	85.44
PRS2010-05-27	2010-07-03	13.19	32.346	7.164	426.644	2.4523	0.24	83.44
PRS2010-05-27	2010-07-04	13.185	32.67	8.856	430.754	2.4778	0.46	78.62
PRS2010-05-27	2010-07-05	13.181	32.571	10.098	429.318	2.4711	5.93	78.06
PRS2010-05-27	2010-07-06	13.176	31.482	4.608	414.807	2.3893	2.47	82.94
PRS2010-05-27	2010-07-07	13.171	32.679	8.73	430.415	2.4811	1.28	74.69
PRS2010-05-27	2010-07-08	13.165	32.229	6.066	424.295	2.4481	0.56	81.19
PRS2010-05-27	2010-07-09	13.16	33.273	8.91	437.873	2.5283	0.68	76.5
PRS2010-05-27	2010-07-10	13.153	33.156	7.92	436.101	2.5208	0.73	79.19
PRS2010-05-27	2010-07-11	13.147	32.724	5.652	430.222	2.4891	0.74	82.38
PRS2010-05-27	2010-07-12	13.14	32.706	6.48	429.757	2.489	1.59	81.69
PRS2010-05-27	2010-07-13	13.133	32.31	7.236	424.327	2.4602	1.6	79.5
PRS2010-05-27	2010-07-14	13.126	32.373	5.094	424.928	2.4663	3.87	82.94
PRS2010-05-27	2010-07-15	13.118	32.877	7.002	431.281	2.5063	3.58	80.69
PRS2010-05-27	2010-07-16	13.11	31.851	4.338	417.567	2.4295	13.07	84.44
PRS2010-05-27	2010-07-17	13.102	30.807	4.698	403.633	2.3513	6.23	83.25
PRS2010-05-27	2010-07-18	13.093	30.843	5.562	403.827	2.3557	6.54	84.75
PRS2010-05-27	2010-07-19	13.084	31.041	5.85	406.14	2.3724	7.12	87.56
PRS2010-05-27	2010-07-20	13.075	29.259	3.87	382.561	2.2378	7.51	89.44
PRS2010-05-27	2010-07-21	13.065	29.862	5.436	390.147	2.2856	10.25	86.38
PRS2010-05-27	2010-07-22	13.056	29.97	4.464	391.288	2.2955	11.45	87.19
PRS2010-05-27	2010-07-23	13.046	30.186	6.408	393.807	2.3138	4.96	83.44
PRS2010-05-27	2010-07-24	13.035	31.302	6.156	408.022	2.4014	2.38	85.44
PRS2010-05-27	2010-07-25	13.025	32.571	9.054	424.237	2.5007	0.18	81.25
PRS2010-05-27	2010-07-26	13.014	32.463	8.622	422.474	2.4945	0.47	79.62
PRS2010-05-27	2010-07-27	13.003	31.941	7.65	415.329	2.4564	2.49	78.94
PRS2010-05-27	2010-07-28	12.992	32.157	7.83	417.784	2.4751	2.29	79.25
PRS2010-05-27	2010-07-29	12.981	32.256	6.516	418.715	2.4849	0.82	81.25
PRS2010-05-27	2010-07-30	12.969	32.157	5.67	417.044	2.4795	0.61	81.81
PRS2010-05-27	2010-07-31	12.957	32.58	6.876	422.139	2.5145	0.38	80.06
PRS2010-05-27	2010-08-01	12.945	32.49	8.208	420.583	2.5098	0.04	75.94
PRS2010-05-27	2010-08-02	12.933	32.598	7.884	421.59	2.5205	3	80.38
PRS2010-05-27	2010-08-03	12.92	32.805	7.578	423.841	2.5391	1.57	81.88
PRS2010-05-27	2010-08-04	12.908	33.237	8.406	429.023	2.5749	0.5	78.38
PRS2010-05-27	2010-08-05	12.895	33.282	8.028	429.171	2.581	0.16	77.94
PRS2010-05-27	2010-08-06	12.882	33.777	8.514	435.115	2.622	0.56	79.25
PRS2010-05-27	2010-08-07	12.868	34.254	8.676	440.781	2.662	0.14	75
PRS2010-05-27	2010-08-08	12.855	33.255	8.73	427.493	2.5869	0.62	76.25
PRS2010-05-27	2010-08-09	12.841	32.022	7.236	411.195	2.4937	3.21	81
PRS2010-05-27	2010-08-10	12.828	32.121	5.418	412.048	2.504	4.04	82.25
PRS2010-05-27	2010-08-11	12.814	32.175	6.066	412.29	2.5109	4.87	82.94
PRS2010-05-27	2010-08-12	12.8	31.887	5.454	408.154	2.4912	5.84	80.44
PRS2010-05-27	2010-08-13	12.786	31.725	5.382	405.636	2.4812	7.93	80.94
PRS2010-05-27	2010-08-14	12.771	33.39	9.252	426.424	2.6145	1.22	74.81
PRS2010-05-28	2010-05-28	13.101	30.654	5.256	401.598	2.3398	7.64	87.31
PRS2010-05-28	2010-05-29	13.109	29.412	4.356	385.562	2.2436	10.19	89.5
PRS2010-05-28	2010-05-30	13.117	29.529	4.374	387.332	2.2512	3.28	89.62
PRS2010-05-28	2010-05-31	13.125	31.608	7.668	414.855	2.4082	2.46	80.62
PRS2010-05-28	2010-06-01	13.133	32.139	6.642	422.082	2.4472	2.91	84.06
PRS2010-05-28	2010-06-02	13.14	31.905	5.706	419.232	2.4281	2.37	82.75
PRS2010-05-28	2010-06-03	13.147	31.905	5.742	419.455	2.4268	0.87	81.06
PRS2010-05-28	2010-06-04	13.153	31.95	9.108	420.238	2.4291	0.71	79.5
PRS2010-05-28	2010-06-05	13.159	32.328	7.128	425.404	2.4567	0.51	78.88
PRS2010-05-28	2010-06-06	13.165	33.066	9.648	435.314	2.5117	2.43	74.44
PRS2010-05-28	2010-06-07	13.171	32.175	7.47	423.777	2.4429	2.08	78.38
PRS2010-05-28	2010-06-08	13.176	32.319	8.442	425.835	2.4529	2.95	79.44
PRS2010-05-28	2010-06-09	13.181	33.138	7.596	436.792	2.5141	0.74	79.31
PRS2010-05-28	2010-06-10	13.185	33.291	8.082	438.942	2.5249	0.21	77.5
PRS2010-05-28	2010-06-11	13.19	32.112	7.596	423.557	2.4346	0.26	76.12
PRS2010-05-28	2010-06-12	13.193	33.03	10.728	435.765	2.5036	1.83	76.44
PRS2010-05-28	2010-06-13	13.197	33.768	9.396	445.636	2.5588	2.92	74.75
PRS2010-05-28	2010-06-14	13.2	33.759	10.71	445.619	2.5575	0.76	73.38
PRS2010-05-28	2010-06-15	13.203	33.561	9.522	443.106	2.5419	3.14	75.44
PRS2010-05-28	2010-06-16	13.205	33.291	9.342	439.608	2.5211	0.55	75.69
PRS2010-05-28	2010-06-17	13.207	32.247	5.778	425.886	2.4417	2.54	80.88
PRS2010-05-28	2010-06-18	13.209	32.895	7.254	434.51	2.4903	2.63	79.38
PRS2010-05-28	2010-06-19	13.21	30.627	5.274	404.583	2.3185	15.97	83.25
PRS2010-05-28	2010-06-20	13.211	30.249	6.39	399.62	2.2897	4.83	81.12
PRS2010-05-28	2010-06-21	13.211	30.726	6.588	405.921	2.3258	7.19	82.19
PRS2010-05-28	2010-06-22	13.212	30.906	6.552	408.33	2.3392	6.52	82.88
PRS2010-05-28	2010-06-23	13.211	30.708	3.636	405.683	2.3244	12.41	85
PRS2010-05-28	2010-06-24	13.211	30.375	4.266	401.284	2.2992	5.61	82.81
PRS2010-05-28	2010-06-25	13.21	30.942	4.356	408.744	2.3423	3.84	86.31
PRS2010-05-28	2010-06-26	13.209	31.941	8.298	421.909	2.4181	1.78	80.94
PRS2010-05-28	2010-06-27	13.207	31.905	6.93	421.369	2.4158	2.56	78.38
PRS2010-05-28	2010-06-28	13.205	31.455	5.886	415.363	2.3821	5.91	79.25
PRS2010-05-28	2010-06-29	13.203	32.139	5.49	424.331	2.4342	3.82	80.88
PRS2010-05-28	2010-06-30	13.2	32.931	6.858	434.689	2.4948	1.47	79.56
PRS2010-05-28	2010-07-01	13.197	32.364	6.552	427.108	2.4524	1.62	83.69
PRS2010-05-28	2010-07-02	13.193	32.166	6.264	424.366	2.4381	0.35	85.44
PRS2010-05-28	2010-07-03	13.19	32.346	7.164	426.644	2.4523	0.24	83.44
PRS2010-05-28	2010-07-04	13.185	32.67	8.856	430.754	2.4778	0.46	78.62
PRS2010-05-28	2010-07-05	13.181	32.571	10.098	429.318	2.4711	5.93	78.06
PRS2010-05-28	2010-07-06	13.176	31.482	4.608	414.807	2.3893	2.47	82.94
PRS2010-05-28	2010-07-07	13.171	32.679	8.73	430.415	2.4811	1.28	74.69
PRS2010-05-28	2010-07-08	13.165	32.229	6.066	424.295	2.4481	0.56	81.19
PRS2010-05-28	2010-07-09	13.16	33.273	8.91	437.873	2.5283	0.68	76.5
PRS2010-05-28	2010-07-10	13.153	33.156	7.92	436.101	2.5208	0.73	79.19
PRS2010-05-28	2010-07-11	13.147	32.724	5.652	430.222	2.4891	0.74	82.38
PRS2010-05-28	2010-07-12	13.14	32.706	6.48	429.757	2.489	1.59	81.69
PRS2010-05-28	2010-07-13	13.133	32.31	7.236	424.327	2.4602	1.6	79.5
PRS2010-05-28	2010-07-14	13.126	32.373	5.094	424.928	2.4663	3.87	82.94
PRS2010-05-28	2010-07-15	13.118	32.877	7.002	431.281	2.5063	3.58	80.69
PRS2010-05-28	2010-07-16	13.11	31.851	4.338	417.567	2.4295	13.07	84.44
PRS2010-05-28	2010-07-17	13.102	30.807	4.698	403.633	2.3513	6.23	83.25
PRS2010-05-28	2010-07-18	13.093	30.843	5.562	403.827	2.3557	6.54	84.75
PRS2010-05-28	2010-07-19	13.084	31.041	5.85	406.14	2.3724	7.12	87.56
PRS2010-05-28	2010-07-20	13.075	29.259	3.87	382.561	2.2378	7.51	89.44
PRS2010-05-28	2010-07-21	13.065	29.862	5.436	390.147	2.2856	10.25	86.38
PRS2010-05-28	2010-07-22	13.056	29.97	4.464	391.288	2.2955	11.45	87.19
PRS2010-05-28	2010-07-23	13.046	30.186	6.408	393.807	2.3138	4.96	83.44
PRS2010-05-28	2010-07-24	13.035	31.302	6.156	408.022	2.4014	2.38	85.44
PRS2010-05-28	2010-07-25	13.025	32.571	9.054	424.237	2.5007	0.18	81.25
PRS2010-05-28	2010-07-26	13.014	32.463	8.622	422.474	2.4945	0.47	79.62
PRS2010-05-28	2010-07-27	13.003	31.941	7.65	415.329	2.4564	2.49	78.94
PRS2010-05-28	2010-07-28	12.992	32.157	7.83	417.784	2.4751	2.29	79.25
PRS2010-05-28	2010-07-29	12.981	32.256	6.516	418.715	2.4849	0.82	81.25
PRS2010-05-28	2010-07-30	12.969	32.157	5.67	417.044	2.4795	0.61	81.81
PRS2010-05-28	2010-07-31	12.957	32.58	6.876	422.139	2.5145	0.38	80.06
PRS2010-05-28	2010-08-01	12.945	32.49	8.208	420.583	2.5098	0.04	75.94
PRS2010-05-28	2010-08-02	12.933	32.598	7.884	421.59	2.5205	3	80.38
PRS2010-05-28	2010-08-03	12.92	32.805	7.578	423.841	2.5391	1.57	81.88
PRS2010-05-28	2010-08-04	12.908	33.237	8.406	429.023	2.5749	0.5	78.38
PRS2010-05-28	2010-08-05	12.895	33.282	8.028	429.171	2.581	0.16	77.94
PRS2010-05-28	2010-08-06	12.882	33.777	8.514	435.115	2.622	0.56	79.25
PRS2010-05-28	2010-08-07	12.868	34.254	8.676	440.781	2.662	0.14	75
PRS2010-05-28	2010-08-08	12.855	33.255	8.73	427.493	2.5869	0.62	76.25
PRS2010-05-28	2010-08-09	12.841	32.022	7.236	411.195	2.4937	3.21	81
PRS2010-05-28	2010-08-10	12.828	32.121	5.418	412.048	2.504	4.04	82.25
PRS2010-05-28	2010-08-11	12.814	32.175	6.066	412.29	2.5109	4.87	82.94
PRS2010-05-28	2010-08-12	12.8	31.887	5.454	408.154	2.4912	5.84	80.44
PRS2010-05-28	2010-08-13	12.786	31.725	5.382	405.636	2.4812	7.93	80.94
PRS2010-05-28	2010-08-14	12.771	33.39	9.252	426.424	2.6145	1.22	74.81
PRS2010-05-28	2010-08-15	12.757	32.67	5.796	416.771	2.5609	1.24	77
PRS2010-05-29	2010-05-29	13.109	29.412	4.356	385.562	2.2436	10.19	89.5
PRS2010-05-29	2010-05-30	13.117	29.529	4.374	387.332	2.2512	3.28	89.62
PRS2010-05-29	2010-05-31	13.125	31.608	7.668	414.855	2.4082	2.46	80.62
PRS2010-05-29	2010-06-01	13.133	32.139	6.642	422.082	2.4472	2.91	84.06
PRS2010-05-29	2010-06-02	13.14	31.905	5.706	419.232	2.4281	2.37	82.75
PRS2010-05-29	2010-06-03	13.147	31.905	5.742	419.455	2.4268	0.87	81.06
PRS2010-05-29	2010-06-04	13.153	31.95	9.108	420.238	2.4291	0.71	79.5
PRS2010-05-29	2010-06-05	13.159	32.328	7.128	425.404	2.4567	0.51	78.88
PRS2010-05-29	2010-06-06	13.165	33.066	9.648	435.314	2.5117	2.43	74.44
PRS2010-05-29	2010-06-07	13.171	32.175	7.47	423.777	2.4429	2.08	78.38
PRS2010-05-29	2010-06-08	13.176	32.319	8.442	425.835	2.4529	2.95	79.44
PRS2010-05-29	2010-06-09	13.181	33.138	7.596	436.792	2.5141	0.74	79.31
PRS2010-05-29	2010-06-10	13.185	33.291	8.082	438.942	2.5249	0.21	77.5
PRS2010-05-29	2010-06-11	13.19	32.112	7.596	423.557	2.4346	0.26	76.12
PRS2010-05-29	2010-06-12	13.193	33.03	10.728	435.765	2.5036	1.83	76.44
PRS2010-05-29	2010-06-13	13.197	33.768	9.396	445.636	2.5588	2.92	74.75
PRS2010-05-29	2010-06-14	13.2	33.759	10.71	445.619	2.5575	0.76	73.38
PRS2010-05-29	2010-06-15	13.203	33.561	9.522	443.106	2.5419	3.14	75.44
PRS2010-05-29	2010-06-16	13.205	33.291	9.342	439.608	2.5211	0.55	75.69
PRS2010-05-29	2010-06-17	13.207	32.247	5.778	425.886	2.4417	2.54	80.88
PRS2010-05-29	2010-06-18	13.209	32.895	7.254	434.51	2.4903	2.63	79.38
PRS2010-05-29	2010-06-19	13.21	30.627	5.274	404.583	2.3185	15.97	83.25
PRS2010-05-29	2010-06-20	13.211	30.249	6.39	399.62	2.2897	4.83	81.12
PRS2010-05-29	2010-06-21	13.211	30.726	6.588	405.921	2.3258	7.19	82.19
PRS2010-05-29	2010-06-22	13.212	30.906	6.552	408.33	2.3392	6.52	82.88
PRS2010-05-29	2010-06-23	13.211	30.708	3.636	405.683	2.3244	12.41	85
PRS2010-05-29	2010-06-24	13.211	30.375	4.266	401.284	2.2992	5.61	82.81
PRS2010-05-29	2010-06-25	13.21	30.942	4.356	408.744	2.3423	3.84	86.31
PRS2010-05-29	2010-06-26	13.209	31.941	8.298	421.909	2.4181	1.78	80.94
PRS2010-05-29	2010-06-27	13.207	31.905	6.93	421.369	2.4158	2.56	78.38
PRS2010-05-29	2010-06-28	13.205	31.455	5.886	415.363	2.3821	5.91	79.25
PRS2010-05-29	2010-06-29	13.203	32.139	5.49	424.331	2.4342	3.82	80.88
PRS2010-05-29	2010-06-30	13.2	32.931	6.858	434.689	2.4948	1.47	79.56
PRS2010-05-29	2010-07-01	13.197	32.364	6.552	427.108	2.4524	1.62	83.69
PRS2010-05-29	2010-07-02	13.193	32.166	6.264	424.366	2.4381	0.35	85.44
PRS2010-05-29	2010-07-03	13.19	32.346	7.164	426.644	2.4523	0.24	83.44
PRS2010-05-29	2010-07-04	13.185	32.67	8.856	430.754	2.4778	0.46	78.62
PRS2010-05-29	2010-07-05	13.181	32.571	10.098	429.318	2.4711	5.93	78.06
PRS2010-05-29	2010-07-06	13.176	31.482	4.608	414.807	2.3893	2.47	82.94
PRS2010-05-29	2010-07-07	13.171	32.679	8.73	430.415	2.4811	1.28	74.69
PRS2010-05-29	2010-07-08	13.165	32.229	6.066	424.295	2.4481	0.56	81.19
PRS2010-05-29	2010-07-09	13.16	33.273	8.91	437.873	2.5283	0.68	76.5
PRS2010-05-29	2010-07-10	13.153	33.156	7.92	436.101	2.5208	0.73	79.19
PRS2010-05-29	2010-07-11	13.147	32.724	5.652	430.222	2.4891	0.74	82.38
PRS2010-05-29	2010-07-12	13.14	32.706	6.48	429.757	2.489	1.59	81.69
PRS2010-05-29	2010-07-13	13.133	32.31	7.236	424.327	2.4602	1.6	79.5
PRS2010-05-29	2010-07-14	13.126	32.373	5.094	424.928	2.4663	3.87	82.94
PRS2010-05-29	2010-07-15	13.118	32.877	7.002	431.281	2.5063	3.58	80.69
PRS2010-05-29	2010-07-16	13.11	31.851	4.338	417.567	2.4295	13.07	84.44
PRS2010-05-29	2010-07-17	13.102	30.807	4.698	403.633	2.3513	6.23	83.25
PRS2010-05-29	2010-07-18	13.093	30.843	5.562	403.827	2.3557	6.54	84.75
PRS2010-05-29	2010-07-19	13.084	31.041	5.85	406.14	2.3724	7.12	87.56
PRS2010-05-29	2010-07-20	13.075	29.259	3.87	382.561	2.2378	7.51	89.44
PRS2010-05-29	2010-07-21	13.065	29.862	5.436	390.147	2.2856	10.25	86.38
PRS2010-05-29	2010-07-22	13.056	29.97	4.464	391.288	2.2955	11.45	87.19
PRS2010-05-29	2010-07-23	13.046	30.186	6.408	393.807	2.3138	4.96	83.44
PRS2010-05-29	2010-07-24	13.035	31.302	6.156	408.022	2.4014	2.38	85.44
PRS2010-05-29	2010-07-25	13.025	32.571	9.054	424.237	2.5007	0.18	81.25
PRS2010-05-29	2010-07-26	13.014	32.463	8.622	422.474	2.4945	0.47	79.62
PRS2010-05-29	2010-07-27	13.003	31.941	7.65	415.329	2.4564	2.49	78.94
PRS2010-05-29	2010-07-28	12.992	32.157	7.83	417.784	2.4751	2.29	79.25
PRS2010-05-29	2010-07-29	12.981	32.256	6.516	418.715	2.4849	0.82	81.25
PRS2010-05-29	2010-07-30	12.969	32.157	5.67	417.044	2.4795	0.61	81.81
PRS2010-05-29	2010-07-31	12.957	32.58	6.876	422.139	2.5145	0.38	80.06
PRS2010-05-29	2010-08-01	12.945	32.49	8.208	420.583	2.5098	0.04	75.94
PRS2010-05-29	2010-08-02	12.933	32.598	7.884	421.59	2.5205	3	80.38
PRS2010-05-29	2010-08-03	12.92	32.805	7.578	423.841	2.5391	1.57	81.88
PRS2010-05-29	2010-08-04	12.908	33.237	8.406	429.023	2.5749	0.5	78.38
PRS2010-05-29	2010-08-05	12.895	33.282	8.028	429.171	2.581	0.16	77.94
PRS2010-05-29	2010-08-06	12.882	33.777	8.514	435.115	2.622	0.56	79.25
PRS2010-05-29	2010-08-07	12.868	34.254	8.676	440.781	2.662	0.14	75
PRS2010-05-29	2010-08-08	12.855	33.255	8.73	427.493	2.5869	0.62	76.25
PRS2010-05-29	2010-08-09	12.841	32.022	7.236	411.195	2.4937	3.21	81
PRS2010-05-29	2010-08-10	12.828	32.121	5.418	412.048	2.504	4.04	82.25
PRS2010-05-29	2010-08-11	12.814	32.175	6.066	412.29	2.5109	4.87	82.94
PRS2010-05-29	2010-08-12	12.8	31.887	5.454	408.154	2.4912	5.84	80.44
PRS2010-05-29	2010-08-13	12.786	31.725	5.382	405.636	2.4812	7.93	80.94
PRS2010-05-29	2010-08-14	12.771	33.39	9.252	426.424	2.6145	1.22	74.81
PRS2010-05-29	2010-08-15	12.757	32.67	5.796	416.771	2.5609	1.24	77
PRS2010-05-29	2010-08-16	12.742	33.678	8.568	429.125	2.6431	1.66	77.31
PRS2010-05-30	2010-05-30	13.117	29.529	4.374	387.332	2.2512	3.28	89.62
PRS2010-05-30	2010-05-31	13.125	31.608	7.668	414.855	2.4082	2.46	80.62
PRS2010-05-30	2010-06-01	13.133	32.139	6.642	422.082	2.4472	2.91	84.06
PRS2010-05-30	2010-06-02	13.14	31.905	5.706	419.232	2.4281	2.37	82.75
PRS2010-05-30	2010-06-03	13.147	31.905	5.742	419.455	2.4268	0.87	81.06
PRS2010-05-30	2010-06-04	13.153	31.95	9.108	420.238	2.4291	0.71	79.5
PRS2010-05-30	2010-06-05	13.159	32.328	7.128	425.404	2.4567	0.51	78.88
PRS2010-05-30	2010-06-06	13.165	33.066	9.648	435.314	2.5117	2.43	74.44
PRS2010-05-30	2010-06-07	13.171	32.175	7.47	423.777	2.4429	2.08	78.38
PRS2010-05-30	2010-06-08	13.176	32.319	8.442	425.835	2.4529	2.95	79.44
PRS2010-05-30	2010-06-09	13.181	33.138	7.596	436.792	2.5141	0.74	79.31
PRS2010-05-30	2010-06-10	13.185	33.291	8.082	438.942	2.5249	0.21	77.5
PRS2010-05-30	2010-06-11	13.19	32.112	7.596	423.557	2.4346	0.26	76.12
PRS2010-05-30	2010-06-12	13.193	33.03	10.728	435.765	2.5036	1.83	76.44
PRS2010-05-30	2010-06-13	13.197	33.768	9.396	445.636	2.5588	2.92	74.75
PRS2010-05-30	2010-06-14	13.2	33.759	10.71	445.619	2.5575	0.76	73.38
PRS2010-05-30	2010-06-15	13.203	33.561	9.522	443.106	2.5419	3.14	75.44
PRS2010-05-30	2010-06-16	13.205	33.291	9.342	439.608	2.5211	0.55	75.69
PRS2010-05-30	2010-06-17	13.207	32.247	5.778	425.886	2.4417	2.54	80.88
PRS2010-05-30	2010-06-18	13.209	32.895	7.254	434.51	2.4903	2.63	79.38
PRS2010-05-30	2010-06-19	13.21	30.627	5.274	404.583	2.3185	15.97	83.25
PRS2010-05-30	2010-06-20	13.211	30.249	6.39	399.62	2.2897	4.83	81.12
PRS2010-05-30	2010-06-21	13.211	30.726	6.588	405.921	2.3258	7.19	82.19
PRS2010-05-30	2010-06-22	13.212	30.906	6.552	408.33	2.3392	6.52	82.88
PRS2010-05-30	2010-06-23	13.211	30.708	3.636	405.683	2.3244	12.41	85
PRS2010-05-30	2010-06-24	13.211	30.375	4.266	401.284	2.2992	5.61	82.81
PRS2010-05-30	2010-06-25	13.21	30.942	4.356	408.744	2.3423	3.84	86.31
PRS2010-05-30	2010-06-26	13.209	31.941	8.298	421.909	2.4181	1.78	80.94
PRS2010-05-30	2010-06-27	13.207	31.905	6.93	421.369	2.4158	2.56	78.38
PRS2010-05-30	2010-06-28	13.205	31.455	5.886	415.363	2.3821	5.91	79.25
PRS2010-05-30	2010-06-29	13.203	32.139	5.49	424.331	2.4342	3.82	80.88
PRS2010-05-30	2010-06-30	13.2	32.931	6.858	434.689	2.4948	1.47	79.56
PRS2010-05-30	2010-07-01	13.197	32.364	6.552	427.108	2.4524	1.62	83.69
PRS2010-05-30	2010-07-02	13.193	32.166	6.264	424.366	2.4381	0.35	85.44
PRS2010-05-30	2010-07-03	13.19	32.346	7.164	426.644	2.4523	0.24	83.44
PRS2010-05-30	2010-07-04	13.185	32.67	8.856	430.754	2.4778	0.46	78.62
PRS2010-05-30	2010-07-05	13.181	32.571	10.098	429.318	2.4711	5.93	78.06
PRS2010-05-30	2010-07-06	13.176	31.482	4.608	414.807	2.3893	2.47	82.94
PRS2010-05-30	2010-07-07	13.171	32.679	8.73	430.415	2.4811	1.28	74.69
PRS2010-05-30	2010-07-08	13.165	32.229	6.066	424.295	2.4481	0.56	81.19
PRS2010-05-30	2010-07-09	13.16	33.273	8.91	437.873	2.5283	0.68	76.5
PRS2010-05-30	2010-07-10	13.153	33.156	7.92	436.101	2.5208	0.73	79.19
PRS2010-05-30	2010-07-11	13.147	32.724	5.652	430.222	2.4891	0.74	82.38
PRS2010-05-30	2010-07-12	13.14	32.706	6.48	429.757	2.489	1.59	81.69
PRS2010-05-30	2010-07-13	13.133	32.31	7.236	424.327	2.4602	1.6	79.5
PRS2010-05-30	2010-07-14	13.126	32.373	5.094	424.928	2.4663	3.87	82.94
PRS2010-05-30	2010-07-15	13.118	32.877	7.002	431.281	2.5063	3.58	80.69
PRS2010-05-30	2010-07-16	13.11	31.851	4.338	417.567	2.4295	13.07	84.44
PRS2010-05-30	2010-07-17	13.102	30.807	4.698	403.633	2.3513	6.23	83.25
PRS2010-05-30	2010-07-18	13.093	30.843	5.562	403.827	2.3557	6.54	84.75
PRS2010-05-30	2010-07-19	13.084	31.041	5.85	406.14	2.3724	7.12	87.56
PRS2010-05-30	2010-07-20	13.075	29.259	3.87	382.561	2.2378	7.51	89.44
PRS2010-05-30	2010-07-21	13.065	29.862	5.436	390.147	2.2856	10.25	86.38
PRS2010-05-30	2010-07-22	13.056	29.97	4.464	391.288	2.2955	11.45	87.19
PRS2010-05-30	2010-07-23	13.046	30.186	6.408	393.807	2.3138	4.96	83.44
PRS2010-05-30	2010-07-24	13.035	31.302	6.156	408.022	2.4014	2.38	85.44
PRS2010-05-30	2010-07-25	13.025	32.571	9.054	424.237	2.5007	0.18	81.25
PRS2010-05-30	2010-07-26	13.014	32.463	8.622	422.474	2.4945	0.47	79.62
PRS2010-05-30	2010-07-27	13.003	31.941	7.65	415.329	2.4564	2.49	78.94
PRS2010-05-30	2010-07-28	12.992	32.157	7.83	417.784	2.4751	2.29	79.25
PRS2010-05-30	2010-07-29	12.981	32.256	6.516	418.715	2.4849	0.82	81.25
PRS2010-05-30	2010-07-30	12.969	32.157	5.67	417.044	2.4795	0.61	81.81
PRS2010-05-30	2010-07-31	12.957	32.58	6.876	422.139	2.5145	0.38	80.06
PRS2010-05-30	2010-08-01	12.945	32.49	8.208	420.583	2.5098	0.04	75.94
PRS2010-05-30	2010-08-02	12.933	32.598	7.884	421.59	2.5205	3	80.38
PRS2010-05-30	2010-08-03	12.92	32.805	7.578	423.841	2.5391	1.57	81.88
PRS2010-05-30	2010-08-04	12.908	33.237	8.406	429.023	2.5749	0.5	78.38
PRS2010-05-30	2010-08-05	12.895	33.282	8.028	429.171	2.581	0.16	77.94
PRS2010-05-30	2010-08-06	12.882	33.777	8.514	435.115	2.622	0.56	79.25
PRS2010-05-30	2010-08-07	12.868	34.254	8.676	440.781	2.662	0.14	75
PRS2010-05-30	2010-08-08	12.855	33.255	8.73	427.493	2.5869	0.62	76.25
PRS2010-05-30	2010-08-09	12.841	32.022	7.236	411.195	2.4937	3.21	81
PRS2010-05-30	2010-08-10	12.828	32.121	5.418	412.048	2.504	4.04	82.25
PRS2010-05-30	2010-08-11	12.814	32.175	6.066	412.29	2.5109	4.87	82.94
PRS2010-05-30	2010-08-12	12.8	31.887	5.454	408.154	2.4912	5.84	80.44
PRS2010-05-30	2010-08-13	12.786	31.725	5.382	405.636	2.4812	7.93	80.94
PRS2010-05-30	2010-08-14	12.771	33.39	9.252	426.424	2.6145	1.22	74.81
PRS2010-05-30	2010-08-15	12.757	32.67	5.796	416.771	2.5609	1.24	77
PRS2010-05-30	2010-08-16	12.742	33.678	8.568	429.125	2.6431	1.66	77.31
PRS2010-05-30	2010-08-17	12.728	32.769	5.85	417.084	2.5746	3.28	81.19
PRS2010-05-31	2010-05-31	13.125	31.608	7.668	414.855	2.4082	2.46	80.62
PRS2010-05-31	2010-06-01	13.133	32.139	6.642	422.082	2.4472	2.91	84.06
PRS2010-05-31	2010-06-02	13.14	31.905	5.706	419.232	2.4281	2.37	82.75
PRS2010-05-31	2010-06-03	13.147	31.905	5.742	419.455	2.4268	0.87	81.06
PRS2010-05-31	2010-06-04	13.153	31.95	9.108	420.238	2.4291	0.71	79.5
PRS2010-05-31	2010-06-05	13.159	32.328	7.128	425.404	2.4567	0.51	78.88
PRS2010-05-31	2010-06-06	13.165	33.066	9.648	435.314	2.5117	2.43	74.44
PRS2010-05-31	2010-06-07	13.171	32.175	7.47	423.777	2.4429	2.08	78.38
PRS2010-05-31	2010-06-08	13.176	32.319	8.442	425.835	2.4529	2.95	79.44
PRS2010-05-31	2010-06-09	13.181	33.138	7.596	436.792	2.5141	0.74	79.31
PRS2010-05-31	2010-06-10	13.185	33.291	8.082	438.942	2.5249	0.21	77.5
PRS2010-05-31	2010-06-11	13.19	32.112	7.596	423.557	2.4346	0.26	76.12
PRS2010-05-31	2010-06-12	13.193	33.03	10.728	435.765	2.5036	1.83	76.44
PRS2010-05-31	2010-06-13	13.197	33.768	9.396	445.636	2.5588	2.92	74.75
PRS2010-05-31	2010-06-14	13.2	33.759	10.71	445.619	2.5575	0.76	73.38
PRS2010-05-31	2010-06-15	13.203	33.561	9.522	443.106	2.5419	3.14	75.44
PRS2010-05-31	2010-06-16	13.205	33.291	9.342	439.608	2.5211	0.55	75.69
PRS2010-05-31	2010-06-17	13.207	32.247	5.778	425.886	2.4417	2.54	80.88
PRS2010-05-31	2010-06-18	13.209	32.895	7.254	434.51	2.4903	2.63	79.38
PRS2010-05-31	2010-06-19	13.21	30.627	5.274	404.583	2.3185	15.97	83.25
PRS2010-05-31	2010-06-20	13.211	30.249	6.39	399.62	2.2897	4.83	81.12
PRS2010-05-31	2010-06-21	13.211	30.726	6.588	405.921	2.3258	7.19	82.19
PRS2010-05-31	2010-06-22	13.212	30.906	6.552	408.33	2.3392	6.52	82.88
PRS2010-05-31	2010-06-23	13.211	30.708	3.636	405.683	2.3244	12.41	85
PRS2010-05-31	2010-06-24	13.211	30.375	4.266	401.284	2.2992	5.61	82.81
PRS2010-05-31	2010-06-25	13.21	30.942	4.356	408.744	2.3423	3.84	86.31
PRS2010-05-31	2010-06-26	13.209	31.941	8.298	421.909	2.4181	1.78	80.94
PRS2010-05-31	2010-06-27	13.207	31.905	6.93	421.369	2.4158	2.56	78.38
PRS2010-05-31	2010-06-28	13.205	31.455	5.886	415.363	2.3821	5.91	79.25
PRS2010-05-31	2010-06-29	13.203	32.139	5.49	424.331	2.4342	3.82	80.88
PRS2010-05-31	2010-06-30	13.2	32.931	6.858	434.689	2.4948	1.47	79.56
PRS2010-05-31	2010-07-01	13.197	32.364	6.552	427.108	2.4524	1.62	83.69
PRS2010-05-31	2010-07-02	13.193	32.166	6.264	424.366	2.4381	0.35	85.44
PRS2010-05-31	2010-07-03	13.19	32.346	7.164	426.644	2.4523	0.24	83.44
PRS2010-05-31	2010-07-04	13.185	32.67	8.856	430.754	2.4778	0.46	78.62
PRS2010-05-31	2010-07-05	13.181	32.571	10.098	429.318	2.4711	5.93	78.06
PRS2010-05-31	2010-07-06	13.176	31.482	4.608	414.807	2.3893	2.47	82.94
PRS2010-05-31	2010-07-07	13.171	32.679	8.73	430.415	2.4811	1.28	74.69
PRS2010-05-31	2010-07-08	13.165	32.229	6.066	424.295	2.4481	0.56	81.19
PRS2010-05-31	2010-07-09	13.16	33.273	8.91	437.873	2.5283	0.68	76.5
PRS2010-05-31	2010-07-10	13.153	33.156	7.92	436.101	2.5208	0.73	79.19
PRS2010-05-31	2010-07-11	13.147	32.724	5.652	430.222	2.4891	0.74	82.38
PRS2010-05-31	2010-07-12	13.14	32.706	6.48	429.757	2.489	1.59	81.69
PRS2010-05-31	2010-07-13	13.133	32.31	7.236	424.327	2.4602	1.6	79.5
PRS2010-05-31	2010-07-14	13.126	32.373	5.094	424.928	2.4663	3.87	82.94
PRS2010-05-31	2010-07-15	13.118	32.877	7.002	431.281	2.5063	3.58	80.69
PRS2010-05-31	2010-07-16	13.11	31.851	4.338	417.567	2.4295	13.07	84.44
PRS2010-05-31	2010-07-17	13.102	30.807	4.698	403.633	2.3513	6.23	83.25
PRS2010-05-31	2010-07-18	13.093	30.843	5.562	403.827	2.3557	6.54	84.75
PRS2010-05-31	2010-07-19	13.084	31.041	5.85	406.14	2.3724	7.12	87.56
PRS2010-05-31	2010-07-20	13.075	29.259	3.87	382.561	2.2378	7.51	89.44
PRS2010-05-31	2010-07-21	13.065	29.862	5.436	390.147	2.2856	10.25	86.38
PRS2010-05-31	2010-07-22	13.056	29.97	4.464	391.288	2.2955	11.45	87.19
PRS2010-05-31	2010-07-23	13.046	30.186	6.408	393.807	2.3138	4.96	83.44
PRS2010-05-31	2010-07-24	13.035	31.302	6.156	408.022	2.4014	2.38	85.44
PRS2010-05-31	2010-07-25	13.025	32.571	9.054	424.237	2.5007	0.18	81.25
PRS2010-05-31	2010-07-26	13.014	32.463	8.622	422.474	2.4945	0.47	79.62
PRS2010-05-31	2010-07-27	13.003	31.941	7.65	415.329	2.4564	2.49	78.94
PRS2010-05-31	2010-07-28	12.992	32.157	7.83	417.784	2.4751	2.29	79.25
PRS2010-05-31	2010-07-29	12.981	32.256	6.516	418.715	2.4849	0.82	81.25
PRS2010-05-31	2010-07-30	12.969	32.157	5.67	417.044	2.4795	0.61	81.81
PRS2010-05-31	2010-07-31	12.957	32.58	6.876	422.139	2.5145	0.38	80.06
PRS2010-05-31	2010-08-01	12.945	32.49	8.208	420.583	2.5098	0.04	75.94
PRS2010-05-31	2010-08-02	12.933	32.598	7.884	421.59	2.5205	3	80.38
PRS2010-05-31	2010-08-03	12.92	32.805	7.578	423.841	2.5391	1.57	81.88
PRS2010-05-31	2010-08-04	12.908	33.237	8.406	429.023	2.5749	0.5	78.38
PRS2010-05-31	2010-08-05	12.895	33.282	8.028	429.171	2.581	0.16	77.94
PRS2010-05-31	2010-08-06	12.882	33.777	8.514	435.115	2.622	0.56	79.25
PRS2010-05-31	2010-08-07	12.868	34.254	8.676	440.781	2.662	0.14	75
PRS2010-05-31	2010-08-08	12.855	33.255	8.73	427.493	2.5869	0.62	76.25
PRS2010-05-31	2010-08-09	12.841	32.022	7.236	411.195	2.4937	3.21	81
PRS2010-05-31	2010-08-10	12.828	32.121	5.418	412.048	2.504	4.04	82.25
PRS2010-05-31	2010-08-11	12.814	32.175	6.066	412.29	2.5109	4.87	82.94
PRS2010-05-31	2010-08-12	12.8	31.887	5.454	408.154	2.4912	5.84	80.44
PRS2010-05-31	2010-08-13	12.786	31.725	5.382	405.636	2.4812	7.93	80.94
PRS2010-05-31	2010-08-14	12.771	33.39	9.252	426.424	2.6145	1.22	74.81
PRS2010-05-31	2010-08-15	12.757	32.67	5.796	416.771	2.5609	1.24	77
PRS2010-05-31	2010-08-16	12.742	33.678	8.568	429.125	2.6431	1.66	77.31
PRS2010-05-31	2010-08-17	12.728	32.769	5.85	417.084	2.5746	3.28	81.19
PRS2010-05-31	2010-08-18	12.713	33.489	6.822	425.746	2.6342	1.7	81.94
PRS2010-06-01	2010-06-01	13.133	32.139	6.642	422.082	2.4472	2.91	84.06
PRS2010-06-01	2010-06-02	13.14	31.905	5.706	419.232	2.4281	2.37	82.75
PRS2010-06-01	2010-06-03	13.147	31.905	5.742	419.455	2.4268	0.87	81.06
PRS2010-06-01	2010-06-04	13.153	31.95	9.108	420.238	2.4291	0.71	79.5
PRS2010-06-01	2010-06-05	13.159	32.328	7.128	425.404	2.4567	0.51	78.88
PRS2010-06-01	2010-06-06	13.165	33.066	9.648	435.314	2.5117	2.43	74.44
PRS2010-06-01	2010-06-07	13.171	32.175	7.47	423.777	2.4429	2.08	78.38
PRS2010-06-01	2010-06-08	13.176	32.319	8.442	425.835	2.4529	2.95	79.44
PRS2010-06-01	2010-06-09	13.181	33.138	7.596	436.792	2.5141	0.74	79.31
PRS2010-06-01	2010-06-10	13.185	33.291	8.082	438.942	2.5249	0.21	77.5
PRS2010-06-01	2010-06-11	13.19	32.112	7.596	423.557	2.4346	0.26	76.12
PRS2010-06-01	2010-06-12	13.193	33.03	10.728	435.765	2.5036	1.83	76.44
PRS2010-06-01	2010-06-13	13.197	33.768	9.396	445.636	2.5588	2.92	74.75
PRS2010-06-01	2010-06-14	13.2	33.759	10.71	445.619	2.5575	0.76	73.38
PRS2010-06-01	2010-06-15	13.203	33.561	9.522	443.106	2.5419	3.14	75.44
PRS2010-06-01	2010-06-16	13.205	33.291	9.342	439.608	2.5211	0.55	75.69
PRS2010-06-01	2010-06-17	13.207	32.247	5.778	425.886	2.4417	2.54	80.88
PRS2010-06-01	2010-06-18	13.209	32.895	7.254	434.51	2.4903	2.63	79.38
PRS2010-06-01	2010-06-19	13.21	30.627	5.274	404.583	2.3185	15.97	83.25
PRS2010-06-01	2010-06-20	13.211	30.249	6.39	399.62	2.2897	4.83	81.12
PRS2010-06-01	2010-06-21	13.211	30.726	6.588	405.921	2.3258	7.19	82.19
PRS2010-06-01	2010-06-22	13.212	30.906	6.552	408.33	2.3392	6.52	82.88
PRS2010-06-01	2010-06-23	13.211	30.708	3.636	405.683	2.3244	12.41	85
PRS2010-06-01	2010-06-24	13.211	30.375	4.266	401.284	2.2992	5.61	82.81
PRS2010-06-01	2010-06-25	13.21	30.942	4.356	408.744	2.3423	3.84	86.31
PRS2010-06-01	2010-06-26	13.209	31.941	8.298	421.909	2.4181	1.78	80.94
PRS2010-06-01	2010-06-27	13.207	31.905	6.93	421.369	2.4158	2.56	78.38
PRS2010-06-01	2010-06-28	13.205	31.455	5.886	415.363	2.3821	5.91	79.25
PRS2010-06-01	2010-06-29	13.203	32.139	5.49	424.331	2.4342	3.82	80.88
PRS2010-06-01	2010-06-30	13.2	32.931	6.858	434.689	2.4948	1.47	79.56
PRS2010-06-01	2010-07-01	13.197	32.364	6.552	427.108	2.4524	1.62	83.69
PRS2010-06-01	2010-07-02	13.193	32.166	6.264	424.366	2.4381	0.35	85.44
PRS2010-06-01	2010-07-03	13.19	32.346	7.164	426.644	2.4523	0.24	83.44
PRS2010-06-01	2010-07-04	13.185	32.67	8.856	430.754	2.4778	0.46	78.62
PRS2010-06-01	2010-07-05	13.181	32.571	10.098	429.318	2.4711	5.93	78.06
PRS2010-06-01	2010-07-06	13.176	31.482	4.608	414.807	2.3893	2.47	82.94
PRS2010-06-01	2010-07-07	13.171	32.679	8.73	430.415	2.4811	1.28	74.69
PRS2010-06-01	2010-07-08	13.165	32.229	6.066	424.295	2.4481	0.56	81.19
PRS2010-06-01	2010-07-09	13.16	33.273	8.91	437.873	2.5283	0.68	76.5
PRS2010-06-01	2010-07-10	13.153	33.156	7.92	436.101	2.5208	0.73	79.19
PRS2010-06-01	2010-07-11	13.147	32.724	5.652	430.222	2.4891	0.74	82.38
PRS2010-06-01	2010-07-12	13.14	32.706	6.48	429.757	2.489	1.59	81.69
PRS2010-06-01	2010-07-13	13.133	32.31	7.236	424.327	2.4602	1.6	79.5
PRS2010-06-01	2010-07-14	13.126	32.373	5.094	424.928	2.4663	3.87	82.94
PRS2010-06-01	2010-07-15	13.118	32.877	7.002	431.281	2.5063	3.58	80.69
PRS2010-06-01	2010-07-16	13.11	31.851	4.338	417.567	2.4295	13.07	84.44
PRS2010-06-01	2010-07-17	13.102	30.807	4.698	403.633	2.3513	6.23	83.25
PRS2010-06-01	2010-07-18	13.093	30.843	5.562	403.827	2.3557	6.54	84.75
PRS2010-06-01	2010-07-19	13.084	31.041	5.85	406.14	2.3724	7.12	87.56
PRS2010-06-01	2010-07-20	13.075	29.259	3.87	382.561	2.2378	7.51	89.44
PRS2010-06-01	2010-07-21	13.065	29.862	5.436	390.147	2.2856	10.25	86.38
PRS2010-06-01	2010-07-22	13.056	29.97	4.464	391.288	2.2955	11.45	87.19
PRS2010-06-01	2010-07-23	13.046	30.186	6.408	393.807	2.3138	4.96	83.44
PRS2010-06-01	2010-07-24	13.035	31.302	6.156	408.022	2.4014	2.38	85.44
PRS2010-06-01	2010-07-25	13.025	32.571	9.054	424.237	2.5007	0.18	81.25
PRS2010-06-01	2010-07-26	13.014	32.463	8.622	422.474	2.4945	0.47	79.62
PRS2010-06-01	2010-07-27	13.003	31.941	7.65	415.329	2.4564	2.49	78.94
PRS2010-06-01	2010-07-28	12.992	32.157	7.83	417.784	2.4751	2.29	79.25
PRS2010-06-01	2010-07-29	12.981	32.256	6.516	418.715	2.4849	0.82	81.25
PRS2010-06-01	2010-07-30	12.969	32.157	5.67	417.044	2.4795	0.61	81.81
PRS2010-06-01	2010-07-31	12.957	32.58	6.876	422.139	2.5145	0.38	80.06
PRS2010-06-01	2010-08-01	12.945	32.49	8.208	420.583	2.5098	0.04	75.94
PRS2010-06-01	2010-08-02	12.933	32.598	7.884	421.59	2.5205	3	80.38
PRS2010-06-01	2010-08-03	12.92	32.805	7.578	423.841	2.5391	1.57	81.88
PRS2010-06-01	2010-08-04	12.908	33.237	8.406	429.023	2.5749	0.5	78.38
PRS2010-06-01	2010-08-05	12.895	33.282	8.028	429.171	2.581	0.16	77.94
PRS2010-06-01	2010-08-06	12.882	33.777	8.514	435.115	2.622	0.56	79.25
PRS2010-06-01	2010-08-07	12.868	34.254	8.676	440.781	2.662	0.14	75
PRS2010-06-01	2010-08-08	12.855	33.255	8.73	427.493	2.5869	0.62	76.25
PRS2010-06-01	2010-08-09	12.841	32.022	7.236	411.195	2.4937	3.21	81
PRS2010-06-01	2010-08-10	12.828	32.121	5.418	412.048	2.504	4.04	82.25
PRS2010-06-01	2010-08-11	12.814	32.175	6.066	412.29	2.5109	4.87	82.94
PRS2010-06-01	2010-08-12	12.8	31.887	5.454	408.154	2.4912	5.84	80.44
PRS2010-06-01	2010-08-13	12.786	31.725	5.382	405.636	2.4812	7.93	80.94
PRS2010-06-01	2010-08-14	12.771	33.39	9.252	426.424	2.6145	1.22	74.81
PRS2010-06-01	2010-08-15	12.757	32.67	5.796	416.771	2.5609	1.24	77
PRS2010-06-01	2010-08-16	12.742	33.678	8.568	429.125	2.6431	1.66	77.31
PRS2010-06-01	2010-08-17	12.728	32.769	5.85	417.084	2.5746	3.28	81.19
PRS2010-06-01	2010-08-18	12.713	33.489	6.822	425.746	2.6342	1.7	81.94
PRS2010-06-01	2010-08-19	12.698	32.526	6.12	413.015	2.5615	0.92	80.56
PRS2010-06-02	2010-06-02	13.14	31.905	5.706	419.232	2.4281	2.37	82.75
PRS2010-06-02	2010-06-03	13.147	31.905	5.742	419.455	2.4268	0.87	81.06
PRS2010-06-02	2010-06-04	13.153	31.95	9.108	420.238	2.4291	0.71	79.5
PRS2010-06-02	2010-06-05	13.159	32.328	7.128	425.404	2.4567	0.51	78.88
PRS2010-06-02	2010-06-06	13.165	33.066	9.648	435.314	2.5117	2.43	74.44
PRS2010-06-02	2010-06-07	13.171	32.175	7.47	423.777	2.4429	2.08	78.38
PRS2010-06-02	2010-06-08	13.176	32.319	8.442	425.835	2.4529	2.95	79.44
PRS2010-06-02	2010-06-09	13.181	33.138	7.596	436.792	2.5141	0.74	79.31
PRS2010-06-02	2010-06-10	13.185	33.291	8.082	438.942	2.5249	0.21	77.5
PRS2010-06-02	2010-06-11	13.19	32.112	7.596	423.557	2.4346	0.26	76.12
PRS2010-06-02	2010-06-12	13.193	33.03	10.728	435.765	2.5036	1.83	76.44
PRS2010-06-02	2010-06-13	13.197	33.768	9.396	445.636	2.5588	2.92	74.75
PRS2010-06-02	2010-06-14	13.2	33.759	10.71	445.619	2.5575	0.76	73.38
PRS2010-06-02	2010-06-15	13.203	33.561	9.522	443.106	2.5419	3.14	75.44
PRS2010-06-02	2010-06-16	13.205	33.291	9.342	439.608	2.5211	0.55	75.69
PRS2010-06-02	2010-06-17	13.207	32.247	5.778	425.886	2.4417	2.54	80.88
PRS2010-06-02	2010-06-18	13.209	32.895	7.254	434.51	2.4903	2.63	79.38
PRS2010-06-02	2010-06-19	13.21	30.627	5.274	404.583	2.3185	15.97	83.25
PRS2010-06-02	2010-06-20	13.211	30.249	6.39	399.62	2.2897	4.83	81.12
PRS2010-06-02	2010-06-21	13.211	30.726	6.588	405.921	2.3258	7.19	82.19
PRS2010-06-02	2010-06-22	13.212	30.906	6.552	408.33	2.3392	6.52	82.88
PRS2010-06-02	2010-06-23	13.211	30.708	3.636	405.683	2.3244	12.41	85
PRS2010-06-02	2010-06-24	13.211	30.375	4.266	401.284	2.2992	5.61	82.81
PRS2010-06-02	2010-06-25	13.21	30.942	4.356	408.744	2.3423	3.84	86.31
PRS2010-06-02	2010-06-26	13.209	31.941	8.298	421.909	2.4181	1.78	80.94
PRS2010-06-02	2010-06-27	13.207	31.905	6.93	421.369	2.4158	2.56	78.38
PRS2010-06-02	2010-06-28	13.205	31.455	5.886	415.363	2.3821	5.91	79.25
PRS2010-06-02	2010-06-29	13.203	32.139	5.49	424.331	2.4342	3.82	80.88
PRS2010-06-02	2010-06-30	13.2	32.931	6.858	434.689	2.4948	1.47	79.56
PRS2010-06-02	2010-07-01	13.197	32.364	6.552	427.108	2.4524	1.62	83.69
PRS2010-06-02	2010-07-02	13.193	32.166	6.264	424.366	2.4381	0.35	85.44
PRS2010-06-02	2010-07-03	13.19	32.346	7.164	426.644	2.4523	0.24	83.44
PRS2010-06-02	2010-07-04	13.185	32.67	8.856	430.754	2.4778	0.46	78.62
PRS2010-06-02	2010-07-05	13.181	32.571	10.098	429.318	2.4711	5.93	78.06
PRS2010-06-02	2010-07-06	13.176	31.482	4.608	414.807	2.3893	2.47	82.94
PRS2010-06-02	2010-07-07	13.171	32.679	8.73	430.415	2.4811	1.28	74.69
PRS2010-06-02	2010-07-08	13.165	32.229	6.066	424.295	2.4481	0.56	81.19
PRS2010-06-02	2010-07-09	13.16	33.273	8.91	437.873	2.5283	0.68	76.5
PRS2010-06-02	2010-07-10	13.153	33.156	7.92	436.101	2.5208	0.73	79.19
PRS2010-06-02	2010-07-11	13.147	32.724	5.652	430.222	2.4891	0.74	82.38
PRS2010-06-02	2010-07-12	13.14	32.706	6.48	429.757	2.489	1.59	81.69
PRS2010-06-02	2010-07-13	13.133	32.31	7.236	424.327	2.4602	1.6	79.5
PRS2010-06-02	2010-07-14	13.126	32.373	5.094	424.928	2.4663	3.87	82.94
PRS2010-06-02	2010-07-15	13.118	32.877	7.002	431.281	2.5063	3.58	80.69
PRS2010-06-02	2010-07-16	13.11	31.851	4.338	417.567	2.4295	13.07	84.44
PRS2010-06-02	2010-07-17	13.102	30.807	4.698	403.633	2.3513	6.23	83.25
PRS2010-06-02	2010-07-18	13.093	30.843	5.562	403.827	2.3557	6.54	84.75
PRS2010-06-02	2010-07-19	13.084	31.041	5.85	406.14	2.3724	7.12	87.56
PRS2010-06-02	2010-07-20	13.075	29.259	3.87	382.561	2.2378	7.51	89.44
PRS2010-06-02	2010-07-21	13.065	29.862	5.436	390.147	2.2856	10.25	86.38
PRS2010-06-02	2010-07-22	13.056	29.97	4.464	391.288	2.2955	11.45	87.19
PRS2010-06-02	2010-07-23	13.046	30.186	6.408	393.807	2.3138	4.96	83.44
PRS2010-06-02	2010-07-24	13.035	31.302	6.156	408.022	2.4014	2.38	85.44
PRS2010-06-02	2010-07-25	13.025	32.571	9.054	424.237	2.5007	0.18	81.25
PRS2010-06-02	2010-07-26	13.014	32.463	8.622	422.474	2.4945	0.47	79.62
PRS2010-06-02	2010-07-27	13.003	31.941	7.65	415.329	2.4564	2.49	78.94
PRS2010-06-02	2010-07-28	12.992	32.157	7.83	417.784	2.4751	2.29	79.25
PRS2010-06-02	2010-07-29	12.981	32.256	6.516	418.715	2.4849	0.82	81.25
PRS2010-06-02	2010-07-30	12.969	32.157	5.67	417.044	2.4795	0.61	81.81
PRS2010-06-02	2010-07-31	12.957	32.58	6.876	422.139	2.5145	0.38	80.06
PRS2010-06-02	2010-08-01	12.945	32.49	8.208	420.583	2.5098	0.04	75.94
PRS2010-06-02	2010-08-02	12.933	32.598	7.884	421.59	2.5205	3	80.38
PRS2010-06-02	2010-08-03	12.92	32.805	7.578	423.841	2.5391	1.57	81.88
PRS2010-06-02	2010-08-04	12.908	33.237	8.406	429.023	2.5749	0.5	78.38
PRS2010-06-02	2010-08-05	12.895	33.282	8.028	429.171	2.581	0.16	77.94
PRS2010-06-02	2010-08-06	12.882	33.777	8.514	435.115	2.622	0.56	79.25
PRS2010-06-02	2010-08-07	12.868	34.254	8.676	440.781	2.662	0.14	75
PRS2010-06-02	2010-08-08	12.855	33.255	8.73	427.493	2.5869	0.62	76.25
PRS2010-06-02	2010-08-09	12.841	32.022	7.236	411.195	2.4937	3.21	81
PRS2010-06-02	2010-08-10	12.828	32.121	5.418	412.048	2.504	4.04	82.25
PRS2010-06-02	2010-08-11	12.814	32.175	6.066	412.29	2.5109	4.87	82.94
PRS2010-06-02	2010-08-12	12.8	31.887	5.454	408.154	2.4912	5.84	80.44
PRS2010-06-02	2010-08-13	12.786	31.725	5.382	405.636	2.4812	7.93	80.94
PRS2010-06-02	2010-08-14	12.771	33.39	9.252	426.424	2.6145	1.22	74.81
PRS2010-06-02	2010-08-15	12.757	32.67	5.796	416.771	2.5609	1.24	77
PRS2010-06-02	2010-08-16	12.742	33.678	8.568	429.125	2.6431	1.66	77.31
PRS2010-06-02	2010-08-17	12.728	32.769	5.85	417.084	2.5746	3.28	81.19
PRS2010-06-02	2010-08-18	12.713	33.489	6.822	425.746	2.6342	1.7	81.94
PRS2010-06-02	2010-08-19	12.698	32.526	6.12	413.015	2.5615	0.92	80.56
PRS2010-06-02	2010-08-20	12.683	31.428	6.48	398.601	2.478	0.8	76.62
PRS2010-06-03	2010-06-03	13.147	31.905	5.742	419.455	2.4268	0.87	81.06
PRS2010-06-03	2010-06-04	13.153	31.95	9.108	420.238	2.4291	0.71	79.5
PRS2010-06-03	2010-06-05	13.159	32.328	7.128	425.404	2.4567	0.51	78.88
PRS2010-06-03	2010-06-06	13.165	33.066	9.648	435.314	2.5117	2.43	74.44
PRS2010-06-03	2010-06-07	13.171	32.175	7.47	423.777	2.4429	2.08	78.38
PRS2010-06-03	2010-06-08	13.176	32.319	8.442	425.835	2.4529	2.95	79.44
PRS2010-06-03	2010-06-09	13.181	33.138	7.596	436.792	2.5141	0.74	79.31
PRS2010-06-03	2010-06-10	13.185	33.291	8.082	438.942	2.5249	0.21	77.5
PRS2010-06-03	2010-06-11	13.19	32.112	7.596	423.557	2.4346	0.26	76.12
PRS2010-06-03	2010-06-12	13.193	33.03	10.728	435.765	2.5036	1.83	76.44
PRS2010-06-03	2010-06-13	13.197	33.768	9.396	445.636	2.5588	2.92	74.75
PRS2010-06-03	2010-06-14	13.2	33.759	10.71	445.619	2.5575	0.76	73.38
PRS2010-06-03	2010-06-15	13.203	33.561	9.522	443.106	2.5419	3.14	75.44
PRS2010-06-03	2010-06-16	13.205	33.291	9.342	439.608	2.5211	0.55	75.69
PRS2010-06-03	2010-06-17	13.207	32.247	5.778	425.886	2.4417	2.54	80.88
PRS2010-06-03	2010-06-18	13.209	32.895	7.254	434.51	2.4903	2.63	79.38
PRS2010-06-03	2010-06-19	13.21	30.627	5.274	404.583	2.3185	15.97	83.25
PRS2010-06-03	2010-06-20	13.211	30.249	6.39	399.62	2.2897	4.83	81.12
PRS2010-06-03	2010-06-21	13.211	30.726	6.588	405.921	2.3258	7.19	82.19
PRS2010-06-03	2010-06-22	13.212	30.906	6.552	408.33	2.3392	6.52	82.88
PRS2010-06-03	2010-06-23	13.211	30.708	3.636	405.683	2.3244	12.41	85
PRS2010-06-03	2010-06-24	13.211	30.375	4.266	401.284	2.2992	5.61	82.81
PRS2010-06-03	2010-06-25	13.21	30.942	4.356	408.744	2.3423	3.84	86.31
PRS2010-06-03	2010-06-26	13.209	31.941	8.298	421.909	2.4181	1.78	80.94
PRS2010-06-03	2010-06-27	13.207	31.905	6.93	421.369	2.4158	2.56	78.38
PRS2010-06-03	2010-06-28	13.205	31.455	5.886	415.363	2.3821	5.91	79.25
PRS2010-06-03	2010-06-29	13.203	32.139	5.49	424.331	2.4342	3.82	80.88
PRS2010-06-03	2010-06-30	13.2	32.931	6.858	434.689	2.4948	1.47	79.56
PRS2010-06-03	2010-07-01	13.197	32.364	6.552	427.108	2.4524	1.62	83.69
PRS2010-06-03	2010-07-02	13.193	32.166	6.264	424.366	2.4381	0.35	85.44
PRS2010-06-03	2010-07-03	13.19	32.346	7.164	426.644	2.4523	0.24	83.44
PRS2010-06-03	2010-07-04	13.185	32.67	8.856	430.754	2.4778	0.46	78.62
PRS2010-06-03	2010-07-05	13.181	32.571	10.098	429.318	2.4711	5.93	78.06
PRS2010-06-03	2010-07-06	13.176	31.482	4.608	414.807	2.3893	2.47	82.94
PRS2010-06-03	2010-07-07	13.171	32.679	8.73	430.415	2.4811	1.28	74.69
PRS2010-06-03	2010-07-08	13.165	32.229	6.066	424.295	2.4481	0.56	81.19
PRS2010-06-03	2010-07-09	13.16	33.273	8.91	437.873	2.5283	0.68	76.5
PRS2010-06-03	2010-07-10	13.153	33.156	7.92	436.101	2.5208	0.73	79.19
PRS2010-06-03	2010-07-11	13.147	32.724	5.652	430.222	2.4891	0.74	82.38
PRS2010-06-03	2010-07-12	13.14	32.706	6.48	429.757	2.489	1.59	81.69
PRS2010-06-03	2010-07-13	13.133	32.31	7.236	424.327	2.4602	1.6	79.5
PRS2010-06-03	2010-07-14	13.126	32.373	5.094	424.928	2.4663	3.87	82.94
PRS2010-06-03	2010-07-15	13.118	32.877	7.002	431.281	2.5063	3.58	80.69
PRS2010-06-03	2010-07-16	13.11	31.851	4.338	417.567	2.4295	13.07	84.44
PRS2010-06-03	2010-07-17	13.102	30.807	4.698	403.633	2.3513	6.23	83.25
PRS2010-06-03	2010-07-18	13.093	30.843	5.562	403.827	2.3557	6.54	84.75
PRS2010-06-03	2010-07-19	13.084	31.041	5.85	406.14	2.3724	7.12	87.56
PRS2010-06-03	2010-07-20	13.075	29.259	3.87	382.561	2.2378	7.51	89.44
PRS2010-06-03	2010-07-21	13.065	29.862	5.436	390.147	2.2856	10.25	86.38
PRS2010-06-03	2010-07-22	13.056	29.97	4.464	391.288	2.2955	11.45	87.19
PRS2010-06-03	2010-07-23	13.046	30.186	6.408	393.807	2.3138	4.96	83.44
PRS2010-06-03	2010-07-24	13.035	31.302	6.156	408.022	2.4014	2.38	85.44
PRS2010-06-03	2010-07-25	13.025	32.571	9.054	424.237	2.5007	0.18	81.25
PRS2010-06-03	2010-07-26	13.014	32.463	8.622	422.474	2.4945	0.47	79.62
PRS2010-06-03	2010-07-27	13.003	31.941	7.65	415.329	2.4564	2.49	78.94
PRS2010-06-03	2010-07-28	12.992	32.157	7.83	417.784	2.4751	2.29	79.25
PRS2010-06-03	2010-07-29	12.981	32.256	6.516	418.715	2.4849	0.82	81.25
PRS2010-06-03	2010-07-30	12.969	32.157	5.67	417.044	2.4795	0.61	81.81
PRS2010-06-03	2010-07-31	12.957	32.58	6.876	422.139	2.5145	0.38	80.06
PRS2010-06-03	2010-08-01	12.945	32.49	8.208	420.583	2.5098	0.04	75.94
PRS2010-06-03	2010-08-02	12.933	32.598	7.884	421.59	2.5205	3	80.38
PRS2010-06-03	2010-08-03	12.92	32.805	7.578	423.841	2.5391	1.57	81.88
PRS2010-06-03	2010-08-04	12.908	33.237	8.406	429.023	2.5749	0.5	78.38
PRS2010-06-03	2010-08-05	12.895	33.282	8.028	429.171	2.581	0.16	77.94
PRS2010-06-03	2010-08-06	12.882	33.777	8.514	435.115	2.622	0.56	79.25
PRS2010-06-03	2010-08-07	12.868	34.254	8.676	440.781	2.662	0.14	75
PRS2010-06-03	2010-08-08	12.855	33.255	8.73	427.493	2.5869	0.62	76.25
PRS2010-06-03	2010-08-09	12.841	32.022	7.236	411.195	2.4937	3.21	81
PRS2010-06-03	2010-08-10	12.828	32.121	5.418	412.048	2.504	4.04	82.25
PRS2010-06-03	2010-08-11	12.814	32.175	6.066	412.29	2.5109	4.87	82.94
PRS2010-06-03	2010-08-12	12.8	31.887	5.454	408.154	2.4912	5.84	80.44
PRS2010-06-03	2010-08-13	12.786	31.725	5.382	405.636	2.4812	7.93	80.94
PRS2010-06-03	2010-08-14	12.771	33.39	9.252	426.424	2.6145	1.22	74.81
PRS2010-06-03	2010-08-15	12.757	32.67	5.796	416.771	2.5609	1.24	77
PRS2010-06-03	2010-08-16	12.742	33.678	8.568	429.125	2.6431	1.66	77.31
PRS2010-06-03	2010-08-17	12.728	32.769	5.85	417.084	2.5746	3.28	81.19
PRS2010-06-03	2010-08-18	12.713	33.489	6.822	425.746	2.6342	1.7	81.94
PRS2010-06-03	2010-08-19	12.698	32.526	6.12	413.015	2.5615	0.92	80.56
PRS2010-06-03	2010-08-20	12.683	31.428	6.48	398.601	2.478	0.8	76.62
PRS2010-06-03	2010-08-21	12.667	32.4	9.072	410.411	2.5578	0.02	73.69
PRS2010-06-04	2010-06-04	13.153	31.95	9.108	420.238	2.4291	0.71	79.5
PRS2010-06-04	2010-06-05	13.159	32.328	7.128	425.404	2.4567	0.51	78.88
PRS2010-06-04	2010-06-06	13.165	33.066	9.648	435.314	2.5117	2.43	74.44
PRS2010-06-04	2010-06-07	13.171	32.175	7.47	423.777	2.4429	2.08	78.38
PRS2010-06-04	2010-06-08	13.176	32.319	8.442	425.835	2.4529	2.95	79.44
PRS2010-06-04	2010-06-09	13.181	33.138	7.596	436.792	2.5141	0.74	79.31
PRS2010-06-04	2010-06-10	13.185	33.291	8.082	438.942	2.5249	0.21	77.5
PRS2010-06-04	2010-06-11	13.19	32.112	7.596	423.557	2.4346	0.26	76.12
PRS2010-06-04	2010-06-12	13.193	33.03	10.728	435.765	2.5036	1.83	76.44
PRS2010-06-04	2010-06-13	13.197	33.768	9.396	445.636	2.5588	2.92	74.75
PRS2010-06-04	2010-06-14	13.2	33.759	10.71	445.619	2.5575	0.76	73.38
PRS2010-06-04	2010-06-15	13.203	33.561	9.522	443.106	2.5419	3.14	75.44
PRS2010-06-04	2010-06-16	13.205	33.291	9.342	439.608	2.5211	0.55	75.69
PRS2010-06-04	2010-06-17	13.207	32.247	5.778	425.886	2.4417	2.54	80.88
PRS2010-06-04	2010-06-18	13.209	32.895	7.254	434.51	2.4903	2.63	79.38
PRS2010-06-04	2010-06-19	13.21	30.627	5.274	404.583	2.3185	15.97	83.25
PRS2010-06-04	2010-06-20	13.211	30.249	6.39	399.62	2.2897	4.83	81.12
PRS2010-06-04	2010-06-21	13.211	30.726	6.588	405.921	2.3258	7.19	82.19
PRS2010-06-04	2010-06-22	13.212	30.906	6.552	408.33	2.3392	6.52	82.88
PRS2010-06-04	2010-06-23	13.211	30.708	3.636	405.683	2.3244	12.41	85
PRS2010-06-04	2010-06-24	13.211	30.375	4.266	401.284	2.2992	5.61	82.81
PRS2010-06-04	2010-06-25	13.21	30.942	4.356	408.744	2.3423	3.84	86.31
PRS2010-06-04	2010-06-26	13.209	31.941	8.298	421.909	2.4181	1.78	80.94
PRS2010-06-04	2010-06-27	13.207	31.905	6.93	421.369	2.4158	2.56	78.38
PRS2010-06-04	2010-06-28	13.205	31.455	5.886	415.363	2.3821	5.91	79.25
PRS2010-06-04	2010-06-29	13.203	32.139	5.49	424.331	2.4342	3.82	80.88
PRS2010-06-04	2010-06-30	13.2	32.931	6.858	434.689	2.4948	1.47	79.56
PRS2010-06-04	2010-07-01	13.197	32.364	6.552	427.108	2.4524	1.62	83.69
PRS2010-06-04	2010-07-02	13.193	32.166	6.264	424.366	2.4381	0.35	85.44
PRS2010-06-04	2010-07-03	13.19	32.346	7.164	426.644	2.4523	0.24	83.44
PRS2010-06-04	2010-07-04	13.185	32.67	8.856	430.754	2.4778	0.46	78.62
PRS2010-06-04	2010-07-05	13.181	32.571	10.098	429.318	2.4711	5.93	78.06
PRS2010-06-04	2010-07-06	13.176	31.482	4.608	414.807	2.3893	2.47	82.94
PRS2010-06-04	2010-07-07	13.171	32.679	8.73	430.415	2.4811	1.28	74.69
PRS2010-06-04	2010-07-08	13.165	32.229	6.066	424.295	2.4481	0.56	81.19
PRS2010-06-04	2010-07-09	13.16	33.273	8.91	437.873	2.5283	0.68	76.5
PRS2010-06-04	2010-07-10	13.153	33.156	7.92	436.101	2.5208	0.73	79.19
PRS2010-06-04	2010-07-11	13.147	32.724	5.652	430.222	2.4891	0.74	82.38
PRS2010-06-04	2010-07-12	13.14	32.706	6.48	429.757	2.489	1.59	81.69
PRS2010-06-04	2010-07-13	13.133	32.31	7.236	424.327	2.4602	1.6	79.5
PRS2010-06-04	2010-07-14	13.126	32.373	5.094	424.928	2.4663	3.87	82.94
PRS2010-06-04	2010-07-15	13.118	32.877	7.002	431.281	2.5063	3.58	80.69
PRS2010-06-04	2010-07-16	13.11	31.851	4.338	417.567	2.4295	13.07	84.44
PRS2010-06-04	2010-07-17	13.102	30.807	4.698	403.633	2.3513	6.23	83.25
PRS2010-06-04	2010-07-18	13.093	30.843	5.562	403.827	2.3557	6.54	84.75
PRS2010-06-04	2010-07-19	13.084	31.041	5.85	406.14	2.3724	7.12	87.56
PRS2010-06-04	2010-07-20	13.075	29.259	3.87	382.561	2.2378	7.51	89.44
PRS2010-06-04	2010-07-21	13.065	29.862	5.436	390.147	2.2856	10.25	86.38
PRS2010-06-04	2010-07-22	13.056	29.97	4.464	391.288	2.2955	11.45	87.19
PRS2010-06-04	2010-07-23	13.046	30.186	6.408	393.807	2.3138	4.96	83.44
PRS2010-06-04	2010-07-24	13.035	31.302	6.156	408.022	2.4014	2.38	85.44
PRS2010-06-04	2010-07-25	13.025	32.571	9.054	424.237	2.5007	0.18	81.25
PRS2010-06-04	2010-07-26	13.014	32.463	8.622	422.474	2.4945	0.47	79.62
PRS2010-06-04	2010-07-27	13.003	31.941	7.65	415.329	2.4564	2.49	78.94
PRS2010-06-04	2010-07-28	12.992	32.157	7.83	417.784	2.4751	2.29	79.25
PRS2010-06-04	2010-07-29	12.981	32.256	6.516	418.715	2.4849	0.82	81.25
PRS2010-06-04	2010-07-30	12.969	32.157	5.67	417.044	2.4795	0.61	81.81
PRS2010-06-04	2010-07-31	12.957	32.58	6.876	422.139	2.5145	0.38	80.06
PRS2010-06-04	2010-08-01	12.945	32.49	8.208	420.583	2.5098	0.04	75.94
PRS2010-06-04	2010-08-02	12.933	32.598	7.884	421.59	2.5205	3	80.38
PRS2010-06-04	2010-08-03	12.92	32.805	7.578	423.841	2.5391	1.57	81.88
PRS2010-06-04	2010-08-04	12.908	33.237	8.406	429.023	2.5749	0.5	78.38
PRS2010-06-04	2010-08-05	12.895	33.282	8.028	429.171	2.581	0.16	77.94
PRS2010-06-04	2010-08-06	12.882	33.777	8.514	435.115	2.622	0.56	79.25
PRS2010-06-04	2010-08-07	12.868	34.254	8.676	440.781	2.662	0.14	75
PRS2010-06-04	2010-08-08	12.855	33.255	8.73	427.493	2.5869	0.62	76.25
PRS2010-06-04	2010-08-09	12.841	32.022	7.236	411.195	2.4937	3.21	81
PRS2010-06-04	2010-08-10	12.828	32.121	5.418	412.048	2.504	4.04	82.25
PRS2010-06-04	2010-08-11	12.814	32.175	6.066	412.29	2.5109	4.87	82.94
PRS2010-06-04	2010-08-12	12.8	31.887	5.454	408.154	2.4912	5.84	80.44
PRS2010-06-04	2010-08-13	12.786	31.725	5.382	405.636	2.4812	7.93	80.94
PRS2010-06-04	2010-08-14	12.771	33.39	9.252	426.424	2.6145	1.22	74.81
PRS2010-06-04	2010-08-15	12.757	32.67	5.796	416.771	2.5609	1.24	77
PRS2010-06-04	2010-08-16	12.742	33.678	8.568	429.125	2.6431	1.66	77.31
PRS2010-06-04	2010-08-17	12.728	32.769	5.85	417.084	2.5746	3.28	81.19
PRS2010-06-04	2010-08-18	12.713	33.489	6.822	425.746	2.6342	1.7	81.94
PRS2010-06-04	2010-08-19	12.698	32.526	6.12	413.015	2.5615	0.92	80.56
PRS2010-06-04	2010-08-20	12.683	31.428	6.48	398.601	2.478	0.8	76.62
PRS2010-06-04	2010-08-21	12.667	32.4	9.072	410.411	2.5578	0.02	73.69
PRS2010-06-04	2010-08-22	12.652	33.705	10.746	426.436	2.664	2.14	77.31
PRS2010-06-05	2010-06-05	13.159	32.328	7.128	425.404	2.4567	0.51	78.88
PRS2010-06-05	2010-06-06	13.165	33.066	9.648	435.314	2.5117	2.43	74.44
PRS2010-06-05	2010-06-07	13.171	32.175	7.47	423.777	2.4429	2.08	78.38
PRS2010-06-05	2010-06-08	13.176	32.319	8.442	425.835	2.4529	2.95	79.44
PRS2010-06-05	2010-06-09	13.181	33.138	7.596	436.792	2.5141	0.74	79.31
PRS2010-06-05	2010-06-10	13.185	33.291	8.082	438.942	2.5249	0.21	77.5
PRS2010-06-05	2010-06-11	13.19	32.112	7.596	423.557	2.4346	0.26	76.12
PRS2010-06-05	2010-06-12	13.193	33.03	10.728	435.765	2.5036	1.83	76.44
PRS2010-06-05	2010-06-13	13.197	33.768	9.396	445.636	2.5588	2.92	74.75
PRS2010-06-05	2010-06-14	13.2	33.759	10.71	445.619	2.5575	0.76	73.38
PRS2010-06-05	2010-06-15	13.203	33.561	9.522	443.106	2.5419	3.14	75.44
PRS2010-06-05	2010-06-16	13.205	33.291	9.342	439.608	2.5211	0.55	75.69
PRS2010-06-05	2010-06-17	13.207	32.247	5.778	425.886	2.4417	2.54	80.88
PRS2010-06-05	2010-06-18	13.209	32.895	7.254	434.51	2.4903	2.63	79.38
PRS2010-06-05	2010-06-19	13.21	30.627	5.274	404.583	2.3185	15.97	83.25
PRS2010-06-05	2010-06-20	13.211	30.249	6.39	399.62	2.2897	4.83	81.12
PRS2010-06-05	2010-06-21	13.211	30.726	6.588	405.921	2.3258	7.19	82.19
PRS2010-06-05	2010-06-22	13.212	30.906	6.552	408.33	2.3392	6.52	82.88
PRS2010-06-05	2010-06-23	13.211	30.708	3.636	405.683	2.3244	12.41	85
PRS2010-06-05	2010-06-24	13.211	30.375	4.266	401.284	2.2992	5.61	82.81
PRS2010-06-05	2010-06-25	13.21	30.942	4.356	408.744	2.3423	3.84	86.31
PRS2010-06-05	2010-06-26	13.209	31.941	8.298	421.909	2.4181	1.78	80.94
PRS2010-06-05	2010-06-27	13.207	31.905	6.93	421.369	2.4158	2.56	78.38
PRS2010-06-05	2010-06-28	13.205	31.455	5.886	415.363	2.3821	5.91	79.25
PRS2010-06-05	2010-06-29	13.203	32.139	5.49	424.331	2.4342	3.82	80.88
PRS2010-06-05	2010-06-30	13.2	32.931	6.858	434.689	2.4948	1.47	79.56
PRS2010-06-05	2010-07-01	13.197	32.364	6.552	427.108	2.4524	1.62	83.69
PRS2010-06-05	2010-07-02	13.193	32.166	6.264	424.366	2.4381	0.35	85.44
PRS2010-06-05	2010-07-03	13.19	32.346	7.164	426.644	2.4523	0.24	83.44
PRS2010-06-05	2010-07-04	13.185	32.67	8.856	430.754	2.4778	0.46	78.62
PRS2010-06-05	2010-07-05	13.181	32.571	10.098	429.318	2.4711	5.93	78.06
PRS2010-06-05	2010-07-06	13.176	31.482	4.608	414.807	2.3893	2.47	82.94
PRS2010-06-05	2010-07-07	13.171	32.679	8.73	430.415	2.4811	1.28	74.69
PRS2010-06-05	2010-07-08	13.165	32.229	6.066	424.295	2.4481	0.56	81.19
PRS2010-06-05	2010-07-09	13.16	33.273	8.91	437.873	2.5283	0.68	76.5
PRS2010-06-05	2010-07-10	13.153	33.156	7.92	436.101	2.5208	0.73	79.19
PRS2010-06-05	2010-07-11	13.147	32.724	5.652	430.222	2.4891	0.74	82.38
PRS2010-06-05	2010-07-12	13.14	32.706	6.48	429.757	2.489	1.59	81.69
PRS2010-06-05	2010-07-13	13.133	32.31	7.236	424.327	2.4602	1.6	79.5
PRS2010-06-05	2010-07-14	13.126	32.373	5.094	424.928	2.4663	3.87	82.94
PRS2010-06-05	2010-07-15	13.118	32.877	7.002	431.281	2.5063	3.58	80.69
PRS2010-06-05	2010-07-16	13.11	31.851	4.338	417.567	2.4295	13.07	84.44
PRS2010-06-05	2010-07-17	13.102	30.807	4.698	403.633	2.3513	6.23	83.25
PRS2010-06-05	2010-07-18	13.093	30.843	5.562	403.827	2.3557	6.54	84.75
PRS2010-06-05	2010-07-19	13.084	31.041	5.85	406.14	2.3724	7.12	87.56
PRS2010-06-05	2010-07-20	13.075	29.259	3.87	382.561	2.2378	7.51	89.44
PRS2010-06-05	2010-07-21	13.065	29.862	5.436	390.147	2.2856	10.25	86.38
PRS2010-06-05	2010-07-22	13.056	29.97	4.464	391.288	2.2955	11.45	87.19
PRS2010-06-05	2010-07-23	13.046	30.186	6.408	393.807	2.3138	4.96	83.44
PRS2010-06-05	2010-07-24	13.035	31.302	6.156	408.022	2.4014	2.38	85.44
PRS2010-06-05	2010-07-25	13.025	32.571	9.054	424.237	2.5007	0.18	81.25
PRS2010-06-05	2010-07-26	13.014	32.463	8.622	422.474	2.4945	0.47	79.62
PRS2010-06-05	2010-07-27	13.003	31.941	7.65	415.329	2.4564	2.49	78.94
PRS2010-06-05	2010-07-28	12.992	32.157	7.83	417.784	2.4751	2.29	79.25
PRS2010-06-05	2010-07-29	12.981	32.256	6.516	418.715	2.4849	0.82	81.25
PRS2010-06-05	2010-07-30	12.969	32.157	5.67	417.044	2.4795	0.61	81.81
PRS2010-06-05	2010-07-31	12.957	32.58	6.876	422.139	2.5145	0.38	80.06
PRS2010-06-05	2010-08-01	12.945	32.49	8.208	420.583	2.5098	0.04	75.94
PRS2010-06-05	2010-08-02	12.933	32.598	7.884	421.59	2.5205	3	80.38
PRS2010-06-05	2010-08-03	12.92	32.805	7.578	423.841	2.5391	1.57	81.88
PRS2010-06-05	2010-08-04	12.908	33.237	8.406	429.023	2.5749	0.5	78.38
PRS2010-06-05	2010-08-05	12.895	33.282	8.028	429.171	2.581	0.16	77.94
PRS2010-06-05	2010-08-06	12.882	33.777	8.514	435.115	2.622	0.56	79.25
PRS2010-06-05	2010-08-07	12.868	34.254	8.676	440.781	2.662	0.14	75
PRS2010-06-05	2010-08-08	12.855	33.255	8.73	427.493	2.5869	0.62	76.25
PRS2010-06-05	2010-08-09	12.841	32.022	7.236	411.195	2.4937	3.21	81
PRS2010-06-05	2010-08-10	12.828	32.121	5.418	412.048	2.504	4.04	82.25
PRS2010-06-05	2010-08-11	12.814	32.175	6.066	412.29	2.5109	4.87	82.94
PRS2010-06-05	2010-08-12	12.8	31.887	5.454	408.154	2.4912	5.84	80.44
PRS2010-06-05	2010-08-13	12.786	31.725	5.382	405.636	2.4812	7.93	80.94
PRS2010-06-05	2010-08-14	12.771	33.39	9.252	426.424	2.6145	1.22	74.81
PRS2010-06-05	2010-08-15	12.757	32.67	5.796	416.771	2.5609	1.24	77
PRS2010-06-05	2010-08-16	12.742	33.678	8.568	429.125	2.6431	1.66	77.31
PRS2010-06-05	2010-08-17	12.728	32.769	5.85	417.084	2.5746	3.28	81.19
PRS2010-06-05	2010-08-18	12.713	33.489	6.822	425.746	2.6342	1.7	81.94
PRS2010-06-05	2010-08-19	12.698	32.526	6.12	413.015	2.5615	0.92	80.56
PRS2010-06-05	2010-08-20	12.683	31.428	6.48	398.601	2.478	0.8	76.62
PRS2010-06-05	2010-08-21	12.667	32.4	9.072	410.411	2.5578	0.02	73.69
PRS2010-06-05	2010-08-22	12.652	33.705	10.746	426.436	2.664	2.14	77.31
PRS2010-06-05	2010-08-23	12.637	33.552	7.128	423.997	2.6551	0.78	79.81
PRS2010-06-06	2010-06-06	13.165	33.066	9.648	435.314	2.5117	2.43	74.44
PRS2010-06-06	2010-06-07	13.171	32.175	7.47	423.777	2.4429	2.08	78.38
PRS2010-06-06	2010-06-08	13.176	32.319	8.442	425.835	2.4529	2.95	79.44
PRS2010-06-06	2010-06-09	13.181	33.138	7.596	436.792	2.5141	0.74	79.31
PRS2010-06-06	2010-06-10	13.185	33.291	8.082	438.942	2.5249	0.21	77.5
PRS2010-06-06	2010-06-11	13.19	32.112	7.596	423.557	2.4346	0.26	76.12
PRS2010-06-06	2010-06-12	13.193	33.03	10.728	435.765	2.5036	1.83	76.44
PRS2010-06-06	2010-06-13	13.197	33.768	9.396	445.636	2.5588	2.92	74.75
PRS2010-06-06	2010-06-14	13.2	33.759	10.71	445.619	2.5575	0.76	73.38
PRS2010-06-06	2010-06-15	13.203	33.561	9.522	443.106	2.5419	3.14	75.44
PRS2010-06-06	2010-06-16	13.205	33.291	9.342	439.608	2.5211	0.55	75.69
PRS2010-06-06	2010-06-17	13.207	32.247	5.778	425.886	2.4417	2.54	80.88
PRS2010-06-06	2010-06-18	13.209	32.895	7.254	434.51	2.4903	2.63	79.38
PRS2010-06-06	2010-06-19	13.21	30.627	5.274	404.583	2.3185	15.97	83.25
PRS2010-06-06	2010-06-20	13.211	30.249	6.39	399.62	2.2897	4.83	81.12
PRS2010-06-06	2010-06-21	13.211	30.726	6.588	405.921	2.3258	7.19	82.19
PRS2010-06-06	2010-06-22	13.212	30.906	6.552	408.33	2.3392	6.52	82.88
PRS2010-06-06	2010-06-23	13.211	30.708	3.636	405.683	2.3244	12.41	85
PRS2010-06-06	2010-06-24	13.211	30.375	4.266	401.284	2.2992	5.61	82.81
PRS2010-06-06	2010-06-25	13.21	30.942	4.356	408.744	2.3423	3.84	86.31
PRS2010-06-06	2010-06-26	13.209	31.941	8.298	421.909	2.4181	1.78	80.94
PRS2010-06-06	2010-06-27	13.207	31.905	6.93	421.369	2.4158	2.56	78.38
PRS2010-06-06	2010-06-28	13.205	31.455	5.886	415.363	2.3821	5.91	79.25
PRS2010-06-06	2010-06-29	13.203	32.139	5.49	424.331	2.4342	3.82	80.88
PRS2010-06-06	2010-06-30	13.2	32.931	6.858	434.689	2.4948	1.47	79.56
PRS2010-06-06	2010-07-01	13.197	32.364	6.552	427.108	2.4524	1.62	83.69
PRS2010-06-06	2010-07-02	13.193	32.166	6.264	424.366	2.4381	0.35	85.44
PRS2010-06-06	2010-07-03	13.19	32.346	7.164	426.644	2.4523	0.24	83.44
PRS2010-06-06	2010-07-04	13.185	32.67	8.856	430.754	2.4778	0.46	78.62
PRS2010-06-06	2010-07-05	13.181	32.571	10.098	429.318	2.4711	5.93	78.06
PRS2010-06-06	2010-07-06	13.176	31.482	4.608	414.807	2.3893	2.47	82.94
PRS2010-06-06	2010-07-07	13.171	32.679	8.73	430.415	2.4811	1.28	74.69
PRS2010-06-06	2010-07-08	13.165	32.229	6.066	424.295	2.4481	0.56	81.19
PRS2010-06-06	2010-07-09	13.16	33.273	8.91	437.873	2.5283	0.68	76.5
PRS2010-06-06	2010-07-10	13.153	33.156	7.92	436.101	2.5208	0.73	79.19
PRS2010-06-06	2010-07-11	13.147	32.724	5.652	430.222	2.4891	0.74	82.38
PRS2010-06-06	2010-07-12	13.14	32.706	6.48	429.757	2.489	1.59	81.69
PRS2010-06-06	2010-07-13	13.133	32.31	7.236	424.327	2.4602	1.6	79.5
PRS2010-06-06	2010-07-14	13.126	32.373	5.094	424.928	2.4663	3.87	82.94
PRS2010-06-06	2010-07-15	13.118	32.877	7.002	431.281	2.5063	3.58	80.69
PRS2010-06-06	2010-07-16	13.11	31.851	4.338	417.567	2.4295	13.07	84.44
PRS2010-06-06	2010-07-17	13.102	30.807	4.698	403.633	2.3513	6.23	83.25
PRS2010-06-06	2010-07-18	13.093	30.843	5.562	403.827	2.3557	6.54	84.75
PRS2010-06-06	2010-07-19	13.084	31.041	5.85	406.14	2.3724	7.12	87.56
PRS2010-06-06	2010-07-20	13.075	29.259	3.87	382.561	2.2378	7.51	89.44
PRS2010-06-06	2010-07-21	13.065	29.862	5.436	390.147	2.2856	10.25	86.38
PRS2010-06-06	2010-07-22	13.056	29.97	4.464	391.288	2.2955	11.45	87.19
PRS2010-06-06	2010-07-23	13.046	30.186	6.408	393.807	2.3138	4.96	83.44
PRS2010-06-06	2010-07-24	13.035	31.302	6.156	408.022	2.4014	2.38	85.44
PRS2010-06-06	2010-07-25	13.025	32.571	9.054	424.237	2.5007	0.18	81.25
PRS2010-06-06	2010-07-26	13.014	32.463	8.622	422.474	2.4945	0.47	79.62
PRS2010-06-06	2010-07-27	13.003	31.941	7.65	415.329	2.4564	2.49	78.94
PRS2010-06-06	2010-07-28	12.992	32.157	7.83	417.784	2.4751	2.29	79.25
PRS2010-06-06	2010-07-29	12.981	32.256	6.516	418.715	2.4849	0.82	81.25
PRS2010-06-06	2010-07-30	12.969	32.157	5.67	417.044	2.4795	0.61	81.81
PRS2010-06-06	2010-07-31	12.957	32.58	6.876	422.139	2.5145	0.38	80.06
PRS2010-06-06	2010-08-01	12.945	32.49	8.208	420.583	2.5098	0.04	75.94
PRS2010-06-06	2010-08-02	12.933	32.598	7.884	421.59	2.5205	3	80.38
PRS2010-06-06	2010-08-03	12.92	32.805	7.578	423.841	2.5391	1.57	81.88
PRS2010-06-06	2010-08-04	12.908	33.237	8.406	429.023	2.5749	0.5	78.38
PRS2010-06-06	2010-08-05	12.895	33.282	8.028	429.171	2.581	0.16	77.94
PRS2010-06-06	2010-08-06	12.882	33.777	8.514	435.115	2.622	0.56	79.25
PRS2010-06-06	2010-08-07	12.868	34.254	8.676	440.781	2.662	0.14	75
PRS2010-06-06	2010-08-08	12.855	33.255	8.73	427.493	2.5869	0.62	76.25
PRS2010-06-06	2010-08-09	12.841	32.022	7.236	411.195	2.4937	3.21	81
PRS2010-06-06	2010-08-10	12.828	32.121	5.418	412.048	2.504	4.04	82.25
PRS2010-06-06	2010-08-11	12.814	32.175	6.066	412.29	2.5109	4.87	82.94
PRS2010-06-06	2010-08-12	12.8	31.887	5.454	408.154	2.4912	5.84	80.44
PRS2010-06-06	2010-08-13	12.786	31.725	5.382	405.636	2.4812	7.93	80.94
PRS2010-06-06	2010-08-14	12.771	33.39	9.252	426.424	2.6145	1.22	74.81
PRS2010-06-06	2010-08-15	12.757	32.67	5.796	416.771	2.5609	1.24	77
PRS2010-06-06	2010-08-16	12.742	33.678	8.568	429.125	2.6431	1.66	77.31
PRS2010-06-06	2010-08-17	12.728	32.769	5.85	417.084	2.5746	3.28	81.19
PRS2010-06-06	2010-08-18	12.713	33.489	6.822	425.746	2.6342	1.7	81.94
PRS2010-06-06	2010-08-19	12.698	32.526	6.12	413.015	2.5615	0.92	80.56
PRS2010-06-06	2010-08-20	12.683	31.428	6.48	398.601	2.478	0.8	76.62
PRS2010-06-06	2010-08-21	12.667	32.4	9.072	410.411	2.5578	0.02	73.69
PRS2010-06-06	2010-08-22	12.652	33.705	10.746	426.436	2.664	2.14	77.31
PRS2010-06-06	2010-08-23	12.637	33.552	7.128	423.997	2.6551	0.78	79.81
PRS2010-06-06	2010-08-24	12.621	34.425	8.334	434.478	2.7276	0.7	79.19
PRS2010-06-07	2010-06-07	13.171	32.175	7.47	423.777	2.4429	2.08	78.38
PRS2010-06-07	2010-06-08	13.176	32.319	8.442	425.835	2.4529	2.95	79.44
PRS2010-06-07	2010-06-09	13.181	33.138	7.596	436.792	2.5141	0.74	79.31
PRS2010-06-07	2010-06-10	13.185	33.291	8.082	438.942	2.5249	0.21	77.5
PRS2010-06-07	2010-06-11	13.19	32.112	7.596	423.557	2.4346	0.26	76.12
PRS2010-06-07	2010-06-12	13.193	33.03	10.728	435.765	2.5036	1.83	76.44
PRS2010-06-07	2010-06-13	13.197	33.768	9.396	445.636	2.5588	2.92	74.75
PRS2010-06-07	2010-06-14	13.2	33.759	10.71	445.619	2.5575	0.76	73.38
PRS2010-06-07	2010-06-15	13.203	33.561	9.522	443.106	2.5419	3.14	75.44
PRS2010-06-07	2010-06-16	13.205	33.291	9.342	439.608	2.5211	0.55	75.69
PRS2010-06-07	2010-06-17	13.207	32.247	5.778	425.886	2.4417	2.54	80.88
PRS2010-06-07	2010-06-18	13.209	32.895	7.254	434.51	2.4903	2.63	79.38
PRS2010-06-07	2010-06-19	13.21	30.627	5.274	404.583	2.3185	15.97	83.25
PRS2010-06-07	2010-06-20	13.211	30.249	6.39	399.62	2.2897	4.83	81.12
PRS2010-06-07	2010-06-21	13.211	30.726	6.588	405.921	2.3258	7.19	82.19
PRS2010-06-07	2010-06-22	13.212	30.906	6.552	408.33	2.3392	6.52	82.88
PRS2010-06-07	2010-06-23	13.211	30.708	3.636	405.683	2.3244	12.41	85
PRS2010-06-07	2010-06-24	13.211	30.375	4.266	401.284	2.2992	5.61	82.81
PRS2010-06-07	2010-06-25	13.21	30.942	4.356	408.744	2.3423	3.84	86.31
PRS2010-06-07	2010-06-26	13.209	31.941	8.298	421.909	2.4181	1.78	80.94
PRS2010-06-07	2010-06-27	13.207	31.905	6.93	421.369	2.4158	2.56	78.38
PRS2010-06-07	2010-06-28	13.205	31.455	5.886	415.363	2.3821	5.91	79.25
PRS2010-06-07	2010-06-29	13.203	32.139	5.49	424.331	2.4342	3.82	80.88
PRS2010-06-07	2010-06-30	13.2	32.931	6.858	434.689	2.4948	1.47	79.56
PRS2010-06-07	2010-07-01	13.197	32.364	6.552	427.108	2.4524	1.62	83.69
PRS2010-06-07	2010-07-02	13.193	32.166	6.264	424.366	2.4381	0.35	85.44
PRS2010-06-07	2010-07-03	13.19	32.346	7.164	426.644	2.4523	0.24	83.44
PRS2010-06-07	2010-07-04	13.185	32.67	8.856	430.754	2.4778	0.46	78.62
PRS2010-06-07	2010-07-05	13.181	32.571	10.098	429.318	2.4711	5.93	78.06
PRS2010-06-07	2010-07-06	13.176	31.482	4.608	414.807	2.3893	2.47	82.94
PRS2010-06-07	2010-07-07	13.171	32.679	8.73	430.415	2.4811	1.28	74.69
PRS2010-06-07	2010-07-08	13.165	32.229	6.066	424.295	2.4481	0.56	81.19
PRS2010-06-07	2010-07-09	13.16	33.273	8.91	437.873	2.5283	0.68	76.5
PRS2010-06-07	2010-07-10	13.153	33.156	7.92	436.101	2.5208	0.73	79.19
PRS2010-06-07	2010-07-11	13.147	32.724	5.652	430.222	2.4891	0.74	82.38
PRS2010-06-07	2010-07-12	13.14	32.706	6.48	429.757	2.489	1.59	81.69
PRS2010-06-07	2010-07-13	13.133	32.31	7.236	424.327	2.4602	1.6	79.5
PRS2010-06-07	2010-07-14	13.126	32.373	5.094	424.928	2.4663	3.87	82.94
PRS2010-06-07	2010-07-15	13.118	32.877	7.002	431.281	2.5063	3.58	80.69
PRS2010-06-07	2010-07-16	13.11	31.851	4.338	417.567	2.4295	13.07	84.44
PRS2010-06-07	2010-07-17	13.102	30.807	4.698	403.633	2.3513	6.23	83.25
PRS2010-06-07	2010-07-18	13.093	30.843	5.562	403.827	2.3557	6.54	84.75
PRS2010-06-07	2010-07-19	13.084	31.041	5.85	406.14	2.3724	7.12	87.56
PRS2010-06-07	2010-07-20	13.075	29.259	3.87	382.561	2.2378	7.51	89.44
PRS2010-06-07	2010-07-21	13.065	29.862	5.436	390.147	2.2856	10.25	86.38
PRS2010-06-07	2010-07-22	13.056	29.97	4.464	391.288	2.2955	11.45	87.19
PRS2010-06-07	2010-07-23	13.046	30.186	6.408	393.807	2.3138	4.96	83.44
PRS2010-06-07	2010-07-24	13.035	31.302	6.156	408.022	2.4014	2.38	85.44
PRS2010-06-07	2010-07-25	13.025	32.571	9.054	424.237	2.5007	0.18	81.25
PRS2010-06-07	2010-07-26	13.014	32.463	8.622	422.474	2.4945	0.47	79.62
PRS2010-06-07	2010-07-27	13.003	31.941	7.65	415.329	2.4564	2.49	78.94
PRS2010-06-07	2010-07-28	12.992	32.157	7.83	417.784	2.4751	2.29	79.25
PRS2010-06-07	2010-07-29	12.981	32.256	6.516	418.715	2.4849	0.82	81.25
PRS2010-06-07	2010-07-30	12.969	32.157	5.67	417.044	2.4795	0.61	81.81
PRS2010-06-07	2010-07-31	12.957	32.58	6.876	422.139	2.5145	0.38	80.06
PRS2010-06-07	2010-08-01	12.945	32.49	8.208	420.583	2.5098	0.04	75.94
PRS2010-06-07	2010-08-02	12.933	32.598	7.884	421.59	2.5205	3	80.38
PRS2010-06-07	2010-08-03	12.92	32.805	7.578	423.841	2.5391	1.57	81.88
PRS2010-06-07	2010-08-04	12.908	33.237	8.406	429.023	2.5749	0.5	78.38
PRS2010-06-07	2010-08-05	12.895	33.282	8.028	429.171	2.581	0.16	77.94
PRS2010-06-07	2010-08-06	12.882	33.777	8.514	435.115	2.622	0.56	79.25
PRS2010-06-07	2010-08-07	12.868	34.254	8.676	440.781	2.662	0.14	75
PRS2010-06-07	2010-08-08	12.855	33.255	8.73	427.493	2.5869	0.62	76.25
PRS2010-06-07	2010-08-09	12.841	32.022	7.236	411.195	2.4937	3.21	81
PRS2010-06-07	2010-08-10	12.828	32.121	5.418	412.048	2.504	4.04	82.25
PRS2010-06-07	2010-08-11	12.814	32.175	6.066	412.29	2.5109	4.87	82.94
PRS2010-06-07	2010-08-12	12.8	31.887	5.454	408.154	2.4912	5.84	80.44
PRS2010-06-07	2010-08-13	12.786	31.725	5.382	405.636	2.4812	7.93	80.94
PRS2010-06-07	2010-08-14	12.771	33.39	9.252	426.424	2.6145	1.22	74.81
PRS2010-06-07	2010-08-15	12.757	32.67	5.796	416.771	2.5609	1.24	77
PRS2010-06-07	2010-08-16	12.742	33.678	8.568	429.125	2.6431	1.66	77.31
PRS2010-06-07	2010-08-17	12.728	32.769	5.85	417.084	2.5746	3.28	81.19
PRS2010-06-07	2010-08-18	12.713	33.489	6.822	425.746	2.6342	1.7	81.94
PRS2010-06-07	2010-08-19	12.698	32.526	6.12	413.015	2.5615	0.92	80.56
PRS2010-06-07	2010-08-20	12.683	31.428	6.48	398.601	2.478	0.8	76.62
PRS2010-06-07	2010-08-21	12.667	32.4	9.072	410.411	2.5578	0.02	73.69
PRS2010-06-07	2010-08-22	12.652	33.705	10.746	426.436	2.664	2.14	77.31
PRS2010-06-07	2010-08-23	12.637	33.552	7.128	423.997	2.6551	0.78	79.81
PRS2010-06-07	2010-08-24	12.621	34.425	8.334	434.478	2.7276	0.7	79.19
PRS2010-06-07	2010-08-25	12.606	32.94	6.156	415.242	2.613	2.65	79.69
PRS2010-06-08	2010-06-08	13.176	32.319	8.442	425.835	2.4529	2.95	79.44
PRS2010-06-08	2010-06-09	13.181	33.138	7.596	436.792	2.5141	0.74	79.31
PRS2010-06-08	2010-06-10	13.185	33.291	8.082	438.942	2.5249	0.21	77.5
PRS2010-06-08	2010-06-11	13.19	32.112	7.596	423.557	2.4346	0.26	76.12
PRS2010-06-08	2010-06-12	13.193	33.03	10.728	435.765	2.5036	1.83	76.44
PRS2010-06-08	2010-06-13	13.197	33.768	9.396	445.636	2.5588	2.92	74.75
PRS2010-06-08	2010-06-14	13.2	33.759	10.71	445.619	2.5575	0.76	73.38
PRS2010-06-08	2010-06-15	13.203	33.561	9.522	443.106	2.5419	3.14	75.44
PRS2010-06-08	2010-06-16	13.205	33.291	9.342	439.608	2.5211	0.55	75.69
PRS2010-06-08	2010-06-17	13.207	32.247	5.778	425.886	2.4417	2.54	80.88
PRS2010-06-08	2010-06-18	13.209	32.895	7.254	434.51	2.4903	2.63	79.38
PRS2010-06-08	2010-06-19	13.21	30.627	5.274	404.583	2.3185	15.97	83.25
PRS2010-06-08	2010-06-20	13.211	30.249	6.39	399.62	2.2897	4.83	81.12
PRS2010-06-08	2010-06-21	13.211	30.726	6.588	405.921	2.3258	7.19	82.19
PRS2010-06-08	2010-06-22	13.212	30.906	6.552	408.33	2.3392	6.52	82.88
PRS2010-06-08	2010-06-23	13.211	30.708	3.636	405.683	2.3244	12.41	85
PRS2010-06-08	2010-06-24	13.211	30.375	4.266	401.284	2.2992	5.61	82.81
PRS2010-06-08	2010-06-25	13.21	30.942	4.356	408.744	2.3423	3.84	86.31
PRS2010-06-08	2010-06-26	13.209	31.941	8.298	421.909	2.4181	1.78	80.94
PRS2010-06-08	2010-06-27	13.207	31.905	6.93	421.369	2.4158	2.56	78.38
PRS2010-06-08	2010-06-28	13.205	31.455	5.886	415.363	2.3821	5.91	79.25
PRS2010-06-08	2010-06-29	13.203	32.139	5.49	424.331	2.4342	3.82	80.88
PRS2010-06-08	2010-06-30	13.2	32.931	6.858	434.689	2.4948	1.47	79.56
PRS2010-06-08	2010-07-01	13.197	32.364	6.552	427.108	2.4524	1.62	83.69
PRS2010-06-08	2010-07-02	13.193	32.166	6.264	424.366	2.4381	0.35	85.44
PRS2010-06-08	2010-07-03	13.19	32.346	7.164	426.644	2.4523	0.24	83.44
PRS2010-06-08	2010-07-04	13.185	32.67	8.856	430.754	2.4778	0.46	78.62
PRS2010-06-08	2010-07-05	13.181	32.571	10.098	429.318	2.4711	5.93	78.06
PRS2010-06-08	2010-07-06	13.176	31.482	4.608	414.807	2.3893	2.47	82.94
PRS2010-06-08	2010-07-07	13.171	32.679	8.73	430.415	2.4811	1.28	74.69
PRS2010-06-08	2010-07-08	13.165	32.229	6.066	424.295	2.4481	0.56	81.19
PRS2010-06-08	2010-07-09	13.16	33.273	8.91	437.873	2.5283	0.68	76.5
PRS2010-06-08	2010-07-10	13.153	33.156	7.92	436.101	2.5208	0.73	79.19
PRS2010-06-08	2010-07-11	13.147	32.724	5.652	430.222	2.4891	0.74	82.38
PRS2010-06-08	2010-07-12	13.14	32.706	6.48	429.757	2.489	1.59	81.69
PRS2010-06-08	2010-07-13	13.133	32.31	7.236	424.327	2.4602	1.6	79.5
PRS2010-06-08	2010-07-14	13.126	32.373	5.094	424.928	2.4663	3.87	82.94
PRS2010-06-08	2010-07-15	13.118	32.877	7.002	431.281	2.5063	3.58	80.69
PRS2010-06-08	2010-07-16	13.11	31.851	4.338	417.567	2.4295	13.07	84.44
PRS2010-06-08	2010-07-17	13.102	30.807	4.698	403.633	2.3513	6.23	83.25
PRS2010-06-08	2010-07-18	13.093	30.843	5.562	403.827	2.3557	6.54	84.75
PRS2010-06-08	2010-07-19	13.084	31.041	5.85	406.14	2.3724	7.12	87.56
PRS2010-06-08	2010-07-20	13.075	29.259	3.87	382.561	2.2378	7.51	89.44
PRS2010-06-08	2010-07-21	13.065	29.862	5.436	390.147	2.2856	10.25	86.38
PRS2010-06-08	2010-07-22	13.056	29.97	4.464	391.288	2.2955	11.45	87.19
PRS2010-06-08	2010-07-23	13.046	30.186	6.408	393.807	2.3138	4.96	83.44
PRS2010-06-08	2010-07-24	13.035	31.302	6.156	408.022	2.4014	2.38	85.44
PRS2010-06-08	2010-07-25	13.025	32.571	9.054	424.237	2.5007	0.18	81.25
PRS2010-06-08	2010-07-26	13.014	32.463	8.622	422.474	2.4945	0.47	79.62
PRS2010-06-08	2010-07-27	13.003	31.941	7.65	415.329	2.4564	2.49	78.94
PRS2010-06-08	2010-07-28	12.992	32.157	7.83	417.784	2.4751	2.29	79.25
PRS2010-06-08	2010-07-29	12.981	32.256	6.516	418.715	2.4849	0.82	81.25
PRS2010-06-08	2010-07-30	12.969	32.157	5.67	417.044	2.4795	0.61	81.81
PRS2010-06-08	2010-07-31	12.957	32.58	6.876	422.139	2.5145	0.38	80.06
PRS2010-06-08	2010-08-01	12.945	32.49	8.208	420.583	2.5098	0.04	75.94
PRS2010-06-08	2010-08-02	12.933	32.598	7.884	421.59	2.5205	3	80.38
PRS2010-06-08	2010-08-03	12.92	32.805	7.578	423.841	2.5391	1.57	81.88
PRS2010-06-08	2010-08-04	12.908	33.237	8.406	429.023	2.5749	0.5	78.38
PRS2010-06-08	2010-08-05	12.895	33.282	8.028	429.171	2.581	0.16	77.94
PRS2010-06-08	2010-08-06	12.882	33.777	8.514	435.115	2.622	0.56	79.25
PRS2010-06-08	2010-08-07	12.868	34.254	8.676	440.781	2.662	0.14	75
PRS2010-06-08	2010-08-08	12.855	33.255	8.73	427.493	2.5869	0.62	76.25
PRS2010-06-08	2010-08-09	12.841	32.022	7.236	411.195	2.4937	3.21	81
PRS2010-06-08	2010-08-10	12.828	32.121	5.418	412.048	2.504	4.04	82.25
PRS2010-06-08	2010-08-11	12.814	32.175	6.066	412.29	2.5109	4.87	82.94
PRS2010-06-08	2010-08-12	12.8	31.887	5.454	408.154	2.4912	5.84	80.44
PRS2010-06-08	2010-08-13	12.786	31.725	5.382	405.636	2.4812	7.93	80.94
PRS2010-06-08	2010-08-14	12.771	33.39	9.252	426.424	2.6145	1.22	74.81
PRS2010-06-08	2010-08-15	12.757	32.67	5.796	416.771	2.5609	1.24	77
PRS2010-06-08	2010-08-16	12.742	33.678	8.568	429.125	2.6431	1.66	77.31
PRS2010-06-08	2010-08-17	12.728	32.769	5.85	417.084	2.5746	3.28	81.19
PRS2010-06-08	2010-08-18	12.713	33.489	6.822	425.746	2.6342	1.7	81.94
PRS2010-06-08	2010-08-19	12.698	32.526	6.12	413.015	2.5615	0.92	80.56
PRS2010-06-08	2010-08-20	12.683	31.428	6.48	398.601	2.478	0.8	76.62
PRS2010-06-08	2010-08-21	12.667	32.4	9.072	410.411	2.5578	0.02	73.69
PRS2010-06-08	2010-08-22	12.652	33.705	10.746	426.436	2.664	2.14	77.31
PRS2010-06-08	2010-08-23	12.637	33.552	7.128	423.997	2.6551	0.78	79.81
PRS2010-06-08	2010-08-24	12.621	34.425	8.334	434.478	2.7276	0.7	79.19
PRS2010-06-08	2010-08-25	12.606	32.94	6.156	415.242	2.613	2.65	79.69
PRS2010-06-08	2010-08-26	12.59	33.237	8.73	418.454	2.64	1.73	76.25
PRS2010-06-09	2010-06-09	13.181	33.138	7.596	436.792	2.5141	0.74	79.31
PRS2010-06-09	2010-06-10	13.185	33.291	8.082	438.942	2.5249	0.21	77.5
PRS2010-06-09	2010-06-11	13.19	32.112	7.596	423.557	2.4346	0.26	76.12
PRS2010-06-09	2010-06-12	13.193	33.03	10.728	435.765	2.5036	1.83	76.44
PRS2010-06-09	2010-06-13	13.197	33.768	9.396	445.636	2.5588	2.92	74.75
PRS2010-06-09	2010-06-14	13.2	33.759	10.71	445.619	2.5575	0.76	73.38
PRS2010-06-09	2010-06-15	13.203	33.561	9.522	443.106	2.5419	3.14	75.44
PRS2010-06-09	2010-06-16	13.205	33.291	9.342	439.608	2.5211	0.55	75.69
PRS2010-06-09	2010-06-17	13.207	32.247	5.778	425.886	2.4417	2.54	80.88
PRS2010-06-09	2010-06-18	13.209	32.895	7.254	434.51	2.4903	2.63	79.38
PRS2010-06-09	2010-06-19	13.21	30.627	5.274	404.583	2.3185	15.97	83.25
PRS2010-06-09	2010-06-20	13.211	30.249	6.39	399.62	2.2897	4.83	81.12
PRS2010-06-09	2010-06-21	13.211	30.726	6.588	405.921	2.3258	7.19	82.19
PRS2010-06-09	2010-06-22	13.212	30.906	6.552	408.33	2.3392	6.52	82.88
PRS2010-06-09	2010-06-23	13.211	30.708	3.636	405.683	2.3244	12.41	85
PRS2010-06-09	2010-06-24	13.211	30.375	4.266	401.284	2.2992	5.61	82.81
PRS2010-06-09	2010-06-25	13.21	30.942	4.356	408.744	2.3423	3.84	86.31
PRS2010-06-09	2010-06-26	13.209	31.941	8.298	421.909	2.4181	1.78	80.94
PRS2010-06-09	2010-06-27	13.207	31.905	6.93	421.369	2.4158	2.56	78.38
PRS2010-06-09	2010-06-28	13.205	31.455	5.886	415.363	2.3821	5.91	79.25
PRS2010-06-09	2010-06-29	13.203	32.139	5.49	424.331	2.4342	3.82	80.88
PRS2010-06-09	2010-06-30	13.2	32.931	6.858	434.689	2.4948	1.47	79.56
PRS2010-06-09	2010-07-01	13.197	32.364	6.552	427.108	2.4524	1.62	83.69
PRS2010-06-09	2010-07-02	13.193	32.166	6.264	424.366	2.4381	0.35	85.44
PRS2010-06-09	2010-07-03	13.19	32.346	7.164	426.644	2.4523	0.24	83.44
PRS2010-06-09	2010-07-04	13.185	32.67	8.856	430.754	2.4778	0.46	78.62
PRS2010-06-09	2010-07-05	13.181	32.571	10.098	429.318	2.4711	5.93	78.06
PRS2010-06-09	2010-07-06	13.176	31.482	4.608	414.807	2.3893	2.47	82.94
PRS2010-06-09	2010-07-07	13.171	32.679	8.73	430.415	2.4811	1.28	74.69
PRS2010-06-09	2010-07-08	13.165	32.229	6.066	424.295	2.4481	0.56	81.19
PRS2010-06-09	2010-07-09	13.16	33.273	8.91	437.873	2.5283	0.68	76.5
PRS2010-06-09	2010-07-10	13.153	33.156	7.92	436.101	2.5208	0.73	79.19
PRS2010-06-09	2010-07-11	13.147	32.724	5.652	430.222	2.4891	0.74	82.38
PRS2010-06-09	2010-07-12	13.14	32.706	6.48	429.757	2.489	1.59	81.69
PRS2010-06-09	2010-07-13	13.133	32.31	7.236	424.327	2.4602	1.6	79.5
PRS2010-06-09	2010-07-14	13.126	32.373	5.094	424.928	2.4663	3.87	82.94
PRS2010-06-09	2010-07-15	13.118	32.877	7.002	431.281	2.5063	3.58	80.69
PRS2010-06-09	2010-07-16	13.11	31.851	4.338	417.567	2.4295	13.07	84.44
PRS2010-06-09	2010-07-17	13.102	30.807	4.698	403.633	2.3513	6.23	83.25
PRS2010-06-09	2010-07-18	13.093	30.843	5.562	403.827	2.3557	6.54	84.75
PRS2010-06-09	2010-07-19	13.084	31.041	5.85	406.14	2.3724	7.12	87.56
PRS2010-06-09	2010-07-20	13.075	29.259	3.87	382.561	2.2378	7.51	89.44
PRS2010-06-09	2010-07-21	13.065	29.862	5.436	390.147	2.2856	10.25	86.38
PRS2010-06-09	2010-07-22	13.056	29.97	4.464	391.288	2.2955	11.45	87.19
PRS2010-06-09	2010-07-23	13.046	30.186	6.408	393.807	2.3138	4.96	83.44
PRS2010-06-09	2010-07-24	13.035	31.302	6.156	408.022	2.4014	2.38	85.44
PRS2010-06-09	2010-07-25	13.025	32.571	9.054	424.237	2.5007	0.18	81.25
PRS2010-06-09	2010-07-26	13.014	32.463	8.622	422.474	2.4945	0.47	79.62
PRS2010-06-09	2010-07-27	13.003	31.941	7.65	415.329	2.4564	2.49	78.94
PRS2010-06-09	2010-07-28	12.992	32.157	7.83	417.784	2.4751	2.29	79.25
PRS2010-06-09	2010-07-29	12.981	32.256	6.516	418.715	2.4849	0.82	81.25
PRS2010-06-09	2010-07-30	12.969	32.157	5.67	417.044	2.4795	0.61	81.81
PRS2010-06-09	2010-07-31	12.957	32.58	6.876	422.139	2.5145	0.38	80.06
PRS2010-06-09	2010-08-01	12.945	32.49	8.208	420.583	2.5098	0.04	75.94
PRS2010-06-09	2010-08-02	12.933	32.598	7.884	421.59	2.5205	3	80.38
PRS2010-06-09	2010-08-03	12.92	32.805	7.578	423.841	2.5391	1.57	81.88
PRS2010-06-09	2010-08-04	12.908	33.237	8.406	429.023	2.5749	0.5	78.38
PRS2010-06-09	2010-08-05	12.895	33.282	8.028	429.171	2.581	0.16	77.94
PRS2010-06-09	2010-08-06	12.882	33.777	8.514	435.115	2.622	0.56	79.25
PRS2010-06-09	2010-08-07	12.868	34.254	8.676	440.781	2.662	0.14	75
PRS2010-06-09	2010-08-08	12.855	33.255	8.73	427.493	2.5869	0.62	76.25
PRS2010-06-09	2010-08-09	12.841	32.022	7.236	411.195	2.4937	3.21	81
PRS2010-06-09	2010-08-10	12.828	32.121	5.418	412.048	2.504	4.04	82.25
PRS2010-06-09	2010-08-11	12.814	32.175	6.066	412.29	2.5109	4.87	82.94
PRS2010-06-09	2010-08-12	12.8	31.887	5.454	408.154	2.4912	5.84	80.44
PRS2010-06-09	2010-08-13	12.786	31.725	5.382	405.636	2.4812	7.93	80.94
PRS2010-06-09	2010-08-14	12.771	33.39	9.252	426.424	2.6145	1.22	74.81
PRS2010-06-09	2010-08-15	12.757	32.67	5.796	416.771	2.5609	1.24	77
PRS2010-06-09	2010-08-16	12.742	33.678	8.568	429.125	2.6431	1.66	77.31
PRS2010-06-09	2010-08-17	12.728	32.769	5.85	417.084	2.5746	3.28	81.19
PRS2010-06-09	2010-08-18	12.713	33.489	6.822	425.746	2.6342	1.7	81.94
PRS2010-06-09	2010-08-19	12.698	32.526	6.12	413.015	2.5615	0.92	80.56
PRS2010-06-09	2010-08-20	12.683	31.428	6.48	398.601	2.478	0.8	76.62
PRS2010-06-09	2010-08-21	12.667	32.4	9.072	410.411	2.5578	0.02	73.69
PRS2010-06-09	2010-08-22	12.652	33.705	10.746	426.436	2.664	2.14	77.31
PRS2010-06-09	2010-08-23	12.637	33.552	7.128	423.997	2.6551	0.78	79.81
PRS2010-06-09	2010-08-24	12.621	34.425	8.334	434.478	2.7276	0.7	79.19
PRS2010-06-09	2010-08-25	12.606	32.94	6.156	415.242	2.613	2.65	79.69
PRS2010-06-09	2010-08-26	12.59	33.237	8.73	418.454	2.64	1.73	76.25
PRS2010-06-09	2010-08-27	12.574	34.479	9.234	433.539	2.7421	0.42	72.12
PRS2010-06-10	2010-06-10	13.185	33.291	8.082	438.942	2.5249	0.21	77.5
PRS2010-06-10	2010-06-11	13.19	32.112	7.596	423.557	2.4346	0.26	76.12
PRS2010-06-10	2010-06-12	13.193	33.03	10.728	435.765	2.5036	1.83	76.44
PRS2010-06-10	2010-06-13	13.197	33.768	9.396	445.636	2.5588	2.92	74.75
PRS2010-06-10	2010-06-14	13.2	33.759	10.71	445.619	2.5575	0.76	73.38
PRS2010-06-10	2010-06-15	13.203	33.561	9.522	443.106	2.5419	3.14	75.44
PRS2010-06-10	2010-06-16	13.205	33.291	9.342	439.608	2.5211	0.55	75.69
PRS2010-06-10	2010-06-17	13.207	32.247	5.778	425.886	2.4417	2.54	80.88
PRS2010-06-10	2010-06-18	13.209	32.895	7.254	434.51	2.4903	2.63	79.38
PRS2010-06-10	2010-06-19	13.21	30.627	5.274	404.583	2.3185	15.97	83.25
PRS2010-06-10	2010-06-20	13.211	30.249	6.39	399.62	2.2897	4.83	81.12
PRS2010-06-10	2010-06-21	13.211	30.726	6.588	405.921	2.3258	7.19	82.19
PRS2010-06-10	2010-06-22	13.212	30.906	6.552	408.33	2.3392	6.52	82.88
PRS2010-06-10	2010-06-23	13.211	30.708	3.636	405.683	2.3244	12.41	85
PRS2010-06-10	2010-06-24	13.211	30.375	4.266	401.284	2.2992	5.61	82.81
PRS2010-06-10	2010-06-25	13.21	30.942	4.356	408.744	2.3423	3.84	86.31
PRS2010-06-10	2010-06-26	13.209	31.941	8.298	421.909	2.4181	1.78	80.94
PRS2010-06-10	2010-06-27	13.207	31.905	6.93	421.369	2.4158	2.56	78.38
PRS2010-06-10	2010-06-28	13.205	31.455	5.886	415.363	2.3821	5.91	79.25
PRS2010-06-10	2010-06-29	13.203	32.139	5.49	424.331	2.4342	3.82	80.88
PRS2010-06-10	2010-06-30	13.2	32.931	6.858	434.689	2.4948	1.47	79.56
PRS2010-06-10	2010-07-01	13.197	32.364	6.552	427.108	2.4524	1.62	83.69
PRS2010-06-10	2010-07-02	13.193	32.166	6.264	424.366	2.4381	0.35	85.44
PRS2010-06-10	2010-07-03	13.19	32.346	7.164	426.644	2.4523	0.24	83.44
PRS2010-06-10	2010-07-04	13.185	32.67	8.856	430.754	2.4778	0.46	78.62
PRS2010-06-10	2010-07-05	13.181	32.571	10.098	429.318	2.4711	5.93	78.06
PRS2010-06-10	2010-07-06	13.176	31.482	4.608	414.807	2.3893	2.47	82.94
PRS2010-06-10	2010-07-07	13.171	32.679	8.73	430.415	2.4811	1.28	74.69
PRS2010-06-10	2010-07-08	13.165	32.229	6.066	424.295	2.4481	0.56	81.19
PRS2010-06-10	2010-07-09	13.16	33.273	8.91	437.873	2.5283	0.68	76.5
PRS2010-06-10	2010-07-10	13.153	33.156	7.92	436.101	2.5208	0.73	79.19
PRS2010-06-10	2010-07-11	13.147	32.724	5.652	430.222	2.4891	0.74	82.38
PRS2010-06-10	2010-07-12	13.14	32.706	6.48	429.757	2.489	1.59	81.69
PRS2010-06-10	2010-07-13	13.133	32.31	7.236	424.327	2.4602	1.6	79.5
PRS2010-06-10	2010-07-14	13.126	32.373	5.094	424.928	2.4663	3.87	82.94
PRS2010-06-10	2010-07-15	13.118	32.877	7.002	431.281	2.5063	3.58	80.69
PRS2010-06-10	2010-07-16	13.11	31.851	4.338	417.567	2.4295	13.07	84.44
PRS2010-06-10	2010-07-17	13.102	30.807	4.698	403.633	2.3513	6.23	83.25
PRS2010-06-10	2010-07-18	13.093	30.843	5.562	403.827	2.3557	6.54	84.75
PRS2010-06-10	2010-07-19	13.084	31.041	5.85	406.14	2.3724	7.12	87.56
PRS2010-06-10	2010-07-20	13.075	29.259	3.87	382.561	2.2378	7.51	89.44
PRS2010-06-10	2010-07-21	13.065	29.862	5.436	390.147	2.2856	10.25	86.38
PRS2010-06-10	2010-07-22	13.056	29.97	4.464	391.288	2.2955	11.45	87.19
PRS2010-06-10	2010-07-23	13.046	30.186	6.408	393.807	2.3138	4.96	83.44
PRS2010-06-10	2010-07-24	13.035	31.302	6.156	408.022	2.4014	2.38	85.44
PRS2010-06-10	2010-07-25	13.025	32.571	9.054	424.237	2.5007	0.18	81.25
PRS2010-06-10	2010-07-26	13.014	32.463	8.622	422.474	2.4945	0.47	79.62
PRS2010-06-10	2010-07-27	13.003	31.941	7.65	415.329	2.4564	2.49	78.94
PRS2010-06-10	2010-07-28	12.992	32.157	7.83	417.784	2.4751	2.29	79.25
PRS2010-06-10	2010-07-29	12.981	32.256	6.516	418.715	2.4849	0.82	81.25
PRS2010-06-10	2010-07-30	12.969	32.157	5.67	417.044	2.4795	0.61	81.81
PRS2010-06-10	2010-07-31	12.957	32.58	6.876	422.139	2.5145	0.38	80.06
PRS2010-06-10	2010-08-01	12.945	32.49	8.208	420.583	2.5098	0.04	75.94
PRS2010-06-10	2010-08-02	12.933	32.598	7.884	421.59	2.5205	3	80.38
PRS2010-06-10	2010-08-03	12.92	32.805	7.578	423.841	2.5391	1.57	81.88
PRS2010-06-10	2010-08-04	12.908	33.237	8.406	429.023	2.5749	0.5	78.38
PRS2010-06-10	2010-08-05	12.895	33.282	8.028	429.171	2.581	0.16	77.94
PRS2010-06-10	2010-08-06	12.882	33.777	8.514	435.115	2.622	0.56	79.25
PRS2010-06-10	2010-08-07	12.868	34.254	8.676	440.781	2.662	0.14	75
PRS2010-06-10	2010-08-08	12.855	33.255	8.73	427.493	2.5869	0.62	76.25
PRS2010-06-10	2010-08-09	12.841	32.022	7.236	411.195	2.4937	3.21	81
PRS2010-06-10	2010-08-10	12.828	32.121	5.418	412.048	2.504	4.04	82.25
PRS2010-06-10	2010-08-11	12.814	32.175	6.066	412.29	2.5109	4.87	82.94
PRS2010-06-10	2010-08-12	12.8	31.887	5.454	408.154	2.4912	5.84	80.44
PRS2010-06-10	2010-08-13	12.786	31.725	5.382	405.636	2.4812	7.93	80.94
PRS2010-06-10	2010-08-14	12.771	33.39	9.252	426.424	2.6145	1.22	74.81
PRS2010-06-10	2010-08-15	12.757	32.67	5.796	416.771	2.5609	1.24	77
PRS2010-06-10	2010-08-16	12.742	33.678	8.568	429.125	2.6431	1.66	77.31
PRS2010-06-10	2010-08-17	12.728	32.769	5.85	417.084	2.5746	3.28	81.19
PRS2010-06-10	2010-08-18	12.713	33.489	6.822	425.746	2.6342	1.7	81.94
PRS2010-06-10	2010-08-19	12.698	32.526	6.12	413.015	2.5615	0.92	80.56
PRS2010-06-10	2010-08-20	12.683	31.428	6.48	398.601	2.478	0.8	76.62
PRS2010-06-10	2010-08-21	12.667	32.4	9.072	410.411	2.5578	0.02	73.69
PRS2010-06-10	2010-08-22	12.652	33.705	10.746	426.436	2.664	2.14	77.31
PRS2010-06-10	2010-08-23	12.637	33.552	7.128	423.997	2.6551	0.78	79.81
PRS2010-06-10	2010-08-24	12.621	34.425	8.334	434.478	2.7276	0.7	79.19
PRS2010-06-10	2010-08-25	12.606	32.94	6.156	415.242	2.613	2.65	79.69
PRS2010-06-10	2010-08-26	12.59	33.237	8.73	418.454	2.64	1.73	76.25
PRS2010-06-10	2010-08-27	12.574	34.479	9.234	433.539	2.7421	0.42	72.12
PRS2010-06-10	2010-08-28	12.558	34.911	8.946	438.412	2.78	0.69	70.75
PRS2010-06-11	2010-06-11	13.19	32.112	7.596	423.557	2.4346	0.26	76.12
PRS2010-06-11	2010-06-12	13.193	33.03	10.728	435.765	2.5036	1.83	76.44
PRS2010-06-11	2010-06-13	13.197	33.768	9.396	445.636	2.5588	2.92	74.75
PRS2010-06-11	2010-06-14	13.2	33.759	10.71	445.619	2.5575	0.76	73.38
PRS2010-06-11	2010-06-15	13.203	33.561	9.522	443.106	2.5419	3.14	75.44
PRS2010-06-11	2010-06-16	13.205	33.291	9.342	439.608	2.5211	0.55	75.69
PRS2010-06-11	2010-06-17	13.207	32.247	5.778	425.886	2.4417	2.54	80.88
PRS2010-06-11	2010-06-18	13.209	32.895	7.254	434.51	2.4903	2.63	79.38
PRS2010-06-11	2010-06-19	13.21	30.627	5.274	404.583	2.3185	15.97	83.25
PRS2010-06-11	2010-06-20	13.211	30.249	6.39	399.62	2.2897	4.83	81.12
PRS2010-06-11	2010-06-21	13.211	30.726	6.588	405.921	2.3258	7.19	82.19
PRS2010-06-11	2010-06-22	13.212	30.906	6.552	408.33	2.3392	6.52	82.88
PRS2010-06-11	2010-06-23	13.211	30.708	3.636	405.683	2.3244	12.41	85
PRS2010-06-11	2010-06-24	13.211	30.375	4.266	401.284	2.2992	5.61	82.81
PRS2010-06-11	2010-06-25	13.21	30.942	4.356	408.744	2.3423	3.84	86.31
PRS2010-06-11	2010-06-26	13.209	31.941	8.298	421.909	2.4181	1.78	80.94
PRS2010-06-11	2010-06-27	13.207	31.905	6.93	421.369	2.4158	2.56	78.38
PRS2010-06-11	2010-06-28	13.205	31.455	5.886	415.363	2.3821	5.91	79.25
PRS2010-06-11	2010-06-29	13.203	32.139	5.49	424.331	2.4342	3.82	80.88
PRS2010-06-11	2010-06-30	13.2	32.931	6.858	434.689	2.4948	1.47	79.56
PRS2010-06-11	2010-07-01	13.197	32.364	6.552	427.108	2.4524	1.62	83.69
PRS2010-06-11	2010-07-02	13.193	32.166	6.264	424.366	2.4381	0.35	85.44
PRS2010-06-11	2010-07-03	13.19	32.346	7.164	426.644	2.4523	0.24	83.44
PRS2010-06-11	2010-07-04	13.185	32.67	8.856	430.754	2.4778	0.46	78.62
PRS2010-06-11	2010-07-05	13.181	32.571	10.098	429.318	2.4711	5.93	78.06
PRS2010-06-11	2010-07-06	13.176	31.482	4.608	414.807	2.3893	2.47	82.94
PRS2010-06-11	2010-07-07	13.171	32.679	8.73	430.415	2.4811	1.28	74.69
PRS2010-06-11	2010-07-08	13.165	32.229	6.066	424.295	2.4481	0.56	81.19
PRS2010-06-11	2010-07-09	13.16	33.273	8.91	437.873	2.5283	0.68	76.5
PRS2010-06-11	2010-07-10	13.153	33.156	7.92	436.101	2.5208	0.73	79.19
PRS2010-06-11	2010-07-11	13.147	32.724	5.652	430.222	2.4891	0.74	82.38
PRS2010-06-11	2010-07-12	13.14	32.706	6.48	429.757	2.489	1.59	81.69
PRS2010-06-11	2010-07-13	13.133	32.31	7.236	424.327	2.4602	1.6	79.5
PRS2010-06-11	2010-07-14	13.126	32.373	5.094	424.928	2.4663	3.87	82.94
PRS2010-06-11	2010-07-15	13.118	32.877	7.002	431.281	2.5063	3.58	80.69
PRS2010-06-11	2010-07-16	13.11	31.851	4.338	417.567	2.4295	13.07	84.44
PRS2010-06-11	2010-07-17	13.102	30.807	4.698	403.633	2.3513	6.23	83.25
PRS2010-06-11	2010-07-18	13.093	30.843	5.562	403.827	2.3557	6.54	84.75
PRS2010-06-11	2010-07-19	13.084	31.041	5.85	406.14	2.3724	7.12	87.56
PRS2010-06-11	2010-07-20	13.075	29.259	3.87	382.561	2.2378	7.51	89.44
PRS2010-06-11	2010-07-21	13.065	29.862	5.436	390.147	2.2856	10.25	86.38
PRS2010-06-11	2010-07-22	13.056	29.97	4.464	391.288	2.2955	11.45	87.19
PRS2010-06-11	2010-07-23	13.046	30.186	6.408	393.807	2.3138	4.96	83.44
PRS2010-06-11	2010-07-24	13.035	31.302	6.156	408.022	2.4014	2.38	85.44
PRS2010-06-11	2010-07-25	13.025	32.571	9.054	424.237	2.5007	0.18	81.25
PRS2010-06-11	2010-07-26	13.014	32.463	8.622	422.474	2.4945	0.47	79.62
PRS2010-06-11	2010-07-27	13.003	31.941	7.65	415.329	2.4564	2.49	78.94
PRS2010-06-11	2010-07-28	12.992	32.157	7.83	417.784	2.4751	2.29	79.25
PRS2010-06-11	2010-07-29	12.981	32.256	6.516	418.715	2.4849	0.82	81.25
PRS2010-06-11	2010-07-30	12.969	32.157	5.67	417.044	2.4795	0.61	81.81
PRS2010-06-11	2010-07-31	12.957	32.58	6.876	422.139	2.5145	0.38	80.06
PRS2010-06-11	2010-08-01	12.945	32.49	8.208	420.583	2.5098	0.04	75.94
PRS2010-06-11	2010-08-02	12.933	32.598	7.884	421.59	2.5205	3	80.38
PRS2010-06-11	2010-08-03	12.92	32.805	7.578	423.841	2.5391	1.57	81.88
PRS2010-06-11	2010-08-04	12.908	33.237	8.406	429.023	2.5749	0.5	78.38
PRS2010-06-11	2010-08-05	12.895	33.282	8.028	429.171	2.581	0.16	77.94
PRS2010-06-11	2010-08-06	12.882	33.777	8.514	435.115	2.622	0.56	79.25
PRS2010-06-11	2010-08-07	12.868	34.254	8.676	440.781	2.662	0.14	75
PRS2010-06-11	2010-08-08	12.855	33.255	8.73	427.493	2.5869	0.62	76.25
PRS2010-06-11	2010-08-09	12.841	32.022	7.236	411.195	2.4937	3.21	81
PRS2010-06-11	2010-08-10	12.828	32.121	5.418	412.048	2.504	4.04	82.25
PRS2010-06-11	2010-08-11	12.814	32.175	6.066	412.29	2.5109	4.87	82.94
PRS2010-06-11	2010-08-12	12.8	31.887	5.454	408.154	2.4912	5.84	80.44
PRS2010-06-11	2010-08-13	12.786	31.725	5.382	405.636	2.4812	7.93	80.94
PRS2010-06-11	2010-08-14	12.771	33.39	9.252	426.424	2.6145	1.22	74.81
PRS2010-06-11	2010-08-15	12.757	32.67	5.796	416.771	2.5609	1.24	77
PRS2010-06-11	2010-08-16	12.742	33.678	8.568	429.125	2.6431	1.66	77.31
PRS2010-06-11	2010-08-17	12.728	32.769	5.85	417.084	2.5746	3.28	81.19
PRS2010-06-11	2010-08-18	12.713	33.489	6.822	425.746	2.6342	1.7	81.94
PRS2010-06-11	2010-08-19	12.698	32.526	6.12	413.015	2.5615	0.92	80.56
PRS2010-06-11	2010-08-20	12.683	31.428	6.48	398.601	2.478	0.8	76.62
PRS2010-06-11	2010-08-21	12.667	32.4	9.072	410.411	2.5578	0.02	73.69
PRS2010-06-11	2010-08-22	12.652	33.705	10.746	426.436	2.664	2.14	77.31
PRS2010-06-11	2010-08-23	12.637	33.552	7.128	423.997	2.6551	0.78	79.81
PRS2010-06-11	2010-08-24	12.621	34.425	8.334	434.478	2.7276	0.7	79.19
PRS2010-06-11	2010-08-25	12.606	32.94	6.156	415.242	2.613	2.65	79.69
PRS2010-06-11	2010-08-26	12.59	33.237	8.73	418.454	2.64	1.73	76.25
PRS2010-06-11	2010-08-27	12.574	34.479	9.234	433.539	2.7421	0.42	72.12
PRS2010-06-11	2010-08-28	12.558	34.911	8.946	438.412	2.78	0.69	70.75
PRS2010-06-11	2010-08-29	12.542	34.902	10.62	437.741	2.7828	1.04	72.75
PRS2010-06-12	2010-06-12	13.193	33.03	10.728	435.765	2.5036	1.83	76.44
PRS2010-06-12	2010-06-13	13.197	33.768	9.396	445.636	2.5588	2.92	74.75
PRS2010-06-12	2010-06-14	13.2	33.759	10.71	445.619	2.5575	0.76	73.38
PRS2010-06-12	2010-06-15	13.203	33.561	9.522	443.106	2.5419	3.14	75.44
PRS2010-06-12	2010-06-16	13.205	33.291	9.342	439.608	2.5211	0.55	75.69
PRS2010-06-12	2010-06-17	13.207	32.247	5.778	425.886	2.4417	2.54	80.88
PRS2010-06-12	2010-06-18	13.209	32.895	7.254	434.51	2.4903	2.63	79.38
PRS2010-06-12	2010-06-19	13.21	30.627	5.274	404.583	2.3185	15.97	83.25
PRS2010-06-12	2010-06-20	13.211	30.249	6.39	399.62	2.2897	4.83	81.12
PRS2010-06-12	2010-06-21	13.211	30.726	6.588	405.921	2.3258	7.19	82.19
PRS2010-06-12	2010-06-22	13.212	30.906	6.552	408.33	2.3392	6.52	82.88
PRS2010-06-12	2010-06-23	13.211	30.708	3.636	405.683	2.3244	12.41	85
PRS2010-06-12	2010-06-24	13.211	30.375	4.266	401.284	2.2992	5.61	82.81
PRS2010-06-12	2010-06-25	13.21	30.942	4.356	408.744	2.3423	3.84	86.31
PRS2010-06-12	2010-06-26	13.209	31.941	8.298	421.909	2.4181	1.78	80.94
PRS2010-06-12	2010-06-27	13.207	31.905	6.93	421.369	2.4158	2.56	78.38
PRS2010-06-12	2010-06-28	13.205	31.455	5.886	415.363	2.3821	5.91	79.25
PRS2010-06-12	2010-06-29	13.203	32.139	5.49	424.331	2.4342	3.82	80.88
PRS2010-06-12	2010-06-30	13.2	32.931	6.858	434.689	2.4948	1.47	79.56
PRS2010-06-12	2010-07-01	13.197	32.364	6.552	427.108	2.4524	1.62	83.69
PRS2010-06-12	2010-07-02	13.193	32.166	6.264	424.366	2.4381	0.35	85.44
PRS2010-06-12	2010-07-03	13.19	32.346	7.164	426.644	2.4523	0.24	83.44
PRS2010-06-12	2010-07-04	13.185	32.67	8.856	430.754	2.4778	0.46	78.62
PRS2010-06-12	2010-07-05	13.181	32.571	10.098	429.318	2.4711	5.93	78.06
PRS2010-06-12	2010-07-06	13.176	31.482	4.608	414.807	2.3893	2.47	82.94
PRS2010-06-12	2010-07-07	13.171	32.679	8.73	430.415	2.4811	1.28	74.69
PRS2010-06-12	2010-07-08	13.165	32.229	6.066	424.295	2.4481	0.56	81.19
PRS2010-06-12	2010-07-09	13.16	33.273	8.91	437.873	2.5283	0.68	76.5
PRS2010-06-12	2010-07-10	13.153	33.156	7.92	436.101	2.5208	0.73	79.19
PRS2010-06-12	2010-07-11	13.147	32.724	5.652	430.222	2.4891	0.74	82.38
PRS2010-06-12	2010-07-12	13.14	32.706	6.48	429.757	2.489	1.59	81.69
PRS2010-06-12	2010-07-13	13.133	32.31	7.236	424.327	2.4602	1.6	79.5
PRS2010-06-12	2010-07-14	13.126	32.373	5.094	424.928	2.4663	3.87	82.94
PRS2010-06-12	2010-07-15	13.118	32.877	7.002	431.281	2.5063	3.58	80.69
PRS2010-06-12	2010-07-16	13.11	31.851	4.338	417.567	2.4295	13.07	84.44
PRS2010-06-12	2010-07-17	13.102	30.807	4.698	403.633	2.3513	6.23	83.25
PRS2010-06-12	2010-07-18	13.093	30.843	5.562	403.827	2.3557	6.54	84.75
PRS2010-06-12	2010-07-19	13.084	31.041	5.85	406.14	2.3724	7.12	87.56
PRS2010-06-12	2010-07-20	13.075	29.259	3.87	382.561	2.2378	7.51	89.44
PRS2010-06-12	2010-07-21	13.065	29.862	5.436	390.147	2.2856	10.25	86.38
PRS2010-06-12	2010-07-22	13.056	29.97	4.464	391.288	2.2955	11.45	87.19
PRS2010-06-12	2010-07-23	13.046	30.186	6.408	393.807	2.3138	4.96	83.44
PRS2010-06-12	2010-07-24	13.035	31.302	6.156	408.022	2.4014	2.38	85.44
PRS2010-06-12	2010-07-25	13.025	32.571	9.054	424.237	2.5007	0.18	81.25
PRS2010-06-12	2010-07-26	13.014	32.463	8.622	422.474	2.4945	0.47	79.62
PRS2010-06-12	2010-07-27	13.003	31.941	7.65	415.329	2.4564	2.49	78.94
PRS2010-06-12	2010-07-28	12.992	32.157	7.83	417.784	2.4751	2.29	79.25
PRS2010-06-12	2010-07-29	12.981	32.256	6.516	418.715	2.4849	0.82	81.25
PRS2010-06-12	2010-07-30	12.969	32.157	5.67	417.044	2.4795	0.61	81.81
PRS2010-06-12	2010-07-31	12.957	32.58	6.876	422.139	2.5145	0.38	80.06
PRS2010-06-12	2010-08-01	12.945	32.49	8.208	420.583	2.5098	0.04	75.94
PRS2010-06-12	2010-08-02	12.933	32.598	7.884	421.59	2.5205	3	80.38
PRS2010-06-12	2010-08-03	12.92	32.805	7.578	423.841	2.5391	1.57	81.88
PRS2010-06-12	2010-08-04	12.908	33.237	8.406	429.023	2.5749	0.5	78.38
PRS2010-06-12	2010-08-05	12.895	33.282	8.028	429.171	2.581	0.16	77.94
PRS2010-06-12	2010-08-06	12.882	33.777	8.514	435.115	2.622	0.56	79.25
PRS2010-06-12	2010-08-07	12.868	34.254	8.676	440.781	2.662	0.14	75
PRS2010-06-12	2010-08-08	12.855	33.255	8.73	427.493	2.5869	0.62	76.25
PRS2010-06-12	2010-08-09	12.841	32.022	7.236	411.195	2.4937	3.21	81
PRS2010-06-12	2010-08-10	12.828	32.121	5.418	412.048	2.504	4.04	82.25
PRS2010-06-12	2010-08-11	12.814	32.175	6.066	412.29	2.5109	4.87	82.94
PRS2010-06-12	2010-08-12	12.8	31.887	5.454	408.154	2.4912	5.84	80.44
PRS2010-06-12	2010-08-13	12.786	31.725	5.382	405.636	2.4812	7.93	80.94
PRS2010-06-12	2010-08-14	12.771	33.39	9.252	426.424	2.6145	1.22	74.81
PRS2010-06-12	2010-08-15	12.757	32.67	5.796	416.771	2.5609	1.24	77
PRS2010-06-12	2010-08-16	12.742	33.678	8.568	429.125	2.6431	1.66	77.31
PRS2010-06-12	2010-08-17	12.728	32.769	5.85	417.084	2.5746	3.28	81.19
PRS2010-06-12	2010-08-18	12.713	33.489	6.822	425.746	2.6342	1.7	81.94
PRS2010-06-12	2010-08-19	12.698	32.526	6.12	413.015	2.5615	0.92	80.56
PRS2010-06-12	2010-08-20	12.683	31.428	6.48	398.601	2.478	0.8	76.62
PRS2010-06-12	2010-08-21	12.667	32.4	9.072	410.411	2.5578	0.02	73.69
PRS2010-06-12	2010-08-22	12.652	33.705	10.746	426.436	2.664	2.14	77.31
PRS2010-06-12	2010-08-23	12.637	33.552	7.128	423.997	2.6551	0.78	79.81
PRS2010-06-12	2010-08-24	12.621	34.425	8.334	434.478	2.7276	0.7	79.19
PRS2010-06-12	2010-08-25	12.606	32.94	6.156	415.242	2.613	2.65	79.69
PRS2010-06-12	2010-08-26	12.59	33.237	8.73	418.454	2.64	1.73	76.25
PRS2010-06-12	2010-08-27	12.574	34.479	9.234	433.539	2.7421	0.42	72.12
PRS2010-06-12	2010-08-28	12.558	34.911	8.946	438.412	2.78	0.69	70.75
PRS2010-06-12	2010-08-29	12.542	34.902	10.62	437.741	2.7828	1.04	72.75
PRS2010-06-12	2010-08-30	12.526	33.048	5.436	413.959	2.6384	18.62	81.5
PRS2010-06-13	2010-06-13	13.197	33.768	9.396	445.636	2.5588	2.92	74.75
PRS2010-06-13	2010-06-14	13.2	33.759	10.71	445.619	2.5575	0.76	73.38
PRS2010-06-13	2010-06-15	13.203	33.561	9.522	443.106	2.5419	3.14	75.44
PRS2010-06-13	2010-06-16	13.205	33.291	9.342	439.608	2.5211	0.55	75.69
PRS2010-06-13	2010-06-17	13.207	32.247	5.778	425.886	2.4417	2.54	80.88
PRS2010-06-13	2010-06-18	13.209	32.895	7.254	434.51	2.4903	2.63	79.38
PRS2010-06-13	2010-06-19	13.21	30.627	5.274	404.583	2.3185	15.97	83.25
PRS2010-06-13	2010-06-20	13.211	30.249	6.39	399.62	2.2897	4.83	81.12
PRS2010-06-13	2010-06-21	13.211	30.726	6.588	405.921	2.3258	7.19	82.19
PRS2010-06-13	2010-06-22	13.212	30.906	6.552	408.33	2.3392	6.52	82.88
PRS2010-06-13	2010-06-23	13.211	30.708	3.636	405.683	2.3244	12.41	85
PRS2010-06-13	2010-06-24	13.211	30.375	4.266	401.284	2.2992	5.61	82.81
PRS2010-06-13	2010-06-25	13.21	30.942	4.356	408.744	2.3423	3.84	86.31
PRS2010-06-13	2010-06-26	13.209	31.941	8.298	421.909	2.4181	1.78	80.94
PRS2010-06-13	2010-06-27	13.207	31.905	6.93	421.369	2.4158	2.56	78.38
PRS2010-06-13	2010-06-28	13.205	31.455	5.886	415.363	2.3821	5.91	79.25
PRS2010-06-13	2010-06-29	13.203	32.139	5.49	424.331	2.4342	3.82	80.88
PRS2010-06-13	2010-06-30	13.2	32.931	6.858	434.689	2.4948	1.47	79.56
PRS2010-06-13	2010-07-01	13.197	32.364	6.552	427.108	2.4524	1.62	83.69
PRS2010-06-13	2010-07-02	13.193	32.166	6.264	424.366	2.4381	0.35	85.44
PRS2010-06-13	2010-07-03	13.19	32.346	7.164	426.644	2.4523	0.24	83.44
PRS2010-06-13	2010-07-04	13.185	32.67	8.856	430.754	2.4778	0.46	78.62
PRS2010-06-13	2010-07-05	13.181	32.571	10.098	429.318	2.4711	5.93	78.06
PRS2010-06-13	2010-07-06	13.176	31.482	4.608	414.807	2.3893	2.47	82.94
PRS2010-06-13	2010-07-07	13.171	32.679	8.73	430.415	2.4811	1.28	74.69
PRS2010-06-13	2010-07-08	13.165	32.229	6.066	424.295	2.4481	0.56	81.19
PRS2010-06-13	2010-07-09	13.16	33.273	8.91	437.873	2.5283	0.68	76.5
PRS2010-06-13	2010-07-10	13.153	33.156	7.92	436.101	2.5208	0.73	79.19
PRS2010-06-13	2010-07-11	13.147	32.724	5.652	430.222	2.4891	0.74	82.38
PRS2010-06-13	2010-07-12	13.14	32.706	6.48	429.757	2.489	1.59	81.69
PRS2010-06-13	2010-07-13	13.133	32.31	7.236	424.327	2.4602	1.6	79.5
PRS2010-06-13	2010-07-14	13.126	32.373	5.094	424.928	2.4663	3.87	82.94
PRS2010-06-13	2010-07-15	13.118	32.877	7.002	431.281	2.5063	3.58	80.69
PRS2010-06-13	2010-07-16	13.11	31.851	4.338	417.567	2.4295	13.07	84.44
PRS2010-06-13	2010-07-17	13.102	30.807	4.698	403.633	2.3513	6.23	83.25
PRS2010-06-13	2010-07-18	13.093	30.843	5.562	403.827	2.3557	6.54	84.75
PRS2010-06-13	2010-07-19	13.084	31.041	5.85	406.14	2.3724	7.12	87.56
PRS2010-06-13	2010-07-20	13.075	29.259	3.87	382.561	2.2378	7.51	89.44
PRS2010-06-13	2010-07-21	13.065	29.862	5.436	390.147	2.2856	10.25	86.38
PRS2010-06-13	2010-07-22	13.056	29.97	4.464	391.288	2.2955	11.45	87.19
[truncated: 112,360 more rows]

## Sheet: Table S9 Rice-weather sim
Table S9. Weather data in the simulation study in rice.
[truncated: 167,401 more rows]
